# Supplementary material for: Expression profiling of ileal mucosa in asthma reveals upregulation of innate immunity and genes characteristic of Paneth and goblet cells
Source: Allergy Asthma Clin Immunol. 2021 Jul 31;17:82. doi: 10.1186/s13223-021-00584-9 (PMC8325823; doi:10.1186/s13223-021-00584-9)
Supplement: Supplementary file 1 — Additional file 1: Table S1. Full results of differential expression analysis. [file 13223_2021_584_MOESM1_ESM.xlsx]

## Sheet: ileum
Full results of differential expression analysis.
Ileum: the table is sorted by logFC, significant results are highlighted.
Other intestinal locations/cells: tables are sorted by increasing p-values.
logFC	AveExpr	t	P.Value	adj.P.Val	B	X	probes	genes	address
3.01303	10.1662	4.31102	0.000136275	0.0153015	1.04037	41684	ILMN_1718984	FCGBP	130463
2.77754	9.28632	4.34318	0.000124148	0.0151114	1.12486	19499	ILMN_2205622	MUC2	360544
2.73158	11.5202	3.61492	0.000981317	0.0240289	-0.743005	33359	ILMN_1679357	DEFA1B	870477
2.60864	9.16245	4.79891	3.27434e-05	0.011814	2.33423	36548	ILMN_1753954	OLFM4	4610333
2.60738	8.0933	4.70777	4.28104e-05	0.0125686	2.09088	18666	ILMN_1796409	C1QB	5910019
2.4848	9.2923	3.74022	0.000692794	0.0209756	-0.429729	28145	ILMN_2165993	ITLN1	7610170
2.46348	10.0212	3.09107	0.00401565	0.039504	-2.00146	14935	ILMN_2169383	REG4	6590438
2.43065	9.82281	3.66258	0.000859971	0.0227626	-0.624319	46992	ILMN_1815205	LYZ	1690056
2.39493	9.74853	3.90031	0.000441768	0.0183359	-0.0239205	453	ILMN_1740586	PLA2G2A	4860152
2.356	13.1228	4.07139	0.000271592	0.0169156	0.415798	39260	ILMN_1759089	DEFA6	1770497
2.33607	8.11326	3.3929	0.00180078	0.0291124	-1.28733	13502	ILMN_3238960	LOC100134294	6510167
2.28614	7.52288	4.68751	4.5435e-05	0.0125686	2.03687	14446	ILMN_1802780	M160	240220
2.28405	9.27065	3.72191	0.00072913	0.0209756	-0.47577	29620	ILMN_1724396	GCG	7560450
2.22024	7.64905	3.80961	0.000570424	0.0200816	-0.254562	7938	ILMN_1670959	CEACAM5	2360632
2.20399	7.27577	4.05789	0.000282277	0.0169156	0.380888	27105	ILMN_1812824	SST	1500113
2.20393	7.22285	5.54643	3.58263e-06	0.00747187	4.34091	30984	ILMN_1681949	PDGFRA	3130240
2.19252	12.668	3.97549	0.000356977	0.0174546	0.168597	2070	ILMN_2302757	FCGBP	130609
2.17427	10.0838	3.81174	0.000567016	0.0200277	-0.249157	47204	ILMN_2060413	CD24	610437
2.17136	8.12329	3.13896	0.00354289	0.0376789	-1.89037	43775	ILMN_1808405	HLA-DQA1	780403
2.13366	10.5087	3.00156	0.00506406	0.0426113	-2.20667	22518	ILMN_2118129	ITLN2	840187
2.12849	7.72961	3.79111	0.000600812	0.0203456	-0.301358	1907	ILMN_2388263	HEPACAM2	1300427
2.09843	8.89623	3.61111	0.00099171	0.0240806	-0.752474	40928	ILMN_1815203	HMGCS2	4260575
2.07322	7.42523	3.93618	0.000399107	0.0176948	0.0677977	1908	ILMN_1804593	HEPACAM2	4290465
2.03864	6.83086	4.18872	0.000193977	0.0164076	0.72046	7564	ILMN_2342579	IL7R	3830349
2.03254	9.1514	3.69304	0.000790187	0.0218366	-0.548168	18584	ILMN_1737184	CDCA7	2070520
2.03231	12.0969	3.35831	0.00197698	0.0303431	-1.37078	45696	ILMN_1797219	CLCA1	5670722
2.023	8.1914	3.82211	0.000550726	0.0197134	-0.222868	37566	ILMN_1785272	COL1A2	4040671
2.01782	9.4399	3.71606	0.000741121	0.0211357	-0.490457	46510	ILMN_1716909	ADAMDEC1	1690192
1.99343	9.54729	2.83218	0.00779098	0.051812	-2.58578	16860	ILMN_1652199	LOC642113	6450102
1.98298	7.3221	5.08311	1.41473e-05	0.00882807	3.09591	1915	ILMN_2108938	FNBP4	7650091
1.96387	7.41648	3.65169	0.000886343	0.0229481	-0.651488	22021	ILMN_1686097	TOP2A	3990619
1.95953	8.30232	2.73736	0.00986666	0.0586011	-2.79237	36706	ILMN_2307903	VCAM1	2900390
1.9541	7.75751	3.90862	0.000431506	0.0181216	-0.00269871	21586	ILMN_1778977	TYROBP	2370358
1.94839	12.675	3.57012	0.00111037	0.0247789	-0.854001	27053	ILMN_1802441	REG1A	3610170
1.94627	10.4974	3.14867	0.00345374	0.0372132	-1.86775	46511	ILMN_2103107	ADAMDEC1	2470184
1.94313	7.282	4.46791	8.63855e-05	0.0141765	1.45377	30983	ILMN_2086470	PDGFRA	6940609
1.94122	8.13062	3.87279	0.000477476	0.0186565	-0.0940919	21996	ILMN_1781745	C9orf152	870376
1.93463	7.87209	3.62965	0.000942138	0.023591	-0.706382	13073	ILMN_1751851	CECR1	6200064
1.88544	8.8002	3.05401	0.00442199	0.0403792	-2.08681	20906	ILMN_1760347	SRGN	7550484
1.87686	8.31338	4.32963	0.00012912	0.0151114	1.08926	32508	ILMN_1706643	COL6A3	6250192
1.86886	7.01634	3.5742	0.00109797	0.0246664	-0.843912	44892	ILMN_3307777	RETNLB	1260722
1.86654	8.11015	3.89133	0.000453125	0.0184386	-0.0468383	11911	ILMN_2400759	CPVL	60136
1.86181	9.03207	3.35695	0.00198426	0.0303861	-1.37406	38856	ILMN_1760201	DNMT1	1260162
1.85971	8.88128	3.89521	0.000448175	0.0184386	-0.036921	39215	ILMN_1773079	COL3A1	2120021
1.8597	7.60333	3.85711	0.000499055	0.0188774	-0.133984	27302	ILMN_1733042	BCAS1	670372
1.85895	13.062	3.70014	0.000774727	0.021567	-0.530383	3440	ILMN_2382679	REG3A	7100333
1.84626	9.08532	4.62358	5.48065e-05	0.0134794	1.86666	19101	ILMN_2133205	GPX2	5090278
1.84337	7.26925	5.0401	1.6067e-05	0.00882807	2.98044	19233	ILMN_1790689	CRISPLD2	4180079
1.832	9.48856	2.69566	0.0109339	0.0615813	-2.88188	8120	ILMN_1709795	RAC2	110382
1.83023	8.35204	4.14113	0.00022241	0.0168258	0.596603	45462	ILMN_1771482	KIAA1324	520609
1.82904	7.97546	2.9406	0.00592085	0.0457996	-2.34455	20338	ILMN_1727402	HCLS1	1300408
1.82814	7.54487	4.01662	0.000317544	0.0174546	0.274415	30669	ILMN_1803213	MXRA5	4490020
1.8139	6.95728	3.64557	0.000901507	0.0231036	-0.666744	22977	ILMN_1796537	FYB	5890414
1.81106	7.84747	3.51336	0.00129755	0.0262927	-0.993805	37633	ILMN_1752755	VWF	5870138
1.79969	7.88171	3.26019	0.00257131	0.0336955	-1.60531	14410	ILMN_1656560	PARM1	1240037
1.79485	6.12013	5.33813	6.64513e-06	0.00787596	3.78124	31789	ILMN_1720048	CCL2	1030333
1.79327	7.18023	4.07774	0.000266705	0.0169156	0.432227	29081	ILMN_1721626	ARID5B	1410408
1.78944	7.74646	3.69937	0.000776389	0.021567	-0.532312	46005	ILMN_2184184	ANXA1	6520215
1.78861	8.77943	2.93327	0.00603266	0.0463285	-2.36102	15403	ILMN_3249667	LOC100133678	5310224
1.78599	7.34802	3.97638	0.000356075	0.0174546	0.170885	18356	ILMN_2353732	CD8A	3170128
1.78318	8.50942	3.08977	0.00402928	0.039504	-2.00446	4176	ILMN_1797342	FNBP1	5270435
1.77825	7.66645	4.10972	0.000243376	0.0169156	0.515057	3123	ILMN_2304495	PPP1R1B	1940747
1.77817	7.33741	3.65266	0.000883964	0.0229422	-0.649071	41431	ILMN_1756992	MUC1	7650026
1.77616	9.52923	2.89218	0.00669677	0.0483973	-2.45292	4164	ILMN_2347145	DCN	7650296
1.77267	6.79564	5.16396	1.11354e-05	0.00861803	3.3131	18683	ILMN_2388466	TIA1	5310358
1.77109	9.53812	3.52738	0.00124867	0.0258633	-0.959362	24514	ILMN_1669410	CHGA	6200348
1.76556	6.38774	4.98277	1.90349e-05	0.00882807	2.8266	26446	ILMN_1760556	C1orf63	2320408
1.76544	7.5848	4.31899	0.000133165	0.0151114	1.0613	30670	ILMN_1711894	MYB	7380670
1.75966	7.61367	2.6849	0.011226	0.0624492	-2.90483	25841	ILMN_1756501	ST6GAL1	1710630
1.75947	11.751	2.89841	0.0065919	0.0481313	-2.43904	29555	ILMN_2393765	IGLL1	4730747
1.74965	7.48299	3.23987	0.00271414	0.0345074	-1.65346	26808	ILMN_1733998	DHRS9	630315
1.73765	6.97449	3.6298	0.000941767	0.023591	-0.706028	13763	ILMN_1766054	ABCA1	4060358
1.73414	7.55629	4.48149	8.30316e-05	0.0141765	1.48969	9765	ILMN_1711270	SFRS14	70019
1.72032	6.72541	3.71903	0.00073501	0.0210762	-0.483002	35796	ILMN_1766551	CPA3	2340743
1.71246	9.60635	2.8498	0.00745348	0.0509983	-2.54694	1960	ILMN_1803429	CD44	5860152
1.70676	6.89698	4.70049	4.3736e-05	0.0125686	2.07147	28414	ILMN_1803367	EVI1	730544
1.70643	7.97375	3.25241	0.00262515	0.034085	-1.62377	23037	ILMN_1663390	CDC20	1500010
1.70566	6.72382	3.3467	0.00203975	0.0307344	-1.3987	27137	ILMN_1801205	GPNMB	6840164
1.69911	6.73611	4.20775	0.000183629	0.0164076	0.770114	16903	ILMN_2329429	GIMAP6	6330615
1.69871	6.89468	4.15637	0.000212885	0.0164076	0.636232	15235	ILMN_1743373	DLL1	4050687
1.69774	8.24459	4.23557	0.000169479	0.0164076	0.842756	28591	ILMN_1720996	SLC12A2	4220041
1.69348	6.68086	5.58072	3.23624e-06	0.00747187	4.43295	44294	ILMN_1744665	EP300	7570068
1.69224	6.32849	4.53715	7.05803e-05	0.0139337	1.63711	46487	ILMN_1768754	PILRB	1570039
1.69208	7.33104	3.26857	0.00251451	0.033361	-1.5854	28750	ILMN_2261416	CD3D	1170671
1.6837	9.22761	2.56688	0.0149424	0.0724834	-3.1528	18445	ILMN_1739508	LOC652493	150609
1.67887	7.11481	3.73298	0.000706947	0.0209756	-0.447944	7380	ILMN_2301083	UBE2C	4260368
1.67442	7.24266	2.3309	0.0259639	0.0972802	-3.62635	37736	ILMN_1796316	MMP9	3180528
1.66698	6.86361	3.20827	0.00295144	0.0356546	-1.72807	27836	ILMN_1680424	CTSG	1500735
1.65358	6.73773	5.02949	1.65793e-05	0.00882807	2.95195	24162	ILMN_1738742	PLAT	3710044
1.65214	6.25449	4.19306	0.000191566	0.0164076	0.731787	1130	ILMN_2123743	FCER1G	3850440
1.65154	6.81192	4.37397	0.000113536	0.0151114	1.20588	36014	ILMN_2386973	PKP2	2260646
1.64953	7.25288	3.83272	0.000534546	0.0195273	-0.19597	18827	ILMN_2398159	DKK3	5390451
1.6491	7.10108	4.60449	5.79592e-05	0.0137389	1.8159	46354	ILMN_2384122	GPR56	5490768
1.6469	7.21274	3.73536	0.000702261	0.0209756	-0.441954	1389	ILMN_1797731	MS4A6A	2260129
1.64496	7.66021	4.63678	5.27263e-05	0.0134794	1.90178	26131	ILMN_1676528	BTN3A2	4610674
1.64358	7.15319	3.41175	0.00171122	0.028774	-1.2417	24977	ILMN_1765966	CHGB	6420356
1.63046	8.38281	3.02176	0.00480705	0.0417697	-2.16065	30237	ILMN_2049184	DNASE1L3	290739
1.62847	7.34157	3.05879	0.00436752	0.0402404	-2.07585	6885	ILMN_1780799	ENPP2	840678
1.62291	7.07008	4.35237	0.000120881	0.0151114	1.14904	11113	ILMN_2359800	MS4A6A	1770152
1.62176	7.69475	4.41711	0.000100157	0.0148385	1.31959	43483	ILMN_1721621	NKTR	3170689
1.61525	6.87214	4.05916	0.00028125	0.0169156	0.384184	47211	ILMN_1815673	DKK3	4070133
1.61379	9.10848	3.66081	0.000864205	0.022818	-0.628737	4060	ILMN_1663866	TGFBI	7650358
1.61223	6.46607	4.34463	0.000123625	0.0151114	1.12869	24504	ILMN_3242540	CD163L1	580100
1.61004	9.31957	3.04185	0.00456361	0.040903	-2.1147	5402	ILMN_1790529	LUM	2490364
1.60647	7.85281	3.84061	0.000522809	0.0192998	-0.175941	17360	ILMN_1653028	COL4A1	5910431
1.59912	7.64406	2.61103	0.0134363	0.0683801	-3.06087	35398	ILMN_1763452	EVI2B	7050152
1.59504	6.96582	4.06842	0.000273905	0.0169156	0.408126	30396	ILMN_1671554	LPIN1	6200670
1.59098	6.75467	3.55155	0.00116854	0.0250298	-0.899844	21958	ILMN_2370825	ATM	4250008
1.58908	9.84022	2.68484	0.0112277	0.0624492	-2.90496	27314	ILMN_1662932	LCP1	6350161
1.58688	8.28968	2.46146	0.0191886	0.0828505	-3.36816	5292	ILMN_3240375	LOC647506	3800021
1.57402	7.67896	3.10468	0.00387555	0.039192	-1.96998	15929	ILMN_1803423	ARHGEF6	770703
1.56987	7.49918	3.97313	0.000359381	0.0174546	0.162532	37565	ILMN_2104356	COL1A2	6060612
1.56981	7.00801	3.79737	0.000590368	0.0202016	-0.28555	38920	ILMN_1792733	FOXA3	630341
1.56976	7.93837	3.5978	0.00102881	0.0241671	-0.785479	40229	ILMN_1785902	C1QC	1440341
1.56965	7.04853	3.66834	0.000846336	0.0226262	-0.609941	15398	ILMN_1738578	FILIP1L	110307
1.56837	8.9621	4.04718	0.000291039	0.0170453	0.353237	43160	ILMN_1788468	ARGLU1	4880132
1.56617	8.47375	3.17099	0.00325673	0.0364146	-1.81558	21016	ILMN_1781626	C1S	7400707
1.56556	7.32765	3.19655	0.00304433	0.0357342	-1.75563	31803	ILMN_1740426	RASD1	2710735
1.56305	7.64862	3.39575	0.00178697	0.0290869	-1.28045	2156	ILMN_1791447	CXCL12	4560020
1.56181	8.60102	3.09263	0.00399942	0.039454	-1.99787	16818	ILMN_2062468	IGFBP7	3400538
1.55835	9.19189	2.72676	0.0101284	0.059297	-2.8152	5980	ILMN_2058251	VIM	7050019
1.55158	8.27244	2.79977	0.00844949	0.0542764	-2.65686	4844	ILMN_1844464		5870008
1.54292	7.79034	3.31369	0.00222879	0.0316633	-1.47783	28442	ILMN_1691341	IL7R	3890523
1.54041	7.17178	2.63927	0.0125476	0.0658732	-3.00154	22343	ILMN_1775708	SLC2A3	3800168
1.53748	8.30045	2.79626	0.00852387	0.0545109	-2.66453	20907	ILMN_2169152	SRGN	360500
1.53229	7.78768	4.17363	0.000202578	0.0164076	0.681166	11114	ILMN_1721035	MS4A6A	520360
1.52961	9.39824	3.04916	0.00447801	0.0404926	-2.09795	12369	ILMN_1748323	CXCL14	3520246
1.52814	8.14198	3.80495	0.00057794	0.0201216	-0.266366	40344	ILMN_3243381	MLEC	1780601
1.52493	7.64274	5.15869	1.13108e-05	0.00861803	3.29893	40493	ILMN_3224934	SFRS18	1580204
1.51653	7.5821	3.22481	0.00282483	0.0349971	-1.68905	16580	ILMN_1695025	CD2	4210619
1.51503	7.24341	3.02506	0.00476622	0.0415244	-2.15311	9857	ILMN_2085862	SLC15A3	4220044
1.51344	7.34836	4.4802	8.33464e-05	0.0141765	1.48626	741	ILMN_1786211	HERC1	1820274
1.50777	7.55872	3.19438	0.00306181	0.0357342	-1.76072	17780	ILMN_1782596	CCL25	6900242
1.50708	7.99183	2.70891	0.0105835	0.0607535	-2.85352	2743	ILMN_1886655		580102
1.5016	8.25846	3.09651	0.00395914	0.0393589	-1.9889	33101	ILMN_1741133	NME1	1820504
1.49891	10.4904	2.45392	0.0195311	0.0835358	-3.38333	46381	ILMN_2105441	IGJ	2680605
1.494	6.698	5.26676	8.21138e-06	0.00861803	3.58937	4636	ILMN_3244096	ZFC3H1	1980044
1.49398	8.94543	2.71279	0.010483	0.0604116	-2.8452	24188	ILMN_1750234	PRSS2	2690452
1.4932	8.01651	2.79263	0.00860155	0.0546798	-2.67247	41821	ILMN_2325837	CD3D	1580411
1.49269	6.10943	4.77202	3.54408e-05	0.011814	2.26237	1237	ILMN_3273854	HNRNPA2B1	1570722
1.49141	7.46357	3.5774	0.00108833	0.0246664	-0.835995	33048	ILMN_2146761	FABP5	4150048
1.48864	6.55007	4.03465	0.000301634	0.0172985	0.320898	40804	ILMN_1804415	SMAGP	4610139
1.48641	6.40755	4.53498	7.10296e-05	0.0139337	1.63135	35090	ILMN_1790160	KIT	360128
1.48368	8.5126	1.7537	0.0886912	0.206111	-4.64055	25312	ILMN_2376205	LTB	5310053
1.48231	7.46372	2.68987	0.0110901	0.062164	-2.89423	18389	ILMN_1657234	CCL20	4220246
1.47249	7.08064	3.72837	0.000716106	0.0209756	-0.459538	106	ILMN_1682799	STAMBPL1	7150059
1.47203	7.00625	2.32147	0.0265281	0.0985288	-3.6446	18302	ILMN_1795762	PLEK	4810020
1.472	8.61233	3.5101	0.00130918	0.0264489	-1.00181	17042	ILMN_1769911	SLC38A1	7320382
1.47083	7.48194	2.21206	0.0339369	0.112463	-3.8527	17837	ILMN_1722489	TFF1	1230672
1.47036	6.83851	4.61877	5.55856e-05	0.0134794	1.85385	44795	ILMN_3299558	SFRS18	2060433
1.46845	7.83231	3.40878	0.00172507	0.0288476	-1.24891	19479	ILMN_1702301	DOCK10	1710736
1.46742	8.8173	3.29384	0.00235048	0.0324354	-1.52526	5340	ILMN_3266606	FABP5L2	580358
1.46422	7.0956	1.85595	0.0723372	0.18075	-4.47727	34271	ILMN_1775542	FAIM3	5270520
1.45893	8.6082	2.90442	0.00649202	0.0479573	-2.42561	628	ILMN_1797875	ALOX5AP	3930343
1.45468	6.2437	4.24831	0.000163363	0.0164076	0.876059	42368	ILMN_2203271	FPR3	5310402
1.4533	6.31522	4.40693	0.000103169	0.0148716	1.29272	4666	ILMN_1810289	FER1L3	3170273
1.45107	7.08348	3.67087	0.000840413	0.0225972	-0.603623	3324	ILMN_1680618	MYC	6270646
1.44701	6.79778	3.83997	0.000523741	0.0192998	-0.177548	23146	ILMN_2360415	PRNP	2710341
1.44558	6.59039	4.15628	0.000212937	0.0164076	0.636007	3519	ILMN_2064606	TBC1D2B	2850039
1.44307	7.78358	3.41917	0.00167714	0.0285029	-1.2237	45438	ILMN_1772951	ST6GALNAC1	3840470
1.44259	7.3126	2.07276	0.0460142	0.135141	-4.10694	990	ILMN_2125747	LOC606724	5670372
1.43869	9.25251	3.94475	0.00038953	0.0176064	0.0897411	10119	ILMN_1667081	CCND2	1570348
1.43613	8.58969	3.46935	0.0014633	0.0273362	-1.10156	26971	ILMN_2308849	MYADM	2970730
1.43554	7.14832	3.01647	0.00487317	0.0420044	-2.17273	8608	ILMN_1658494	C13orf15	160242
1.43532	9.46993	4.08358	0.000262288	0.0169156	0.447335	21096	ILMN_1740717	ADH1C	1510750
1.4352	7.8562	2.87713	0.00695683	0.049366	-2.4864	8924	ILMN_1687533	SEMA4D	4880408
1.42959	7.46748	3.47389	0.00144532	0.0272389	-1.09049	1568	ILMN_1752046	SH2B3	6560301
1.42823	7.33932	4.53057	7.19509e-05	0.0139337	1.61965	2408	ILMN_3246766	LOC100132247	6060014
1.42399	7.28218	3.62307	0.000959454	0.0238566	-0.722754	47097	ILMN_1732151	COL6A1	7570598
1.422	7.38416	2.79943	0.00845668	0.0542764	-2.6576	26607	ILMN_3214893	LOC100132761	3890577
1.42081	9.32244	2.62998	0.0128337	0.0667141	-3.0211	21821	ILMN_1730622	EVL	6550754
1.42035	7.14008	3.79592	0.000592773	0.0202016	-0.289214	33211	ILMN_1808789	MYO5C	1980246
1.41895	10.556	2.37946	0.0232245	0.0918561	-3.53145	4370	ILMN_1681263	SPINK4	5310368
1.41886	8.82156	2.89677	0.00661936	0.0481313	-2.44269	25120	ILMN_1713934	LITAF	3180672
1.41755	11.6668	2.97044	0.00548568	0.0442342	-2.27725	33741	ILMN_2410612	DMBT1	6220209
1.41669	6.50866	4.69363	4.46262e-05	0.0125686	2.05317	24626	ILMN_2243553	ZNF275	3360008
1.41488	8.74214	3.52462	0.00125817	0.0259535	-0.966162	12523	ILMN_1663195	MCM7	1470195
1.41048	8.71399	3.07816	0.00415306	0.0398239	-2.03127	35762	ILMN_1741003	ANXA5	1070451
1.40865	6.32508	5.35946	6.23785e-06	0.00787596	3.83857	18788	ILMN_1745573	TTC13	4490014
1.40855	7.05026	4.24644	0.000164244	0.0164076	0.871186	43462	ILMN_1772316	UNC84A	4390113
1.40729	9.19226	3.23784	0.00272879	0.0345701	-1.65826	29939	ILMN_2249018	LOC389816	2140541
1.40686	7.27791	2.42717	0.0207914	0.0865998	-3.4369	13273	ILMN_2186216	GOLPH4	5870221
1.40532	6.6666	4.27712	0.000150315	0.0163025	0.951493	37836	ILMN_1906187		3990553
1.40404	8.88276	2.95723	0.00567451	0.0450707	-2.3071	13409	ILMN_1737988	PRNP	3170162
1.40219	6.30031	3.9695	0.000363099	0.0174546	0.15323	7791	ILMN_1704730	CD93	6100615
1.40135	7.50962	3.76033	0.000654917	0.0209756	-0.379074	29552	ILMN_1708934	ADM	5670465
1.40135	8.17866	3.95149	0.000382155	0.0175709	0.107009	31744	ILMN_1810852	LAMC1	4120086
1.3982	7.21614	3.48773	0.00139173	0.026906	-1.05663	9902	ILMN_1724480	AXIN2	1070189
1.39566	10.3988	2.75478	0.00945043	0.0570836	-2.75474	35337	ILMN_1772218	HLA-DPA1	1190039
1.39392	9.44208	2.61262	0.0133847	0.0682737	-3.05754	6827	ILMN_1654396	ITGB2	7200156
1.39268	6.46213	3.79784	0.00058958	0.0202016	-0.284344	5462	ILMN_1778723	AMICA1	1580465
1.39188	7.53074	3.03342	0.00466433	0.0411193	-2.13401	34802	ILMN_1726720	NUSAP1	1500553
1.39047	7.88971	2.89052	0.00672496	0.0485682	-2.45661	34306	ILMN_2179837	BANF1	150767
1.38935	6.97718	3.4994	0.00134808	0.0267362	-1.02806	12574	ILMN_1714730	UBE2C	5310471
1.38848	6.71812	4.20222	0.000186578	0.0164076	0.755682	41223	ILMN_2340565	ATP2C1	5080228
1.38595	8.55602	3.5653	0.00112519	0.0248012	-0.865907	14464	ILMN_1748770	CKAP5	630333
1.38505	7.48924	3.73377	0.000705379	0.0209756	-0.445945	46410	ILMN_1773567	LAMA5	4040176
1.38454	8.57272	2.5341	0.0161599	0.0758081	-3.2204	4658	ILMN_1777190	CFD	1240152
1.38417	6.7811	4.11247	0.000241462	0.0169156	0.522205	42779	ILMN_1758798	LOC728734	1940470
1.38112	6.65496	4.28337	0.000147624	0.0163025	0.967867	1719	ILMN_1689456	ZBTB20	3440189
1.37827	6.4349	3.98601	0.000346454	0.0174546	0.19564	817	ILMN_1695763	PDIA5	3170491
1.37789	10.5511	2.3689	0.0237971	0.0930511	-3.55221	42333	ILMN_1678143	ARHGDIB	1570193
1.37691	7.5793	3.45372	0.00152692	0.0277946	-1.13969	2203	ILMN_2307861	COL6A3	2470114
1.37619	8.77582	3.20462	0.00298006	0.0357172	-1.73665	15798	ILMN_1680757	LRRC26	7150270
1.37396	6.77963	3.50603	0.00132385	0.0266801	-1.0118	33957	ILMN_1728934	PRC1	2070494
1.37258	6.70229	3.24572	0.00267225	0.0342196	-1.63961	24893	ILMN_1747016	CEP55	7510709
1.37253	8.37734	3.18426	0.00314477	0.0359542	-1.78449	26248	ILMN_1762561	PLA2G10	2600170
1.37186	6.97785	3.49519	0.00136369	0.0267801	-1.03838	8094	ILMN_1716246	FRZB	3370113
1.37122	7.9957	3.71323	0.000746991	0.0211357	-0.497561	41557	ILMN_1742332	KCTD12	5560500
1.37039	8.01144	1.9925	0.0545732	0.151203	-4.24774	9935	ILMN_1800787	RFTN1	1260497
1.36974	6.4049	3.30101	0.00230579	0.0321503	-1.50813	40721	ILMN_1779252	TRIM22	5960747
1.36678	7.60635	2.00803	0.052816	0.14807	-4.22083	11117	ILMN_1678841	UBD	6420605
1.36614	7.21404	3.88898	0.000456142	0.0184386	-0.0528302	11387	ILMN_1682929	SYTL2	5810278
1.36586	6.0205	5.19901	1.00373e-05	0.00861803	3.40728	3253	ILMN_1783606	MLL5	2100653
1.36326	6.41423	3.5648	0.00112675	0.0248012	-0.867148	4110	ILMN_2413158	PODXL	1850092
1.35986	8.6571	3.51653	0.00128636	0.0261864	-0.986038	24331	ILMN_1703015	ZRANB2	3850228
1.3594	6.67357	3.22195	0.00284634	0.03516	-1.6958	19200	ILMN_1708130	EHF	5090132
1.35697	7.00711	2.59177	0.0140752	0.0704551	-3.1011	13904	ILMN_1750805	ARHGAP30	1440634
1.35674	8.09517	4.94377	2.13593e-05	0.00911357	2.72203	36201	ILMN_1801383	SMG1	7560202
1.35474	9.08181	3.10841	0.00383799	0.0391769	-1.96135	43607	ILMN_1768534	BHLHB2	2640735
1.35336	7.84361	3.04414	0.00453661	0.0408027	-2.10945	11095	ILMN_1668526	GVIN1	1740050
1.35245	6.99709	4.06969	0.000272917	0.0169156	0.411394	15705	ILMN_1769517	PRKDC	770390
1.35071	8.5488	3.46945	0.00146292	0.0273362	-1.10133	9613	ILMN_1672662	SLC20A1	6420731
1.34991	8.80779	3.75303	0.000668432	0.0209756	-0.397479	12831	ILMN_3243664	LOC440353	270747
1.34816	7.81182	2.51121	0.0170632	0.0781173	-3.26727	46112	ILMN_1744604	CYBA	4070392
1.34814	7.54919	3.32798	0.00214502	0.0313717	-1.44364	16675	ILMN_1651433	DCK	5290703
1.34703	8.60827	3.6445	0.000904202	0.0231036	-0.669429	31720	ILMN_1725121	XPO1	5690333
1.34523	7.69728	2.40892	0.0216932	0.0885207	-3.47322	4432	ILMN_1674228	LOC651751	6660379
1.34368	7.12611	3.86968	0.000481684	0.0187523	-0.102012	41639	ILMN_1773352	CCL5	620717
1.34238	6.70406	2.96526	0.00555894	0.0444507	-2.28895	10248	ILMN_2334296	IL18BP	2190717
1.34075	7.05755	3.26175	0.00256066	0.0336386	-1.60161	33425	ILMN_1811972	MYCBP2	6650451
1.34072	7.42585	3.03295	0.00466999	0.0411353	-2.13508	644	ILMN_1681591	PTPN1	4390703
1.34034	6.76469	2.56863	0.0148799	0.0723784	-3.14917	16545	ILMN_1758895	CTSK	1430278
1.33857	6.90373	3.59081	0.00104886	0.0243752	-0.802817	9351	ILMN_1683450	CDCA5	1400673
1.33696	7.21141	4.63025	5.37454e-05	0.0134794	1.8844	28703	ILMN_1814787	ICA1	4050121
1.33654	8.00773	2.26363	0.0302406	0.105971	-3.75552	18412	ILMN_2139970	ALDH1A3	4920148
1.334	6.7392	2.35068	0.0248145	0.0949048	-3.58786	14245	ILMN_1740938	APOE	730414
1.33266	6.58392	3.65729	0.0008727	0.0228725	-0.637536	7683	ILMN_1781942	HMMR	4060064
1.33205	7.36513	3.91473	0.000424108	0.0180237	0.0129198	44834	ILMN_1792072	FUT4	7160373
1.33096	6.66541	3.04092	0.00457461	0.040903	-2.11683	433	ILMN_1803528	LRRC31	5310328
1.33046	8.56304	3.05358	0.004427	0.0403792	-2.08782	8674	ILMN_1745607	A2M	2370438
1.32995	9.09131	2.34144	0.0253458	0.0959831	-3.60587	16230	ILMN_1699214	LOC647450	4220110
1.32995	6.9262	2.41755	0.0212623	0.0876795	-3.45606	36477	ILMN_1738116	TMEM119	3830762
1.32975	6.69749	3.39847	0.00177386	0.0290869	-1.27386	46595	ILMN_1815057	PDGFRB	5960068
1.3297	7.22387	3.31064	0.00224709	0.031794	-1.48513	18048	ILMN_1787762	HEATR1	3460242
1.32753	7.02325	3.46536	0.00147932	0.0274507	-1.11132	41564	ILMN_1683817	UBE2Q2	830369
1.32619	9.42996	2.81098	0.00821606	0.0533095	-2.63233	39738	ILMN_2101885	TUBB	6580474
1.32605	8.97554	4.08483	0.000261352	0.0169156	0.450569	25139	ILMN_3246409	HNRNPH1	5270754
1.32255	10.5231	3.0765	0.00417101	0.0398239	-2.03508	14789	ILMN_3217815	LOC646294	6580605
1.32159	7.82841	2.95437	0.00571622	0.0451761	-2.31355	26754	ILMN_1761159	ESYT1	6550243
1.32119	6.28128	3.94854	0.000385357	0.0175763	0.0994701	21531	ILMN_1680738	C5orf13	940471
1.31947	7.01602	3.24518	0.00267612	0.034228	-1.6409	37806	ILMN_2120247	SLC2A10	6520598
1.31898	6.6321	3.75111	0.000672022	0.0209756	-0.402305	2930	ILMN_1737205	MCM4	6020170
1.31744	6.91632	4.51289	7.57621e-05	0.0139337	1.57282	19364	ILMN_2364828	OGT	1430176
1.31581	8.23035	3.18824	0.00311193	0.0358954	-1.77516	34787	ILMN_2218208	SPARCL1	6960148
1.31442	7.25036	3.498	0.00135324	0.0267362	-1.03149	32151	ILMN_1719759	TNC	1470669
1.3131	7.80784	3.01632	0.00487498	0.0420044	-2.17306	30775	ILMN_1787345	FKBP11	5860204
1.3101	8.10269	3.37265	0.00190202	0.0296188	-1.33624	41347	ILMN_1730487	CALD1	620750
1.30897	8.78654	3.42535	0.00164929	0.0283301	-1.20871	28859	ILMN_1773760	PAICS	4050639
1.30845	6.90821	3.55565	0.00115545	0.0249499	-0.889734	30246	ILMN_2338323	CDC25B	4760338
1.30796	8.24815	5.44063	4.90326e-06	0.00747187	4.05671	33139	ILMN_1743137	BAT2D1	460711
1.30761	7.55502	3.74763	0.000678595	0.0209756	-0.411074	42245	ILMN_1715392	PRPF3	2260615
1.29755	7.55144	3.88155	0.000465808	0.0184713	-0.0717592	46211	ILMN_2318638	TGIF1	4260189
1.29746	8.11043	2.72192	0.0102499	0.0596483	-2.8256	27060	ILMN_2377669	CD247	3890689
1.29727	8.98423	3.44076	0.00158171	0.0281202	-1.17126	32097	ILMN_1805750	IFITM3	6650242
1.2964	7.57152	2.23436	0.0322916	0.109804	-3.81088	8222	ILMN_1728132	LDHB	1400240
1.29555	6.08819	4.27719	0.000150285	0.0163025	0.951676	15219	ILMN_1794599	SNRPD3	4290544
1.29431	7.43026	2.28403	0.0288808	0.103218	-3.71662	4185	ILMN_1738675	PTPN6	6400465
1.29383	7.1392	3.6024	0.00101584	0.0240983	-0.774077	47266	ILMN_1706505	COL5A1	4920369
1.29353	6.47199	4.05154	0.000287443	0.0169624	0.364482	24306	ILMN_1767848	PCMTD2	730673
1.29285	6.14954	3.81239	0.000565982	0.0200277	-0.247512	37896	ILMN_1738989	GOLSYN	2690411
1.28662	6.87975	2.83837	0.00767084	0.051595	-2.57215	40605	ILMN_1693262	LOC653600	770400
1.28579	6.06642	3.97894	0.000353493	0.0174546	0.177463	7860	ILMN_2408683	PPAP2B	6220097
1.28449	7.17129	3.52071	0.0012717	0.0260869	-0.975752	31879	ILMN_2117904	ZNF22	5860546
1.28275	9.88792	2.52282	0.0165996	0.0768755	-3.24354	5979	ILMN_1782538	VIM	830593
1.28101	7.55943	2.34548	0.025112	0.0954633	-3.59799	26324	ILMN_1713751	ADAM19	6900209
1.27885	8.14641	3.84754	0.000512701	0.0191894	-0.158326	17200	ILMN_2177090	LOC200030	1410309
1.27823	8.49815	2.90961	0.00640709	0.0476267	-2.41403	28650	ILMN_1748591	ODC1	4070017
1.27759	6.72775	3.5879	0.00105729	0.0244115	-0.810009	8244	ILMN_1680955	AURKA	4730605
1.27322	6.42006	4.47433	8.47847e-05	0.0141765	1.47074	28648	ILMN_3224856	LOC729660	4540577
1.27165	7.4573	2.5718	0.0147674	0.0721316	-3.14262	24321	ILMN_1801766	CCDC109B	1780259
1.27136	6.31223	4.52671	7.27665e-05	0.0139337	1.60943	19115	ILMN_1696757	TTC14	7000240
1.27117	8.20351	2.73455	0.00993533	0.0589106	-2.79842	21577	ILMN_1814151	AGR2	3140463
1.27095	6.68887	3.90384	0.000437382	0.0182248	-0.0149105	12830	ILMN_1702363	SULF1	2570240
1.27085	8.26123	2.2192	0.0334023	0.111589	-3.83935	27217	ILMN_1760027	WAS	70451
1.2697	7.66525	2.57668	0.0145954	0.0718667	-3.13249	33474	ILMN_2333670	RNASE1	4010296
1.26929	6.36024	3.28427	0.00241135	0.0329768	-1.54806	11792	ILMN_1815154	MYH10	1770685
1.26908	7.01183	3.55215	0.00116661	0.0250298	-0.898358	18076	ILMN_2301624	MACF1	6370739
1.26897	13.6416	3.53702	0.00121609	0.0254854	-0.935642	32199	ILMN_1770424	DEFA5	2230341
1.2673	6.54554	3.55923	0.00114415	0.0248689	-0.880907	4909	ILMN_1814122	MDC1	5420520
1.2663	7.42215	3.84449	0.00051712	0.0192871	-0.16607	16915	ILMN_1676842	BTAF1	2070209
1.26518	6.49904	3.13526	0.00357742	0.0378383	-1.89898	33780	ILMN_1744949	RHOBTB3	5870474
1.26499	6.90948	3.7435	0.000686479	0.0209756	-0.42148	28092	ILMN_1681269	DYRK4	6270382
1.26127	6.98478	3.18629	0.00312794	0.0359157	-1.77972	37705	ILMN_1727271	WARS	3710068
1.26101	8.56452	3.00862	0.00497282	0.0424578	-2.19061	35817	ILMN_1669273	PPT1	7200041
1.2604	6.06158	3.9634	0.000369443	0.0174546	0.137578	26847	ILMN_2412192	CFH	3360279
1.25992	7.7944	2.07425	0.0458669	0.135017	-4.10428	28294	ILMN_2061043	CD48	2030767
1.25842	7.91636	2.81341	0.00816635	0.0530836	-2.62701	2446	ILMN_1723978	LGALS1	1450193
1.25811	6.74032	2.98596	0.00527148	0.0434766	-2.24211	17783	ILMN_1769383	GIMAP5	5360079
1.2572	6.98852	3.43675	0.00159902	0.0281863	-1.181	23409	ILMN_3236713	SNHG1	5720278
1.2568	9.85961	4.02683	0.000308439	0.0174131	0.300721	37503	ILMN_1696407	SFRS2	3940414
1.25615	6.29093	3.35333	0.00200368	0.0304462	-1.38276	16354	ILMN_1711573	CD96	2710754
1.25451	6.51078	3.16321	0.00332416	0.0367399	-1.83379	4210	ILMN_2155228	CRLF3	670026
1.25448	7.13111	1.62086	0.114489	0.242916	-4.84126	16950	ILMN_1677505	CCL21	1340626
1.25422	10.6757	3.2191	0.00286792	0.0352851	-1.70253	15724	ILMN_2218277	RPS2	5220037
1.2538	6.5822	2.97629	0.00540394	0.0439023	-2.26401	42293	ILMN_1791759	CXCL10	6270553
1.25358	7.74632	3.29331	0.00235381	0.0324395	-1.52652	9663	ILMN_1803312	DIMT1L	1110114
1.2532	7.81561	2.2392	0.0319442	0.109075	-3.80176	27607	ILMN_2206746	BGN	460767
1.25284	8.30315	2.18284	0.0362065	0.117277	-3.90706	21315	ILMN_1680996	ALOX5	1780273
1.25194	6.13614	3.42815	0.00163679	0.0282519	-1.20191	2728	ILMN_1651557	KDELC2	6110301
1.24845	6.28491	4.01636	0.000317782	0.0174546	0.273737	40603	ILMN_1735093	TIMELESS	4180050
1.24705	9.5642	2.50687	0.0172399	0.0786898	-3.27613	29645	ILMN_2175912	ITGB2	3890373
1.24573	8.70609	2.88107	0.00688792	0.049179	-2.47765	42556	ILMN_1750324	IGFBP5	2190674
1.24408	7.75262	3.11317	0.00379053	0.0390286	-1.95032	6232	ILMN_1741200	RFX5	2650370
1.24407	6.57313	4.15518	0.000213615	0.0164076	0.633129	24365	ILMN_1660079	RNF44	2690315
1.24401	9.176	3.55184	0.0011676	0.0250298	-0.899121	24348	ILMN_1768311	LOC728888	1990553
1.2429	8.79181	2.23819	0.0320163	0.109216	-3.80366	46991	ILMN_2162972	LYZ	4810162
1.24197	8.05823	3.60545	0.00100733	0.0240983	-0.76652	40897	ILMN_2084353	M6PR	1070286
1.24125	6.61356	4.42325	9.83862e-05	0.0148385	1.33577	10653	ILMN_1699574	NRP1	5720424
1.2399	6.34415	4.05978	0.000280757	0.0169156	0.385772	17746	ILMN_2212909	MELK	160097
1.23903	7.66618	2.94939	0.00578945	0.0452039	-2.32477	32725	ILMN_1670379	ANTXR1	20647
1.23872	7.46208	2.89005	0.00673312	0.0485942	-2.45767	36394	ILMN_1761464	CD74	4560047
1.23822	6.62933	2.55056	0.0155379	0.0742022	-3.18654	693	ILMN_2188333	CD69	2710575
1.23509	7.77393	3.60308	0.00101395	0.0240983	-0.772406	31880	ILMN_1798533	ZNF22	6960768
1.23502	8.15568	3.13534	0.00357675	0.0378383	-1.89881	25503	ILMN_2149226	CAV1	1070215
1.23501	7.22446	3.35589	0.0019899	0.0303861	-1.3766	16904	ILMN_1875342		2120450
1.23488	8.19024	3.56086	0.00113904	0.0248689	-0.876886	30299	ILMN_2117716	SFRS17A	5570538
1.23473	6.77007	3.11692	0.00375348	0.0387969	-1.9416	3726	ILMN_1813028	CBX5	7150685
1.23466	8.66947	2.96985	0.00549403	0.0442635	-2.2786	33980	ILMN_1686623	CSF1R	1070014
1.2346	7.1989	2.39346	0.0224851	0.0902497	-3.50384	7451	ILMN_1710937	IFI16	3870594
1.23453	8.53852	3.39206	0.00180489	0.0291261	-1.28937	939	ILMN_1658847	MGC61598	3800482
1.23393	6.43774	3.54202	0.00119952	0.0253522	-0.92333	31807	ILMN_1724489	RFC4	2030315
1.23327	9.30669	3.09837	0.00393991	0.0393143	-1.98458	5503	ILMN_1777663	TOP2B	3890255
1.23321	8.29453	2.20782	0.034258	0.113241	-3.86062	1138	ILMN_1659895	MSN	730332
1.23259	6.57641	3.04111	0.0045724	0.040903	-2.11641	6984	ILMN_1699160	ITK	7560632
1.23165	6.56721	5.44188	4.88509e-06	0.00747187	4.06008	15701	ILMN_1673933	LOC440341	870037
1.23145	6.68876	3.29455	0.00234603	0.0324159	-1.52357	23337	ILMN_1670807	FAM84B	60014
1.23054	9.00675	3.53185	0.00123349	0.0256507	-0.948384	22802	ILMN_2079655	KLRB1	6200019
1.23034	6.96094	4.25639	0.000159596	0.0164076	0.897198	38484	ILMN_1789616	NUPL2	5340209
1.22996	7.67656	1.99609	0.0541628	0.150644	-4.24154	5190	ILMN_2208903	CD52	20129
1.22955	8.17922	3.33873	0.00208392	0.0308821	-1.41784	14832	ILMN_1795251	SPARCL1	1030021
1.22951	7.42882	2.99432	0.00515942	0.0430975	-2.22314	42632	ILMN_1719627	SLC27A3	1440300
1.22865	6.93099	3.06955	0.00424712	0.0399154	-2.0511	19820	ILMN_1721703	PNN	7150132
1.22731	7.22888	3.65873	0.000869212	0.0228409	-0.633933	41439	ILMN_1653432	HNRPDL	6860678
1.22638	8.04554	2.55121	0.0155136	0.0742022	-3.18519	37091	ILMN_1810559	RHOQ	5050519
1.22555	8.34182	3.86167	0.00049269	0.0188774	-0.1224	16153	ILMN_1679727	CLK1	3440138
1.2249	7.52739	3.34494	0.00204943	0.0307344	-1.40293	22104	ILMN_1802615	CDK6	670286
1.22484	6.78947	4.07238	0.000270822	0.0169156	0.418367	32273	ILMN_1690105	STAT1	1820750
1.22472	8.82309	3.10117	0.00391127	0.0392488	-1.97812	14208	ILMN_1661886	APEX1	6510053
1.22434	8.01629	2.09259	0.0440909	0.132112	-4.0715	10342	ILMN_1692223	LCN2	4390398
1.223	6.44665	2.44103	0.0201296	0.0847753	-3.4092	40158	ILMN_1746565	CD6	6590228
1.22216	6.44042	4.68806	4.53621e-05	0.0125686	2.03833	1596	ILMN_2069593	SFRS2IP	4010445
1.222	7.79513	3.07345	0.00420426	0.0398993	-2.04212	21693	ILMN_2128795	LRIG1	5090408
1.22017	9.01371	2.78477	0.0087716	0.0550716	-2.68959	44604	ILMN_1714433	MARCKSL1	6770242
1.21974	6.18049	3.05149	0.00445099	0.040389	-2.0926	19998	ILMN_1734653	FNDC1	2340309
1.21628	6.46391	4.13578	0.00022585	0.0169156	0.582707	5685	ILMN_1669584	ILF3	3360689
1.21558	6.03815	3.80683	0.000574893	0.0201216	-0.261599	32093	ILMN_2390472	TTC14	270403
1.21386	6.22232	3.09357	0.0039896	0.039454	-1.99569	3625	ILMN_1701195	PLA2G7	3390438
1.21357	6.76401	2.31721	0.0267871	0.0991112	-3.65285	17916	ILMN_1814194	TCF4	2510672
1.21251	7.82357	3.10076	0.00391543	0.0392536	-1.97906	29305	ILMN_1751753	IDH2	4880433
1.21225	7.69395	3.24795	0.00265649	0.0341819	-1.63435	18357	ILMN_1768482	CD8A	670369
1.21056	6.07468	3.65288	0.000883432	0.0229422	-0.64853	31842	ILMN_1749070	HLA-DPB1	1050360
1.21017	7.22525	3.44666	0.00155654	0.0280189	-1.1569	29563	ILMN_1733956	IARS	5390100
1.21016	6.27538	4.19142	0.000192474	0.0164076	0.727502	2027	ILMN_2072541	RAB11FIP2	4760630
1.20945	7.11691	2.65518	0.0120714	0.0648692	-2.96795	43018	ILMN_1781010	ARHGEF3	6250435
1.20873	6.37567	3.24847	0.00265278	0.0341819	-1.6331	18712	ILMN_1654540	SEMA6D	1110082
1.20728	7.6448	2.84634	0.00751856	0.0511641	-2.55457	15639	ILMN_1662658	PUS1	60092
1.20659	6.1937	3.75829	0.00065867	0.0209756	-0.384224	12364	ILMN_2334760	ARMCX3	2320647
1.20633	6.41689	3.12265	0.00369763	0.0384017	-1.92831	31953	ILMN_1796801	ABCA8	2710392
1.20626	7.54395	2.83377	0.00775989	0.051812	-2.58227	9430	ILMN_1699208	NAP1L1	3460167
1.20546	7.24655	3.49823	0.00135239	0.0267362	-1.03092	21692	ILMN_1707342	LRIG1	2450367
1.20131	6.72756	3.21343	0.00291136	0.0353978	-1.7159	25513	ILMN_1788701	PSIP1	5310747
1.19903	7.49986	2.23418	0.032305	0.109814	-3.81123	19092	ILMN_1698934	CMTM7	2140239
1.1981	6.2871	3.32416	0.00216709	0.0313717	-1.45277	18332	ILMN_1655137	ZCCHC11	4260093
1.19621	6.62989	4.05594	0.000283856	0.0169156	0.375843	7986	ILMN_1772946	STRN3	1570575
1.19375	7.78489	4.02156	0.00031311	0.0174131	0.28713	44941	ILMN_2050255	UCKL1	3930086
1.19252	7.49861	3.07716	0.00416392	0.0398239	-2.03358	39122	ILMN_1658499	SYT13	4810730
1.19169	5.91316	3.80307	0.000580992	0.0201216	-0.271114	13835	ILMN_1686116	THBS1	5810685
1.19061	6.80361	2.90821	0.00642997	0.0476827	-2.41716	25930	ILMN_1873034		6860240
1.18867	7.95864	3.04264	0.00455427	0.040903	-2.11289	17754	ILMN_2411282	QSOX1	2850021
1.18865	8.59659	3.17489	0.00322349	0.0363101	-1.80646	4703	ILMN_2363586	SDCBP	6040324
1.18851	7.0424	2.36261	0.0241438	0.0936176	-3.56453	23719	ILMN_2366330	FERMT3	6060315
1.18774	8.45481	2.82698	0.00789332	0.0521121	-2.59722	35214	ILMN_1779324	GZMA	3420612
1.18724	8.90682	2.68077	0.01134	0.0627585	-2.91362	8096	ILMN_1770084	TACC1	2940373
1.18674	6.57733	3.11773	0.00374555	0.0387525	-1.93973	46167	ILMN_1796417	ASNS	1510296
1.18664	8.29462	2.93406	0.00602054	0.0463022	-2.35925	4983	ILMN_1733538	RGS10	3830092
1.18633	9.45931	3.06517	0.00429572	0.0400196	-2.06117	17578	ILMN_1803945	HCP5	780600
1.18412	8.25164	3.31134	0.0022429	0.031794	-1.48346	14582	ILMN_1849013		4010100
1.18349	6.58529	4.68365	4.59524e-05	0.0125686	2.02659	2627	ILMN_1745148	ZNFX1	3800487
1.18334	6.09863	4.18665	0.000195131	0.0164076	0.715089	3395	ILMN_1751904	EDNRB	2970164
1.18284	6.38732	3.72989	0.000713066	0.0209756	-0.455706	40637	ILMN_1810228	TTF2	2190220
1.18204	6.29493	4.48498	8.21913e-05	0.0141765	1.49892	46687	ILMN_2376667	POFUT2	6510133
1.18112	6.71251	4.08237	0.000263193	0.0169156	0.444218	42280	ILMN_1707062	REV1	7550431
1.18014	7.43766	2.94238	0.00589406	0.0456918	-2.34055	28880	ILMN_2186061	PFKFB3	4120053
1.17771	8.08439	2.41007	0.0216355	0.0884299	-3.47094	21072	ILMN_1676924	CD247	6290400
1.17752	7.06873	3.97928	0.000353146	0.0174546	0.17835	38984	ILMN_3235176	C2orf89	4760053
1.17516	7.78484	3.31574	0.00221659	0.0315949	-1.47293	10112	ILMN_1796734	SPARC	5050382
1.17485	8.41432	3.21367	0.00290952	0.0353978	-1.71534	22825	ILMN_1756999	RBL2	4280669
1.17332	8.78781	2.29344	0.0282725	0.102103	-3.6986	22301	ILMN_1766914	MFAP4	3060377
1.17201	6.91009	4.33331	0.000127751	0.0151114	1.09892	42025	ILMN_1886493		5960095
1.17036	7.93052	2.64212	0.0124609	0.0658549	-2.99552	20276	ILMN_1776678	GIMAP7	3170091
1.16983	6.58309	3.13705	0.00356068	0.0377929	-1.89482	44069	ILMN_1745075	RPLP0	1470349
1.16924	6.6966	3.64452	0.000904139	0.0231036	-0.669365	4988	ILMN_1727134	KLHDC5	4490273
1.16913	7.818	3.57406	0.00109839	0.0246664	-0.844261	30465	ILMN_3278995	LOC643167	3870152
1.1691	6.74459	3.18976	0.00309945	0.0358954	-1.77158	6818	ILMN_2367753	ATP2B4	6900630
1.16789	8.39917	3.0146	0.00489668	0.0420894	-2.17698	46263	ILMN_3237946	LOC100134134	3450288
1.16751	6.62052	4.2279	0.000173271	0.0164076	0.822711	39564	ILMN_1730824	ZNF512	6560338
1.16693	7.49329	3.45615	0.00151688	0.0277946	-1.13378	24499	ILMN_1673962	NUP205	1450524
1.16452	6.50156	3.49409	0.00136779	0.0267801	-1.04107	34755	ILMN_1657796	STMN1	3460707
1.16379	6.87172	2.46911	0.0188466	0.0819535	-3.35273	41946	ILMN_2396991	HCST	2260113
1.16289	6.81773	2.98054	0.00534541	0.0437077	-2.2544	33853	ILMN_2049021	PTTG3P	5960224
1.1625	6.3556	3.43077	0.00162521	0.0281863	-1.19555	17953	ILMN_3210741	LOC642956	990717
1.16055	7.60056	3.25941	0.00257666	0.0337242	-1.60716	24169	ILMN_1723884	ARF4	1430136
1.15875	7.64316	2.33201	0.0258981	0.097102	-3.6242	32027	ILMN_1679262	DPYSL3	4290431
1.1585	7.83139	2.896	0.0066323	0.0481598	-2.44441	41570	ILMN_1695423	CD9	6250487
1.15681	9.72815	2.88431	0.00683167	0.0489232	-2.47045	27364	ILMN_1672503	DPYSL2	3290685
1.15625	9.94688	2.84603	0.00752451	0.0511641	-2.55526	14738	ILMN_3219643	LOC401537	520603
1.15618	7.10733	3.37947	0.00186733	0.0294221	-1.31978	23540	ILMN_1739297	GALNT4	7320717
1.15607	6.55653	2.2144	0.033761	0.112165	-3.84833	20211	ILMN_1685625	UCP2	6580059
1.15391	7.65341	3.21684	0.00288516	0.0353108	-1.70786	28586	ILMN_2330861	SMC4	5910689
1.15367	10.7642	2.56824	0.0148941	0.0723807	-3.15	26751	ILMN_1689953	CD81	1500189
1.15144	7.03902	2.46118	0.0192014	0.0828505	-3.36873	15170	ILMN_1684306	S100A4	5290270
1.15089	6.4533	3.826	0.000544743	0.0195649	-0.213015	21260	ILMN_1746494	FNTA	5810274
1.15064	6.28385	2.55832	0.0152519	0.073384	-3.17051	12066	ILMN_1783593	CCL13	1230605
1.15033	7.80283	3.45423	0.00152483	0.0277946	-1.13847	12139	ILMN_1662129	RCN2	6960411
1.14941	5.99261	4.95999	2.03601e-05	0.00904924	2.76552	12070	ILMN_2206272	D2HGDH	2710129
1.14923	6.70283	3.58006	0.0010804	0.0246664	-0.82943	8057	ILMN_1784785	COPS7B	4590661
1.14874	7.3375	3.1784	0.00319378	0.0362041	-1.79823	10218	ILMN_1771333	CD47	4150193
1.14803	5.99871	3.77621	0.000626445	0.0207771	-0.339019	22820	ILMN_1768969	LBR	5080524
1.14793	6.89319	3.80422	0.000579123	0.0201216	-0.268208	40602	ILMN_1805466	SOX9	4230475
1.14734	6.0804	3.47936	0.0014239	0.0271227	-1.07711	2136	ILMN_1789502	GPC4	6330270
1.14723	6.65585	4.16845	0.000205619	0.0164076	0.667676	32166	ILMN_3251085	RBBP4	6370202
1.1472	8.24071	2.51669	0.016843	0.0776086	-3.25608	22542	ILMN_2076600	ITM2A	1580576
1.14646	6.44457	3.56043	0.00114038	0.0248689	-0.877948	38908	ILMN_2140700	CRIPAK	4210653
1.14499	7.84443	2.68291	0.0112809	0.0626083	-2.90907	38974	ILMN_1701731	AKR1B1	4260139
1.14496	6.77068	3.93394	0.000401648	0.0176948	0.0620641	24618	ILMN_1795128	C13orf23	6660711
1.14349	6.33863	4.78452	3.41612e-05	0.011814	2.29575	36383	ILMN_1679071	MTX3	1430653
1.14251	6.3572	4.17326	0.000202795	0.0164076	0.6802	15385	ILMN_1657423	SPG21	7200403
1.14228	7.67504	2.53875	0.0159818	0.0753661	-3.21085	1891	ILMN_1703075	PYY	6400309
1.1419	6.13572	3.08856	0.00404204	0.0395084	-2.00726	45569	ILMN_2110908	MYC	6550600
1.1415	6.31467	2.86228	0.00722259	0.0501765	-2.51932	44147	ILMN_1668052	FOXA2	4610592
1.14059	5.94275	4.61867	5.56007e-05	0.0134794	1.8536	2386	ILMN_1678268	VPS8	2140538
1.13967	5.95986	3.7285	0.000715837	0.0209756	-0.4592	19554	ILMN_2052891	PKD2	70161
1.13945	7.68968	2.41704	0.0212878	0.0877104	-3.45709	44720	ILMN_1754491	IYD	6960563
1.13899	8.80362	2.39953	0.0221711	0.0895492	-3.49183	10338	ILMN_1672536	FBLN1	4830685
1.13876	6.67279	2.13346	0.0403495	0.125204	-3.99767	9376	ILMN_1668417	WASPIP	5700670
1.1382	8.07856	3.44478	0.00156451	0.0280704	-1.16147	34345	ILMN_1769473	SETD2	1260615
1.13734	6.41767	3.6666	0.000850427	0.0226323	-0.614279	40429	ILMN_1705907	NUP153	3840131
1.13731	6.81114	2.82421	0.00794841	0.0521567	-2.60331	8552	ILMN_1669703	TNK2	1850482
1.13618	9.43927	3.08759	0.0040523	0.0395084	-2.00951	27889	ILMN_2384241	TGFBR2	5490070
1.13582	7.38525	2.52269	0.0166046	0.0768755	-3.2438	27303	ILMN_2136147	BCAS1	3060343
1.13571	9.30619	3.47959	0.00142303	0.0271227	-1.07656	6817	ILMN_1801246	IFITM1	5360156
1.13447	6.51059	2.23218	0.0324496	0.109886	-3.81499	10937	ILMN_2354478	CYFIP2	3520020
1.1338	7.30464	2.61657	0.0132573	0.0678255	-3.04926	6884	ILMN_2373791	ENPP2	2490152
1.13272	7.71677	3.56039	0.00114048	0.0248689	-0.878025	35075	ILMN_1743103	SH3PXD2A	3460451
1.13256	7.34641	3.05101	0.00445653	0.040389	-2.0937	9773	ILMN_1723412	ASCL2	7200435
1.13157	7.622	4.27466	0.000151389	0.0163025	0.945039	22655	ILMN_2094776	CCNL1	450554
1.1293	7.056	3.33642	0.00209693	0.0309805	-1.42339	28633	ILMN_1691476	MYLK	7160343
1.12871	8.54701	2.59629	0.0139228	0.0699881	-3.09168	26191	ILMN_1699931	HCST	1580088
1.12741	10.3331	3.94835	0.000385568	0.0175763	0.0989768	13885	ILMN_2067656	CCND2	3460520
1.1271	6.12342	4.05957	0.000280922	0.0169156	0.385239	11250	ILMN_1694233	ACYP1	5910148
1.1262	8.84867	2.95332	0.00573153	0.0451761	-2.31591	24648	ILMN_2374159	HERPUD1	4570458
1.12574	6.34024	2.69716	0.0108937	0.0615547	-2.87867	35390	ILMN_1785356	DENND5A	2640408
1.12461	7.83846	3.22731	0.00280617	0.0349127	-1.68315	36337	ILMN_1708101	LMNB2	7570148
1.12411	6.48437	2.92872	0.00610301	0.0465343	-2.37123	21748	ILMN_1809590	GINS2	6020735
1.12399	6.44551	3.37613	0.00188427	0.0295345	-1.32785	19844	ILMN_1655077	PRDM1	6220288
1.12395	6.69367	3.56454	0.00112754	0.0248012	-0.867783	20816	ILMN_1668540	ZNHIT6	150681
1.12392	7.19732	3.20041	0.0030134	0.0357342	-1.74655	5924	ILMN_1665761	BCL11B	1030296
1.12389	6.92211	3.47094	0.00145699	0.0273257	-1.0977	46907	ILMN_1805922	EBPL	5490477
1.12344	8.5668	3.01719	0.00486408	0.0420044	-2.17108	11711	ILMN_1798654	MCM6	5690274
1.12252	9.16915	2.77974	0.00888221	0.0554073	-2.70055	44312	ILMN_1724139	TMEM123	4610102
1.12008	7.08501	2.58688	0.0142421	0.0708913	-3.11129	2322	ILMN_1777519	ITGB7	3990379
1.11972	6.45607	2.9704	0.00548625	0.0442342	-2.27734	41806	ILMN_1737157	GRAMD1A	3140438
1.11888	6.67936	2.03387	0.0500014	0.142993	-4.17569	24347	ILMN_1674250	NCKAP1L	7650538
1.11857	6.70347	3.21093	0.00293068	0.0354842	-1.72179	37908	ILMN_1665559	CDK2	4590064
1.11834	6.96162	1.66362	0.10558	0.230784	-4.77809	9882	ILMN_1664464	PTGDS	1820379
1.11816	9.25092	2.4823	0.0182706	0.080957	-3.32607	37822	ILMN_1660832	LOC285053	870593
1.11785	7.59329	3.43309	0.00161501	0.0281863	-1.18991	2222	ILMN_3250257	ACVRL1	5910451
1.11738	7.90503	3.37994	0.001865	0.0294221	-1.31866	30963	ILMN_1655884	ATP2A2	770079
1.11654	6.60527	2.5262	0.0164665	0.0764933	-3.23661	10492	ILMN_1801939	CCNB2	5360070
1.11637	6.20857	3.78737	0.000607162	0.0204197	-0.310836	35740	ILMN_2326712	BACE2	1240201
1.11606	7.02651	3.14592	0.0034788	0.03737	-1.87417	2192	ILMN_3178258	FABP5L2	4540475
1.11548	7.5471	3.00018	0.0050821	0.0426857	-2.20981	20386	ILMN_2358652	NXF1	4850497
1.11371	10.4997	2.68937	0.0111037	0.0621749	-2.8953	7891	ILMN_1707810	RPS5	620754
1.11272	6.98287	2.00043	0.0536695	0.149757	-4.23402	17115	ILMN_1772359	LAPTM5	5360376
1.11221	8.6476	3.00253	0.00505143	0.0426113	-2.20446	19687	ILMN_1657862	AHCY	3710537
1.10966	7.91035	2.73771	0.00985823	0.0586011	-2.79162	30580	ILMN_1792473	AIF1	3800047
1.10961	7.30128	3.20057	0.00301217	0.0357342	-1.74618	16858	ILMN_1808779	CSTF3	1570754
1.1087	8.98106	2.85898	0.00728298	0.0504528	-2.52663	21116	ILMN_1745172	ILF2	5690437
1.1087	7.092	4.46827	8.62964e-05	0.0141765	1.4547	45999	ILMN_1797893	PFAAP5	990020
1.10816	7.29258	2.77137	0.00906912	0.0559193	-2.71876	9995	ILMN_1805842	FHL1	4640446
1.10802	6.22437	4.27138	0.000152831	0.0163025	0.936446	7305	ILMN_3183620	LOC100128326	5570465
1.10794	7.20513	3.30463	0.00228359	0.032136	-1.49951	19355	ILMN_1652024	CSNK1G3	4210064
1.1075	11.8199	3.14786	0.00346107	0.037217	-1.86963	6400	ILMN_1652768	LOC440589	130224
1.10748	8.33254	3.21863	0.00287153	0.0352887	-1.70364	20340	ILMN_1751887	PREP	6940356
1.10688	7.28527	3.78266	0.000615221	0.020508	-0.322723	44458	ILMN_1734833	NBN	3610343
1.10679	6.70013	3.54973	0.0011744	0.0251048	-0.90433	12110	ILMN_1696843	LOC613037	2760189
1.10666	10.5612	4.55292	6.74002e-05	0.0139337	1.67894	41603	ILMN_2155719	NBPF10	1510681
1.10528	6.02828	3.60309	0.0010139	0.0240983	-0.772362	34671	ILMN_1702501	RPS6KA2	5360424
1.10483	6.22231	4.07686	0.000267375	0.0169156	0.429954	25330	ILMN_1673023	EP400	6330195
1.10462	8.07198	3.29457	0.00234585	0.0324159	-1.5235	29835	ILMN_1802456	DCTD	4670519
1.10237	7.65309	3.19734	0.003038	0.0357342	-1.75378	37833	ILMN_1682928	CPVL	3870324
1.10143	7.63747	2.94096	0.00591536	0.0457904	-2.34373	38893	ILMN_1771385	GBP4	1980524
1.10072	7.58823	2.2446	0.0315606	0.108669	-3.79158	11784	ILMN_1801710	APBB1IP	1820722
1.10035	7.42115	2.85856	0.00729075	0.0504675	-2.52757	41161	ILMN_1660691	RAB31	6590341
1.09968	6.95103	2.78409	0.00878664	0.0551336	-2.69109	9642	ILMN_1801118	C16orf33	4760450
1.09848	6.78801	2.67436	0.0115192	0.0631426	-2.92726	38132	ILMN_1733937	MMD	5550431
1.09838	7.09617	3.60213	0.00101661	0.0240983	-0.774762	22211	ILMN_1740900	BMP4	990075
1.09712	6.8802	2.83784	0.00768096	0.051595	-2.57331	3131	ILMN_1705442	CMTM3	3890551
1.09591	7.27996	3.23427	0.0027548	0.0347389	-1.6667	19270	ILMN_2101920	HNRPH1	540725
1.09551	7.02316	3.45274	0.00153099	0.0278213	-1.14208	37704	ILMN_1785330	SH3BP4	4890674
1.09477	6.07023	4.03575	0.000300694	0.0172985	0.32372	42302	ILMN_2274420	SPTLC1	2570471
1.0941	6.47672	4.07761	0.000266808	0.0169156	0.431875	33361	ILMN_1694174	TRIM68	2370328
1.0935	8.59555	2.79964	0.00845232	0.0542764	-2.65715	8080	ILMN_1652631	GLIPR2	830278
1.09295	7.46098	4.08844	0.000258667	0.0169156	0.459913	3613	ILMN_1677239	CCDC14	4390612
1.09269	7.63749	2.77228	0.0090487	0.0559193	-2.71679	21013	ILMN_2408572	RNASE4	5910382
1.09244	6.5292	3.57426	0.00109778	0.0246664	-0.843762	7949	ILMN_1798346	KIAA1468	5270491
1.09244	7.0035	3.61416	0.000983395	0.0240289	-0.744907	12026	ILMN_1758049	NFIA	2320047
1.09243	6.45613	3.29983	0.00231308	0.0321503	-1.51095	29220	ILMN_2384561	TJP2	3120615
1.09153	9.10492	3.45955	0.00150289	0.0277059	-1.12548	45499	ILMN_1726245	TGFBR2	6560091
1.09129	6.36772	3.81818	0.000556852	0.019866	-0.232845	18118	ILMN_1788457	ABCC4	2450201
1.09048	6.1326	3.71519	0.000742908	0.0211357	-0.492626	41222	ILMN_1740216	ERCC3	6840040
1.0904	10.6366	4.10357	0.000247696	0.0169156	0.499134	5305	ILMN_1809433	XBP1	5690066
1.09013	7.40731	3.65045	0.000889404	0.0229716	-0.654589	29443	ILMN_1705570	H2AFY2	2900041
1.0894	9.01013	2.45335	0.0195572	0.0835802	-3.38448	28563	ILMN_1748473	GIMAP4	4880626
1.08937	6.64744	3.09924	0.00393101	0.039293	-1.98258	8127	ILMN_1802642	TOM1L1	5720112
1.0893	7.39618	3.01673	0.00486983	0.0420044	-2.17212	3388	ILMN_1814789	UBAP2L	7610152
1.08846	8.19032	3.19634	0.00304599	0.0357342	-1.75611	19209	ILMN_2072296	CKS2	780528
1.08836	9.02933	3.33911	0.00208181	0.0308821	-1.41693	32149	ILMN_1706075	SF3B1	3800435
1.08824	12.7532	3.54368	0.00119407	0.0253522	-0.919238	36547	ILMN_2116877	OLFM4	6770131
1.08738	6.27404	3.08268	0.00410448	0.039718	-2.02084	27657	ILMN_2368718	CENPM	1450192
1.08686	8.77296	3.3655	0.00193906	0.0298901	-1.35347	25188	ILMN_1786893	RBM5	3060450
1.08633	6.97068	2.35761	0.0244229	0.0942034	-3.57432	28452	ILMN_1670926	CHST15	7320041
1.08631	6.91808	3.30306	0.00229319	0.0321503	-1.50325	23900	ILMN_1788160	KIF5B	2710017
1.08465	6.24364	2.99528	0.00514668	0.0430248	-2.22096	28381	ILMN_1706498	DSE	7210170
1.08434	8.07302	2.08962	0.0443747	0.132702	-4.07683	9152	ILMN_1799725	DOCK2	10747
1.08415	6.48851	2.65626	0.0120395	0.0647992	-2.96565	43439	ILMN_1657810	PPM1M	7150253
1.08365	10.6033	3.18448	0.00314297	0.0359542	-1.78398	17300	ILMN_3217172	LOC286444	4590576
1.08245	6.0591	3.111	0.00381212	0.039115	-1.95535	9755	ILMN_1740015	CD14	7000369
1.08221	6.08566	3.09453	0.00397962	0.039454	-1.99347	30071	ILMN_2229379	KIT	5080576
1.08165	6.1725	4.00414	0.000329039	0.0174546	0.242265	46538	ILMN_2286334	SR140	6480577
1.08084	7.11074	2.61836	0.0132003	0.0676307	-3.04552	43946	ILMN_1807439	ALDH1A3	2360551
1.08023	7.35479	3.04904	0.00447936	0.0404926	-2.09822	45349	ILMN_2229877	PCDH18	5960762
1.08021	5.93274	3.49666	0.00135821	0.02678	-1.03477	2546	ILMN_1681503	MCM2	6770408
1.07951	6.76336	2.77436	0.00900187	0.0558292	-2.71225	38206	ILMN_1800634	NME4	2320079
1.07905	6.91006	2.07151	0.0461381	0.135282	-4.10917	4471	ILMN_1772686	FGD3	5270619
1.07853	7.77015	1.31661	0.196968	0.347283	-5.24941	33745	ILMN_1685062	REG3G	1580086
1.0776	6.20579	3.85429	0.000503043	0.018961	-0.141167	42581	ILMN_2189605	FAM122B	4610577
1.0768	6.61884	3.73614	0.00070073	0.0209756	-0.439989	5110	ILMN_1732516	KNTC1	3190524
1.07593	6.25101	2.68953	0.0110992	0.0621749	-2.89495	36957	ILMN_1672611	CDH11	2650709
1.07548	7.09578	4.15479	0.000213852	0.0164076	0.632126	5949	ILMN_1693220	AKAP11	6420398
1.07503	6.33055	2.96121	0.00561697	0.044747	-2.29811	36652	ILMN_2316236	HOPX	3850246
1.07422	6.86538	3.99241	0.000340208	0.0174546	0.212087	28782	ILMN_1813475	HERC2	6130674
1.07366	6.2156	2.96738	0.00552894	0.0443771	-2.28418	9459	ILMN_2357438	AURKA	5420309
1.0728	6.14301	4.02226	0.000312481	0.0174131	0.288948	39395	ILMN_1703132	LYRM2	3440014
1.0721	9.50432	3.2667	0.00252712	0.0333793	-1.58986	3596	ILMN_1686750	MGEA5	6840356
1.07202	6.66396	1.9681	0.0574361	0.156174	-4.28968	13714	ILMN_1704286	FXYD5	1470332
1.07145	7.09195	2.52818	0.0163891	0.0763752	-3.23255	1589	ILMN_1759184	C19orf48	2850630
1.07091	9.23969	2.93244	0.00604547	0.0463334	-2.36289	885	ILMN_1705737	IMPDH2	4590026
1.07085	6.39392	2.80448	0.00835075	0.0538232	-2.64657	34389	ILMN_1784467	NUP210	2320215
1.07043	8.18424	2.85801	0.00730082	0.050485	-2.52878	41043	ILMN_1688753	PTDSS1	60128
1.06891	7.45585	2.65399	0.0121062	0.0649583	-2.97045	21764	ILMN_1837428		7040682
1.06845	7.22046	3.4346	0.00160838	0.0281863	-1.18623	3412	ILMN_1669635	NUP85	1430402
1.06777	6.56261	2.88041	0.00689934	0.0492276	-2.47911	30501	ILMN_1665884	REP15	20753
1.06776	6.09844	4.17143	0.000203864	0.0164076	0.675436	20585	ILMN_1669555	FAM48A	5700424
1.06596	9.22259	2.82485	0.00793555	0.0521567	-2.60189	45244	ILMN_2224143	MCM3	6650053
1.0655	8.65651	2.78636	0.008737	0.0549538	-2.68614	10921	ILMN_2355462	CYFIP1	4200343
1.06538	5.95964	4.55834	6.63413e-05	0.0139337	1.69331	26704	ILMN_1736103	ITPR2	6330037
1.0652	6.58991	3.19313	0.00307193	0.0357342	-1.76365	26827	ILMN_2365544	NHP2	6550291
1.0644	6.77906	3.23029	0.00278409	0.0349127	-1.67612	38679	ILMN_2127605	LRP3	730458
1.06411	6.45614	3.12816	0.0036447	0.0382282	-1.91552	37344	ILMN_3305304	POLD2	580435
1.06402	6.55137	5.51235	3.96364e-06	0.00747187	4.2494	14389	ILMN_3244110	FAM156B	240326
1.06401	9.31772	2.48277	0.0182502	0.0809458	-3.32511	13983	ILMN_1713995	SCNN1A	7040487
1.06336	6.74623	2.15557	0.0384453	0.121799	-3.95729	41069	ILMN_1659075	HLA-DOA	4200452
1.06286	6.48443	3.3261	0.00215584	0.0313717	-1.44813	30137	ILMN_3246910	LOC100190986	1660044
1.06281	6.18859	3.33353	0.00211325	0.0310916	-1.43032	38958	ILMN_1796210	PPRC1	7160100
1.06226	6.82707	2.46072	0.019222	0.0828505	-3.36965	41266	ILMN_1810844	RARRES2	5290608
1.06159	6.91845	2.03691	0.0496792	0.142478	-4.17035	16899	ILMN_1804419	LRMP	7150324
1.06137	6.45805	4.17613	0.000201128	0.0164076	0.687672	22987	ILMN_1743538	MLLT10	3890170
1.06135	7.14837	2.93268	0.00604176	0.0463334	-2.36235	3657	ILMN_2246956	BCL2	4150201
1.0601	6.67626	2.83476	0.00774074	0.051812	-2.58011	13560	ILMN_1682993	NKG7	2450427
1.05847	6.4116	3.59333	0.0010416	0.0243124	-0.796577	29026	ILMN_1776154	COG3	3990594
1.05816	8.43363	3.18455	0.00314234	0.0359542	-1.7838	6516	ILMN_1810334	COMMD7	7050576
1.05768	6.74995	3.07555	0.00418138	0.0398239	-2.03728	11291	ILMN_1766408	CBFB	2600537
1.05691	7.24088	2.88444	0.00682943	0.0489232	-2.47016	42557	ILMN_2132982	IGFBP5	2120524
1.05625	7.52874	2.57406	0.0146873	0.0718667	-3.13792	7093	ILMN_1684349	IL2RB	290402
1.05555	7.76409	3.36829	0.00192454	0.0298618	-1.34675	10846	ILMN_1677402	LOC387763	2710064
1.05549	6.27052	2.65163	0.0121761	0.0652025	-2.97545	13148	ILMN_1689088	COLEC12	2100767
1.05502	6.00957	3.12341	0.00369034	0.0384017	-1.92655	36500	ILMN_2405521	MTHFD2	6620689
1.05458	6.29769	2.50122	0.0174722	0.079176	-3.28765	23445	ILMN_1740493	TRAF5	7610598
1.0539	8.41777	2.76307	0.00925804	0.0563673	-2.73677	40716	ILMN_2042771	PTTG1	1510291
1.05327	6.62687	3.90958	0.000430331	0.0181216	-0.000234795	6668	ILMN_1806809	ZNF189	630603
1.05321	6.32621	2.83349	0.00776544	0.051812	-2.5829	4377	ILMN_1670305	SERPING1	2030309
1.05298	6.68868	2.12132	0.0414308	0.127214	-4.01973	39642	ILMN_1788931	DOCK8	3520202
1.05158	7.52308	2.09786	0.0435918	0.131354	-4.06204	7764	ILMN_1787461	RUNX3	1440564
1.05139	6.93344	3.77403	0.000630272	0.0207771	-0.344508	9103	ILMN_1725105	EEF1E1	50301
1.05123	6.93358	3.85748	0.000498542	0.0188774	-0.133056	21714	ILMN_1807136	LOC729559	3130041
1.05089	8.3638	3.10851	0.00383698	0.0391769	-1.96111	45110	ILMN_1800897	NRD1	3290315
1.05033	7.49121	2.67991	0.0113639	0.0627688	-2.91545	27626	ILMN_1730999	TPR	6770014
1.05022	6.29293	3.64572	0.000901142	0.0231036	-0.66638	45941	ILMN_1676899	YEATS2	5260537
1.0492	7.50305	2.79837	0.00847925	0.0543886	-2.65993	15406	ILMN_1671839	TAF1C	6380131
1.04867	6.33953	3.9755	0.000356965	0.0174546	0.168627	22369	ILMN_1733311	PIGB	2030739
1.04694	6.21897	3.7228	0.000727324	0.0209756	-0.473536	18554	ILMN_1793386	MED12	620504
1.04612	8.36541	2.6026	0.0137127	0.0693895	-3.07851	14171	ILMN_1784299	C19orf43	1470358
1.0444	6.92398	3.08275	0.00410368	0.039718	-2.02067	35138	ILMN_1802708	BTN3A1	3130600
1.04437	7.5281	3.16668	0.00329392	0.0365622	-1.82567	8092	ILMN_1742224	SLTM	1570291
1.04424	7.06288	3.00225	0.00505515	0.0426113	-2.20512	16922	ILMN_1719433	CD1D	6400358
1.04386	6.56804	3.5521	0.00116678	0.0250298	-0.898492	41620	ILMN_1697629	PLA2G4B	2350722
1.04315	6.28494	3.32043	0.00218889	0.0314674	-1.46171	19852	ILMN_1773427	KANK1	7000397
1.04293	6.93805	3.75362	0.000667332	0.0209756	-0.395995	27279	ILMN_2151056	C10orf32	6100300
1.04228	8.10154	2.6184	0.0131989	0.0676307	-3.04542	12045	ILMN_1719986	PIK3IP1	5390730
1.04228	7.36058	3.59709	0.00103085	0.0241671	-0.787253	20828	ILMN_1778803	ZFAND6	5860730
1.04215	6.15295	3.62396	0.000957106	0.0238566	-0.720552	36914	ILMN_2413259	SOCS4	7100082
1.04191	6.85175	3.00357	0.005038	0.0426113	-2.20211	1183	ILMN_1752520	SLFN11	1990379
1.04128	6.26579	3.19927	0.00302254	0.0357342	-1.74924	27933	ILMN_1722622	CD163	20593
1.04126	6.94398	3.49325	0.00137094	0.0267801	-1.04314	10704	ILMN_1777565	TAP2	3940477
1.04103	6.71006	3.09073	0.00401926	0.039504	-2.00225	31064	ILMN_2145116	TMEM173	3460008
1.04009	8.15878	3.06195	0.0043318	0.0401803	-2.06858	37934	ILMN_2394561	IRF2BP2	3290224
1.03738	8.43033	3.09238	0.00400199	0.039454	-1.99844	24715	ILMN_1802611	SPEN	840402
1.03732	7.31639	2.68057	0.0113458	0.0627585	-2.91406	30978	ILMN_1675124	DDX17	7000259
1.03581	5.99148	3.33657	0.00209606	0.0309805	-1.42302	38953	ILMN_1799642	TRIM24	6510196
1.03499	5.96341	4.15237	0.000215343	0.0164076	0.625837	46117	ILMN_1712634	TIA1	1030047
1.03479	7.76465	2.56563	0.0149874	0.0725693	-3.15539	28021	ILMN_1703692	LOC647000	3310288
1.03474	6.65134	2.69771	0.0108789	0.0615298	-2.87749	8787	ILMN_1725193	IGFBP2	4200674
1.03405	6.103	4.09456	0.000254171	0.0169156	0.47578	36295	ILMN_2350114	TRIM13	1190497
1.03237	7.85241	3.27053	0.00250141	0.0333464	-1.58075	24157	ILMN_1710326	CLDND1	4810286
1.03054	6.25553	3.60473	0.00100933	0.0240983	-0.768296	7757	ILMN_2191929	C9orf6	3140280
1.03049	6.05005	4.26515	0.000155606	0.0164076	0.920141	13743	ILMN_1688103	CTNNBIP1	430259
1.03032	6.63267	3.61053	0.000993294	0.0240806	-0.753908	32269	ILMN_2286870	CSNK1D	1110736
1.03024	6.78785	4.32806	0.000129711	0.0151114	1.08512	46550	ILMN_2391419	SYNE2	160121
1.02864	7.90068	2.98577	0.00527409	0.0434766	-2.24255	20071	ILMN_1696494	CMTM6	1470520
1.02833	6.62974	3.00226	0.00505503	0.0426113	-2.20509	43255	ILMN_1691090	MPV17	3520711
1.02764	9.69155	3.73789	0.000697311	0.0209756	-0.435583	40343	ILMN_1657495	MLEC	1990546
1.02704	5.7963	3.64404	0.000905344	0.0231036	-0.670563	19813	ILMN_1684217	AURKB	6770026
1.02578	9.09783	2.9009	0.00655042	0.0480538	-2.43349	37409	ILMN_2333594	SUMO2	2600066
1.02553	5.86266	3.78616	0.000609218	0.0204197	-0.313885	44538	ILMN_1658160	FAM156A	6290379
1.02437	7.03026	2.30881	0.0273036	0.0999819	-3.66905	41089	ILMN_1728009	TMEM171	5560408
1.02418	6.88415	3.02057	0.00482181	0.0418165	-2.16336	43272	ILMN_2411076	MATR3	5220441
1.02249	6.16575	3.32529	0.00216053	0.0313717	-1.45007	27867	ILMN_1677038	FLJ21986	7510551
1.02211	6.25227	3.56432	0.00112823	0.0248012	-0.868331	20315	ILMN_1753249	DDX10	3930553
1.02151	6.87578	2.79385	0.0085753	0.0546133	-2.66979	32967	ILMN_1786065	UHRF1	2940110
1.02117	6.45007	2.98719	0.00525479	0.0434503	-2.23931	41195	ILMN_2351638	BEX4	1110615
1.02103	10.5564	3.05992	0.00435474	0.0402404	-2.07325	16803	ILMN_1707858	H2AFZ	2710292
1.02079	6.86799	2.22633	0.0328758	0.110468	-3.82598	30310	ILMN_1691717	RHBDF2	3420523
1.01947	6.2364	2.98728	0.00525364	0.0434503	-2.23912	19666	ILMN_1810725	FAM129A	4230735
1.01848	6.51255	3.70621	0.000761728	0.0213264	-0.51515	41714	ILMN_1734288	DUSP18	3870408
1.01833	7.30651	2.90138	0.00654246	0.0480538	-2.43242	11383	ILMN_1672834	SSH2	2810468
1.01688	6.49256	4.5421	6.95661e-05	0.0139337	1.65024	17206	ILMN_3244019	LOC647886	4260440
1.01661	7.93171	3.19322	0.00307124	0.0357342	-1.76345	1752	ILMN_2354140	NAT5	6380082
1.01649	6.29277	2.15144	0.0387941	0.122485	-3.96485	28205	ILMN_1655549	SIGLEC10	4480497
1.01589	8.24806	2.33414	0.0257722	0.0968793	-3.62005	16434	ILMN_1775170	MT1X	6620528
1.01521	5.85764	3.31817	0.0022022	0.0314891	-1.46712	31853	ILMN_2415926	THOC3	2480328
1.01515	7.22217	2.92346	0.00618536	0.0468603	-2.38303	22773	ILMN_1807277	IFI30	2000300
1.01427	7.50648	3.44292	0.00157246	0.0280962	-1.16601	30439	ILMN_1713402	FAM160A2	5860243
1.01417	5.99968	3.66493	0.000854396	0.0226713	-0.618468	23811	ILMN_1782129	ZBED4	5490014
1.01389	8.69301	2.57605	0.0146176	0.0718667	-3.13381	17671	ILMN_2232177	ACTN1	5080364
1.01358	8.98712	2.60907	0.0135	0.0686391	-3.06497	24244	ILMN_1808501	SH3KBP1	6020152
1.01178	7.35663	3.27658	0.00246138	0.033134	-1.56637	42464	ILMN_1745217	FLJ10081	3800327
1.01138	5.85475	4.71719	4.1642e-05	0.0125686	2.116	30046	ILMN_1655635	METTL3	6860524
1.01137	6.12915	3.32172	0.00218135	0.0314439	-1.45863	39338	ILMN_2222008	KIFC1	7330674
1.00987	8.67295	2.82849	0.00786339	0.0520986	-2.59389	6282	ILMN_2339202	KTN1	4730148
1.00969	6.50309	2.95646	0.00568571	0.0451261	-2.30883	14319	ILMN_1676846	ABCE1	5310152
1.00955	7.54119	3.03155	0.00468691	0.0411632	-2.13828	2883	ILMN_1798886	NUDT21	3170446
1.00911	6.50428	3.93744	0.000397689	0.0176948	0.0710122	10237	ILMN_1699737	TRAP1	4670092
1.00896	6.06467	3.05167	0.00444898	0.040389	-2.0922	15026	ILMN_1806037	TK1	4730196
1.00786	6.9004	2.58556	0.0142872	0.0709922	-3.11403	32913	ILMN_1776213	RGMB	840553
1.00776	6.83157	3.04244	0.0045567	0.040903	-2.11336	24617	ILMN_2391551	C13orf23	1260575
1.00683	6.0733	3.53181	0.0012336	0.0256507	-0.948466	39580	ILMN_1737344	DDX41	4570433
1.00669	6.28732	3.03141	0.0046886	0.0411632	-2.1386	38030	ILMN_1669376	DRAM1	4280482
1.00654	10.6211	4.32319	0.000131553	0.0151114	1.07234	20725	ILMN_1805344	DDX5	7610138
1.00589	9.90857	1.12448	0.268857	0.428239	-5.46802	36176	ILMN_1752214	UGT2B17	2350564
1.00478	6.87272	2.31421	0.0269709	0.0994139	-3.65865	45103	ILMN_2063586	CLIC4	3890193
1.00412	8.53695	2.53278	0.016211	0.07591	-3.22313	40180	ILMN_1770653	MAL2	3170594
1.00406	8.39262	3.01357	0.00490973	0.0421336	-2.17933	13557	ILMN_2322552	NCKAP1	5960274
1.00388	6.01637	3.16553	0.0033039	0.0366285	-1.82836	18392	ILMN_2328776	MST4	2450152
1.00382	7.00888	2.6755	0.0114872	0.0630645	-2.92484	36220	ILMN_2410742	JMJD1C	6960523
1.00332	6.34327	3.63394	0.000931036	0.0235257	-0.695725	28626	ILMN_2382354	SENP7	2350468
1.00331	6.90421	3.07015	0.00424055	0.0399154	-2.04973	7744	ILMN_2279635	EIF4G2	4290446
1.00302	7.5219	2.60834	0.0135239	0.068695	-3.0665	33998	ILMN_1755303	ZNF217	60672
1.00272	6.12872	3.04122	0.00457113	0.040903	-2.11616	45435	ILMN_1724407	TACC3	4390484
1.00262	6.50167	3.93165	0.000404265	0.0176948	0.0561977	25385	ILMN_1666482	SP2	1260201
1.00255	7.48084	3.19955	0.00302026	0.0357342	-1.74857	42494	ILMN_1790891	CKAP4	4490528
1.00251	7.01879	4.10443	0.000247089	0.0169156	0.501354	28088	ILMN_1670079	OMA1	4860435
1.00204	11.7362	3.96741	0.000365265	0.0174546	0.147856	16558	ILMN_1769191	GNAS	6100075
1.00197	6.45601	3.4233	0.00165848	0.0283509	-1.21368	1427	ILMN_3236270	ACAP2	4280026
1.00176	8.36153	1.69152	0.100085	0.223254	-4.73613	5998	ILMN_1651826	BASP1	2140121
1.00172	6.8823	2.76911	0.00912015	0.0560719	-2.72366	9012	ILMN_1718934	LOC728499	7160008
1.00141	6.36517	2.62359	0.0130342	0.0671963	-3.03454	41912	ILMN_2041788	PLS3	2710730
1.001	6.42227	3.51376	0.00129614	0.0262927	-0.992831	45868	ILMN_2235283	MAPK1	2570026
0.999924	6.3615	2.33945	0.0254613	0.0962763	-3.60974	10170	ILMN_1676575	IKZF1	730482
0.999908	6.54764	3.27992	0.00243956	0.033134	-1.55843	26826	ILMN_1718672	NHP2	2760673
0.999454	6.62365	4.05108	0.000287821	0.0169624	0.363294	26474	ILMN_1707339	BTG3	4920053
0.998965	6.92395	4.15633	0.000212909	0.0164076	0.636128	46686	ILMN_1775823	POFUT2	2490605
0.998362	7.07547	2.33329	0.0258224	0.0969887	-3.62171	28504	ILMN_1663916	ARHGAP9	110180
0.998269	6.29465	4.1659	0.000207136	0.0164076	0.661019	31032	ILMN_1770742	TMEM55B	5220152
0.996457	6.46829	3.35566	0.00199118	0.0303861	-1.37717	20756	ILMN_1737964	HIATL1	4640427
0.996108	6.15289	3.03601	0.00463316	0.0411193	-2.12808	34411	ILMN_3228822	TMEM194A	4610066
0.995955	6.87489	4.08428	0.00026176	0.0169156	0.44916	35168	ILMN_1657873	XPO4	2940343
0.995597	8.82103	3.05558	0.00440403	0.0403456	-2.08321	13435	ILMN_1720158	ETS2	4220605
0.995102	7.14264	3.4302	0.00162771	0.0281863	-1.19692	17338	ILMN_1785988	CSNK1A1	7210241
0.994925	8.47301	3.32455	0.00216484	0.0313717	-1.45185	6538	ILMN_1729318	TOR1AIP1	20403
0.994596	7.87513	4.07679	0.000267428	0.0169156	0.429776	27629	ILMN_1844692	FOXO3	2630546
0.993787	7.36245	2.85619	0.00733439	0.0506082	-2.5328	5950	ILMN_2293758	AKAP11	1450333
0.993599	6.60807	2.04102	0.049247	0.141597	-4.16313	19120	ILMN_1798706	EBI2	4490520
0.993482	6.12681	2.67932	0.0113804	0.0627688	-2.91671	45798	ILMN_2201678	FSTL1	2650220
0.993469	6.31292	2.96472	0.0055667	0.0444794	-2.29018	28275	ILMN_1757730	TTC27	3290044
0.993137	7.09162	3.22903	0.00279343	0.0349127	-1.6791	29626	ILMN_1739161	PPAP2A	1030630
0.992871	5.97903	3.02638	0.00475001	0.0414635	-2.1501	20485	ILMN_2139761	LIMCH1	1770754
0.992672	6.94105	3.74215	0.000689071	0.0209756	-0.424875	30222	ILMN_1750075	DMTF1	4560343
0.992632	6.03052	3.98692	0.000345562	0.0174546	0.197972	42912	ILMN_1743352	TBCC	4200386
0.992332	8.57231	2.80763	0.00828523	0.0535303	-2.63967	24327	ILMN_3260070	LOC100128266	10152
0.99184	6.18553	2.59495	0.0139678	0.0701153	-3.09447	39654	ILMN_1751062	SCARA5	1030477
0.991135	10.0858	2.7685	0.00913409	0.0560929	-2.725	41638	ILMN_2098126	CCL5	7570408
0.991111	6.11258	3.47078	0.00145761	0.0273257	-1.09807	7566	ILMN_2339294	LILRB5	4610010
0.987967	7.11564	2.05997	0.0472939	0.137537	-4.12967	46268	ILMN_1674063	OAS2	7320561
0.987543	7.81463	3.09704	0.0039536	0.0393425	-1.98766	24808	ILMN_2180352	DIP2B	7510392
0.987407	6.81537	2.30691	0.0274221	0.100024	-3.67272	35746	ILMN_1669497	OSBPL10	6760593
0.987282	7.5968	2.88713	0.006783	0.0487562	-2.46416	22359	ILMN_2404063	APP	3370577
0.987155	8.15607	3.12531	0.00367195	0.0384017	-1.92212	24158	ILMN_2352563	CLDND1	4640626
0.986207	8.35128	1.82874	0.0764161	0.187085	-4.52146	46014	ILMN_3214389	LOC100133583	3450736
0.986193	10.6317	3.20522	0.00297529	0.0357172	-1.73523	14790	ILMN_3294335	LOC646294	4590670
0.986124	7.74141	2.92097	0.00622469	0.0469685	-2.38861	23548	ILMN_1657993	ADNP	360678
0.985163	5.8728	3.78597	0.000609539	0.0204197	-0.314359	33016	ILMN_1801124	KIAA1826	7200161
0.984581	6.81101	3.25245	0.00262487	0.034085	-1.62368	39573	ILMN_1767651	TECPR1	5810196
0.983353	6.2698	4.77434	3.52e-05	0.011814	2.26856	561	ILMN_1706839	TCERG1	6450538
0.983225	7.11314	2.34516	0.0251306	0.0954658	-3.59862	12173	ILMN_2367215	PRCP	6110386
0.982561	6.55962	2.69286	0.0110091	0.0618077	-2.88785	1792	ILMN_2092756	TMEM109	6130193
0.982535	6.72329	2.66872	0.0116791	0.0635616	-2.93924	30154	ILMN_2076463	SLC15A4	160279
0.981863	6.77899	3.15631	0.00338503	0.0369446	-1.8499	35718	ILMN_1786125	CCNA2	2650608
0.98161	6.85406	1.76855	0.0861386	0.202165	-4.61731	11282	ILMN_1665943	MAP4K1	4590477
0.981577	6.70451	1.83368	0.0756613	0.185963	-4.51347	5409	ILMN_1662843	CD53	520678
0.98128	6.14749	2.91217	0.00636551	0.0475164	-2.4083	41903	ILMN_1684628	ZFP90	5900286
0.981176	8.66794	3.48061	0.00141906	0.0271227	-1.07406	43391	ILMN_2388800	PPAP2B	7050575
0.980936	7.04932	2.58551	0.0142889	0.0709922	-3.11414	41074	ILMN_1748476	NOP58	2190189
0.980869	7.77216	2.84743	0.007498	0.0511062	-2.55216	16828	ILMN_1771903	NUP37	3890544
0.980685	6.40266	4.38438	0.000110156	0.0151114	1.23329	17724	ILMN_1750429	MKNK1	6450278
0.979743	5.97675	3.49062	0.0013808	0.0267801	-1.04956	9237	ILMN_1740523	KTN1	5080162
0.979652	10.4388	3.99826	0.000334593	0.0174546	0.227131	27074	ILMN_1742167	TUBA1C	3830131
0.978884	6.65493	3.61074	0.000992705	0.0240806	-0.753375	12359	ILMN_1705515	UPF3A	2070026
0.977999	6.11293	4.05773	0.000282405	0.0169156	0.380479	25931	ILMN_1799467	SAMD9L	3170136
0.97791	9.29143	2.98761	0.00524915	0.0434503	-2.23836	302	ILMN_2391765	C6orf48	7150017
0.977705	6.63785	2.47943	0.0183944	0.0811632	-3.33187	13991	ILMN_2319913	DGKA	6940088
0.977587	8.87254	2.65583	0.0120523	0.0647992	-2.96657	26309	ILMN_1679796	TOMM20	3460121
0.976836	6.55361	2.61515	0.0133031	0.0680267	-3.05224	31521	ILMN_1667371	SLA	1990753
0.976182	6.85582	2.80852	0.00826689	0.0534602	-2.63773	17260	ILMN_1796245	DNASE2	6200315
0.976043	6.9885	2.95082	0.00576824	0.0451761	-2.32154	17688	ILMN_2278636	CUTL1	6940402
0.975335	5.97875	3.72343	0.000726041	0.0209756	-0.471947	30271	ILMN_2047206	TMX3	1820187
0.975239	6.0117	3.03414	0.00465562	0.0411193	-2.13236	41541	ILMN_1806733	COL18A1	5290132
0.973979	6.2431	2.90064	0.00655464	0.0480538	-2.43405	44932	ILMN_1698323	PLEKHB2	3800537
0.973409	6.33044	3.27138	0.00249579	0.0333464	-1.57874	25593	ILMN_2207328	C18orf10	3140110
0.973149	8.62778	3.74533	0.000682969	0.0209756	-0.416862	42570	ILMN_3228585	LOC728661	360731
0.973107	6.29243	3.25617	0.00259899	0.0338917	-1.61485	41077	ILMN_1754279	FBXW7	5560661
0.972276	6.42592	2.4443	0.0199762	0.0844907	-3.40265	878	ILMN_1679797	ADARB1	7330097
0.972275	7.28643	2.00589	0.0530555	0.1486	-4.22455	47078	ILMN_1657435	MT1M	1400634
0.971177	7.88201	2.91167	0.00637368	0.0475441	-2.40943	11669	ILMN_1658498	SLC44A3	4230500
0.970941	6.60437	1.58244	0.12301	0.254341	-4.89682	6295	ILMN_1672417	PTPRCAP	1430341
0.970727	7.15954	3.56752	0.00111835	0.0248012	-0.860435	17123	ILMN_1782257	METT11D1	1070288
0.970645	7.79707	2.9592	0.00564598	0.044911	-2.30265	45651	ILMN_1803254	KIAA2010	3130523
0.9705	5.88448	3.16762	0.00328583	0.0365622	-1.82348	41715	ILMN_1680973	FOXF1	3800554
0.970007	6.97635	3.13003	0.00362686	0.038116	-1.91116	16834	ILMN_2222074	PTPN12	3140364
0.9696	8.53636	2.794	0.00857224	0.0546133	-2.66948	96	ILMN_1796063	TRIM44	1300239
0.96867	7.89801	3.27945	0.0024426	0.033134	-1.55954	44334	ILMN_1682316	TRIM33	2450446
0.967554	6.32284	3.10035	0.00391966	0.0392591	-1.98001	5073	ILMN_2181968	CBL	6960209
0.967498	7.96361	2.74987	0.009566	0.05752	-2.76535	23847	ILMN_1749011	NECAP2	6100050
0.966962	7.92323	3.00642	0.00500104	0.0424913	-2.19561	19053	ILMN_2164081	KLHL12	6660152
0.966537	6.76739	3.19813	0.00303165	0.0357342	-1.75192	38562	ILMN_1779399	SNRPA	5310195
0.96561	11.6137	3.73827	0.000696574	0.0209756	-0.434631	14315	ILMN_3297317	LOC728658	940528
0.965608	6.82836	2.98227	0.00532172	0.0437077	-2.25048	32795	ILMN_1679268	PELI1	3450092
0.96515	8.1873	2.77995	0.00887768	0.0554073	-2.70011	6864	ILMN_1801767	ABHD3	5050241
0.965148	6.86163	3.10269	0.00389573	0.039192	-1.97459	13186	ILMN_2194448	STT3B	1030674
0.965015	6.65475	3.63351	0.000932139	0.0235257	-0.696789	1083	ILMN_1805481	TRMT11	6650176
0.964991	7.09134	2.57589	0.0146231	0.0718667	-3.13413	45968	ILMN_1735157	GALNT12	4880544
0.964924	6.93225	3.29959	0.00231457	0.0321503	-1.51153	36745	ILMN_2098325	C8orf33	1470397
0.962216	6.08188	3.84906	0.00051051	0.0191747	-0.154462	34225	ILMN_1669259	ANKRD49	520341
0.961785	6.53253	2.98457	0.00529031	0.0435766	-2.24526	46012	ILMN_1680246	MAT2B	6250373
0.960978	7.08793	3.40095	0.00176202	0.0290053	-1.26787	39708	ILMN_1725183	TBCE	3290703
0.960714	6.8953	2.3118	0.0271191	0.0997314	-3.6633	11486	ILMN_2350634	EFEMP1	6900408
0.960629	6.68492	4.00893	0.000324582	0.0174546	0.254593	46089	ILMN_1887174	KIAA0146	130301
0.960427	6.74168	3.34069	0.00207299	0.0308821	-1.41314	44393	ILMN_1696375	TTC31	5690156
0.959833	7.60879	2.4063	0.0218258	0.088827	-3.47842	20542	ILMN_1776297	GOLGA4	2940070
0.959646	6.76046	2.63179	0.0127775	0.0665192	-3.01729	31293	ILMN_1704196	DSG2	4150672
0.959421	7.40493	3.17479	0.00322428	0.0363101	-1.80668	18733	ILMN_2408645	LOC653566	7040068
0.957761	7.65912	2.86697	0.00713765	0.0497955	-2.50893	6474	ILMN_1714809	RPIA	3400482
0.956597	5.99784	4.15261	0.000215197	0.0164076	0.62645	32156	ILMN_1701947	GPR34	2510270
0.956495	6.81915	2.65702	0.0120173	0.0647416	-2.96404	14320	ILMN_2330267	ABCE1	1090543
0.956408	9.53812	2.7848	0.00877099	0.0550716	-2.68953	5742	ILMN_1732074	LOC648210	6900048
0.955916	6.3797	3.13796	0.00355219	0.0377403	-1.8927	22128	ILMN_2103761	TLE4	5310360
0.955706	9.78763	2.83009	0.00783201	0.05202	-2.59038	909	ILMN_1869109		150343
0.955594	9.1303	2.31826	0.0267228	0.0989646	-3.65081	11241	ILMN_3297945	UBA1	6860500
0.954927	6.27948	3.77531	0.000628025	0.0207771	-0.34129	3423	ILMN_1707748	PIM3	2190452
0.954437	7.00649	3.60283	0.00101465	0.0240983	-0.77302	33412	ILMN_1843949		3360446
0.953261	8.31749	2.9509	0.00576704	0.0451761	-2.32135	271	ILMN_1665887	WDR61	4120403
0.953171	6.54912	3.43274	0.00161654	0.0281863	-1.19076	42954	ILMN_3239343	STAG3L3	3440441
0.953051	6.37918	2.22671	0.0328483	0.110468	-3.82527	27733	ILMN_2083066	IGLL3	450609
0.953008	9.02238	3.56376	0.00112997	0.0248012	-0.869711	19105	ILMN_2355033	KIAA1147	1050082
0.952849	7.30597	2.96916	0.00550366	0.0442742	-2.28014	734	ILMN_1753353	SLBP	3290291
0.951474	9.6706	3.09285	0.00399705	0.039454	-1.99735	9989	ILMN_1734895	SFT2D1	5360521
0.951266	7.10277	2.36477	0.0240244	0.0933587	-3.56031	29725	ILMN_1766650	FOXA1	830056
0.95101	6.72948	2.61273	0.0133813	0.0682737	-3.05732	34945	ILMN_1701244	ITFG2	6550195
0.95091	6.12179	3.42428	0.00165408	0.0283509	-1.21131	43947	ILMN_1661142	TMF1	2970609
0.950813	6.18759	3.2346	0.00275238	0.0347389	-1.66592	34558	ILMN_2401822	FTSJ1	1110605
0.95074	8.19541	2.47176	0.0187298	0.081714	-3.34739	1963	ILMN_1703852	EFNB2	5090289
0.950323	7.02585	2.11622	0.0418919	0.12804	-4.02895	29414	ILMN_1718607	TSPAN4	110661
0.94947	6.55821	3.03192	0.00468244	0.0411632	-2.13744	28451	ILMN_2413833	TOX3	3520431
0.949319	6.78136	2.48328	0.0182282	0.0809458	-3.32407	26022	ILMN_1803348	EHBP1	7650309
0.949173	6.11059	3.21486	0.00290038	0.0353581	-1.71254	12861	ILMN_2138589	MERTK	7550066
0.949137	6.38267	2.34381	0.0252084	0.0956591	-3.60125	5413	ILMN_1773389	PLTP	5690519
0.948315	6.28083	2.75244	0.00950532	0.0573167	-2.7598	19819	ILMN_2407389	GPNMB	1570154
0.948147	7.0363	3.16256	0.00332987	0.0367399	-1.83531	23395	ILMN_1798826	MRPS25	7150162
0.947691	8.19216	2.90275	0.00651966	0.0479953	-2.42935	39881	ILMN_2093500	ZBED5	4890437
0.946303	7.66912	3.27381	0.00247967	0.0332712	-1.57297	32378	ILMN_1781906	RBM17	10612
0.946295	8.0219	4.10065	0.000249782	0.0169156	0.491544	36043	ILMN_1721106	C14orf159	130020
0.945684	9.33782	2.50379	0.0173662	0.0788893	-3.28241	14861	ILMN_1776519	RAP1GAP	4890181
0.945308	6.41548	3.94676	0.000387318	0.0175809	0.0948852	33600	ILMN_1712673	SASH1	6220673
0.945254	6.81465	3.31542	0.00221849	0.0315949	-1.4737	39258	ILMN_1797557	PLEKHA6	4290017
0.945068	9.36302	2.82817	0.00786986	0.0521091	-2.59461	30499	ILMN_2067370	SNRPF	650301
0.944799	6.95663	2.07954	0.0453482	0.134367	-4.09485	19669	ILMN_1764577	MFNG	2000438
0.943918	8.59074	2.91617	0.00630107	0.0472669	-2.39935	16744	ILMN_1697420	TINF2	1740471
0.943796	5.99325	3.21522	0.00289755	0.0353581	-1.71167	9668	ILMN_1755862	PFAS	3840092
0.942855	7.18026	2.7662	0.00918634	0.0562045	-2.72998	2174	ILMN_2306189	MAGED1	3800600
0.942545	6.24418	3.38218	0.00185376	0.0293031	-1.31326	29894	ILMN_2286800	DNM1L	50435
0.942515	6.19288	3.4029	0.00175274	0.0289582	-1.26315	9326	ILMN_1783771	UBE2Z	650372
0.942278	7.54666	3.05871	0.00436846	0.0402404	-2.07604	18311	ILMN_1779886	TBC1D14	7160707
0.942241	11.5568	3.26237	0.00255646	0.0336386	-1.60015	44824	ILMN_3200384	LOC441013	2370114
0.941948	5.92519	3.15843	0.00336625	0.0369274	-1.84496	4850	ILMN_1734205	RASSF1	2940739
0.941518	5.93998	3.14923	0.00344861	0.0371955	-1.86643	40915	ILMN_1788538	NCALD	60093
0.941334	8.45404	2.85273	0.00739872	0.0507488	-2.54047	28366	ILMN_1736548	PHACTR4	1940064
0.941088	6.89672	3.41777	0.00168354	0.0285506	-1.22711	5725	ILMN_1782635	YARS2	4570333
0.940982	7.13707	3.10578	0.00386449	0.039192	-1.96745	16290	ILMN_1680831	BAZ1B	4280347
0.940955	7.53076	2.45109	0.0196608	0.0837883	-3.38901	36169	ILMN_2160929	FEN1	3370703
0.940927	11.1944	3.58972	0.00105202	0.0243955	-0.80552	8566	ILMN_3266128	LOC100129553	4390167
0.940879	6.44002	2.07594	0.0457014	0.134879	-4.10128	19616	ILMN_1710734	GZMK	1260482
0.940747	10.0147	2.92872	0.00610307	0.0465343	-2.37124	29469	ILMN_1673352	IFITM2	1230767
0.940516	5.93629	3.69194	0.000792603	0.0218468	-0.550916	19361	ILMN_2147105	LOC440348	1230278
0.939348	6.69994	3.67823	0.000823416	0.0224066	-0.585239	23342	ILMN_2044617	MTERFD1	4610411
0.939326	8.92876	2.74822	0.00960515	0.0576255	-2.76892	4847	ILMN_1736814	CLNS1A	1070639
0.939189	6.60827	2.10793	0.0426518	0.129399	-4.04391	14726	ILMN_1789733	CLIP3	650689
0.939066	7.75828	1.93215	0.0618927	0.16382	-4.35075	1403	ILMN_1732967	KIAA1949	7560037
0.938949	8.99336	2.90718	0.00644674	0.0476827	-2.41945	42203	ILMN_1694603	SMARCC1	620458
0.938818	7.94783	2.86423	0.00718723	0.0500432	-2.51501	28552	ILMN_1765060	FBXO34	2350754
0.938203	7.57107	3.42617	0.00164563	0.0283301	-1.20673	15040	ILMN_1770339	RPAIN	730543
0.936825	8.53229	2.87123	0.00706134	0.0495317	-2.49949	11314	ILMN_2376108	PSMB9	1940180
0.936478	6.21789	2.63776	0.0125937	0.0660131	-3.00472	35468	ILMN_1724753	NIN	5310717
0.936222	6.87064	2.63134	0.0127915	0.0665596	-3.01824	21296	ILMN_3245066	DENND4B	5690324
0.934393	7.2113	3.06816	0.00426248	0.0399433	-2.05429	38931	ILMN_1678922	HERC4	3830040
0.933882	6.99291	3.8843	0.000462213	0.0184386	-0.0647656	10487	ILMN_1653618	ZZZ3	1300441
0.933881	7.90729	3.37513	0.00188937	0.0295486	-1.33027	1573	ILMN_1698001	NCK1	3800544
0.933748	12.2927	3.29956	0.00231475	0.0321503	-1.5116	14593	ILMN_3211079	LOC148430	870196
0.933472	7.9402	2.58222	0.0144023	0.071389	-3.12097	22467	ILMN_1736585	TMED10	4070037
0.933437	8.47828	3.22892	0.00279424	0.0349127	-1.67936	40903	ILMN_1753279	HNRNPA0	1660170
0.933299	6.25486	3.15529	0.00339418	0.0369446	-1.8523	21258	ILMN_1690546	PPP3CC	5690382
0.933247	7.01357	2.73063	0.0100321	0.0590919	-2.80687	30243	ILMN_1757074	GNG10	450348
0.932528	7.4538	2.66106	0.0118996	0.0643026	-2.9555	192	ILMN_1708151	LAGE3	1240482
0.931341	6.94885	2.74946	0.00957585	0.057536	-2.76625	15306	ILMN_1806818	MCM3	6290494
0.93104	6.8618	2.97884	0.00536879	0.0437835	-2.25825	5375	ILMN_1793522	PRKAB1	1260440
0.929525	6.54932	1.99385	0.0544188	0.150957	-4.24541	26031	ILMN_1748283	PIM2	6200168
0.929276	7.32148	3.29197	0.00236223	0.0324715	-1.52971	489	ILMN_1782247	KAT2A	4830301
0.928705	6.23596	3.38634	0.00183303	0.0292272	-1.30321	37090	ILMN_1778845	FAM111A	3060458
0.928592	9.62025	3.0155	0.00488538	0.04206	-2.17494	21699	ILMN_1665148	LOC648249	2650400
0.928246	6.94022	3.13958	0.00353711	0.037655	-1.88892	23123	ILMN_1671603	MED30	1230292
0.927982	6.71881	2.37051	0.0237087	0.0928418	-3.54904	5234	ILMN_2285996	KIAA0101	5090754
0.927751	7.21936	1.53815	0.13347	0.268172	-4.95946	7922	ILMN_1713749	CORO1A	5390113
0.927586	7.63882	3.38292	0.00185002	0.0293031	-1.31146	19632	ILMN_1678087	MAP3K4	7320731
0.927379	6.20445	3.59629	0.00103312	0.0241672	-0.78923	35070	ILMN_2364174	CSNK1A1	3170468
0.926683	8.30083	2.61337	0.0133604	0.0682218	-3.05597	7575	ILMN_2220739	TMCO3	1410020
0.925914	6.20876	2.14748	0.0391325	0.123171	-3.9721	36095	ILMN_1660364	PSCD4	6510524
0.9255	8.18397	2.59014	0.0141305	0.0705501	-3.10449	19993	ILMN_1748625	TCEAL4	4920487
0.925166	8.34656	3.17183	0.00324951	0.0364102	-1.81361	17823	ILMN_1753002	RAB2B	670609
0.925119	8.64326	2.68843	0.0111294	0.0622535	-2.89731	38025	ILMN_1815051	API5	7050523
0.92509	6.43238	3.86375	0.000489804	0.0188774	-0.117098	19821	ILMN_1700507	CLASP1	5290215
0.925028	7.90747	2.62314	0.0130484	0.0671963	-3.03549	29608	ILMN_1656111	MYLIP	4830424
0.92478	6.17262	3.74858	0.0006768	0.0209756	-0.408688	17862	ILMN_1785926	ZNF621	2630360
0.924713	11.904	3.58645	0.00106155	0.0244569	-0.813618	14314	ILMN_3220792	LOC728658	6350064
0.92447	7.00447	2.54748	0.0156525	0.0743729	-3.19289	33473	ILMN_2111187	ELOVL6	5670040
0.923921	8.25634	2.91019	0.00639773	0.0476236	-2.41274	42507	ILMN_1696485	HNRNPAB	1820398
0.923826	8.45683	2.62082	0.0131218	0.0674194	-3.04035	36285	ILMN_2117987	TFDP1	510487
0.923824	6.72397	3.09175	0.00400855	0.0394822	-1.99989	18027	ILMN_1686968	ZNF362	7040270
0.922935	5.89474	3.30098	0.00230599	0.0321503	-1.50821	20114	ILMN_2403889	PRMT5	3850520
0.922909	7.74778	2.35005	0.0248504	0.0949422	-3.58908	13546	ILMN_1812191	C12orf57	3130291
0.922907	7.21952	2.20684	0.0343326	0.113453	-3.86245	25799	ILMN_1770673	AKNA	2850010
0.922358	10.4431	3.68318	0.000812146	0.0222703	-0.572837	32146	ILMN_2167922	TRMT5	5960253
0.921691	7.77386	2.85542	0.00734865	0.0506082	-2.53451	7159	ILMN_1719695	NFKBIZ	2470348
0.921327	7.50651	3.50485	0.00132813	0.0266801	-1.0147	14678	ILMN_1652989	NUP160	5050670
0.920709	10.2159	3.05794	0.0043772	0.0402645	-2.07781	6928	ILMN_3212833	LOC728139	5860136
0.920496	9.00687	3.97311	0.000359395	0.0174546	0.162496	1272	ILMN_1712389	CKLF	5080367
0.919643	6.22278	3.09255	0.0040002	0.039454	-1.99804	16133	ILMN_2386355	CSNK2A1	130255
0.919021	6.39692	2.64087	0.0124989	0.0658732	-2.99816	38563	ILMN_1752953	BCL2L12	7550753
0.91856	6.03003	3.0767	0.00416888	0.0398239	-2.03463	46228	ILMN_1687519	SNAP23	4230717
0.918528	6.26098	3.13143	0.00361357	0.0380137	-1.9079	16388	ILMN_1729175	FBXO3	5490707
0.918244	6.09809	3.36085	0.00196354	0.0301802	-1.36468	19527	ILMN_1715024	LSS	6450154
0.91824	6.26275	2.74111	0.00977564	0.0583857	-2.78428	16245	ILMN_1767509	DEF8	5820768
0.918186	9.97383	2.53824	0.0160014	0.0753918	-3.2119	2338	ILMN_1660577	ATP5G2	7330612
0.918138	6.05815	3.8835	0.000463256	0.0184386	-0.0668012	38625	ILMN_1715968	MLL4	4060608
0.917457	6.36696	3.00927	0.00496445	0.0424326	-2.18912	30938	ILMN_1662686	USPL1	1580601
0.917144	6.84399	2.79383	0.00857573	0.0546133	-2.66984	39421	ILMN_2133675	SGSH	1340538
0.916957	6.1109	3.0873	0.00405535	0.0395084	-2.01017	17598	ILMN_1747504	AHCTF1	6040747
0.916827	6.18618	3.19406	0.00306443	0.0357342	-1.76148	14059	ILMN_1680081	B3Gn-T6	2850041
0.916251	7.4593	2.3414	0.0253478	0.0959831	-3.60594	18679	ILMN_1793384	JAK1	1740543
0.916207	7.63886	3.13395	0.00358974	0.0378752	-1.90203	1531	ILMN_1683065	C2orf64	5390372
0.916161	7.75419	2.92235	0.00620286	0.0468724	-2.38552	21725	ILMN_2392717	LARP7	5700739
0.915513	6.12903	3.57255	0.00110297	0.0247172	-0.847998	10950	ILMN_1755711	C17orf68	5310181
0.915097	8.67066	2.36505	0.0240084	0.0933587	-3.55974	37235	ILMN_1667796	HBA2	6620170
0.914532	6.23728	3.10614	0.00386083	0.039192	-1.96661	6020	ILMN_1722522	CCNT2	3520382
0.914495	8.30265	3.19382	0.00306637	0.0357342	-1.76204	12562	ILMN_1741942	STX16	7040315
0.914471	7.62038	2.77149	0.00906634	0.0559193	-2.71849	43106	ILMN_1806106	GNL3	3850414
0.914451	7.18315	3.33303	0.00211611	0.0310916	-1.43152	39147	ILMN_1745415	BBX	2370703
0.914411	11.0793	4.10161	0.000249096	0.0169156	0.494034	7761	ILMN_1688127	LOC341457	4730025
0.914367	6.65439	1.63437	0.11161	0.238922	-4.82145	34222	ILMN_2196078	SLAMF6	7200743
0.913541	7.21071	3.38442	0.00184257	0.0292916	-1.30785	23051	ILMN_2100689	MAP2K4	2680047
0.912757	6.07699	3.47733	0.0014318	0.02713	-1.08207	26591	ILMN_2383435	PSMD10	5360239
0.911712	6.34041	3.79665	0.000591557	0.0202016	-0.287363	46654	ILMN_3307892	PARVA	2030594
0.911493	7.04837	2.40506	0.0218888	0.0889732	-3.48088	22554	ILMN_1699636	ACIN1	4860204
0.911295	7.53572	3.37588	0.00188553	0.0295345	-1.32845	19514	ILMN_1753819	RFFL	1430424
0.910359	7.36765	2.40405	0.0219399	0.0890619	-3.48288	42456	ILMN_1673380	GNG12	5890025
0.910089	8.92178	2.94538	0.00584896	0.0455266	-2.33378	14531	ILMN_1680129	NSUN2	3450093
0.909882	6.36212	2.57776	0.0145577	0.0718256	-3.13025	2292	ILMN_1788283	COTL1	1070678
0.909843	8.67018	2.642	0.0124647	0.0658549	-2.99579	15514	ILMN_2382990	HK1	1660196
0.909312	6.50159	3.09724	0.00395161	0.0393425	-1.98721	44763	ILMN_3306997	METTL1	650348
0.909024	8.01193	2.60157	0.0137466	0.0694621	-3.08065	20866	ILMN_1698732	PALLD	3780053
0.908815	9.62534	3.51711	0.00128433	0.0261864	-0.984618	6680	ILMN_1738632	PRKAR1A	130368
0.908698	8.40005	3.45432	0.00152446	0.0277946	-1.13824	20781	ILMN_1687768	NCOA7	630091
0.908212	6.27458	2.70006	0.0108162	0.0614539	-2.87246	10508	ILMN_1732688	DUT	6280242
0.907777	5.82553	3.49114	0.00137886	0.0267801	-1.0483	7807	ILMN_1663160	ZNF337	780324
0.907777	6.73492	1.94287	0.0605339	0.161671	-4.33264	38427	ILMN_1703337	LOC441763	5870678
0.906913	6.08399	3.0698	0.00424434	0.0399154	-2.05052	2603	ILMN_1785831	ZDHHC13	5550524
0.906718	6.37423	3.05222	0.00444266	0.040389	-2.09094	14578	ILMN_1772278	TANC1	3990324
0.9066	6.92864	1.60054	0.118933	0.248855	-4.87078	45914	ILMN_1806908	PRKCB1	5090563
0.906591	6.3337	2.62438	0.0130092	0.0671353	-3.03287	27039	ILMN_1711608	SSBP2	6480349
0.906195	6.83022	2.47345	0.0186554	0.08163	-3.34397	33809	ILMN_2403852	CYTH1	4730703
0.905904	6.7308	3.16981	0.00326687	0.0364898	-1.81834	38049	ILMN_1657547	CCDC34	7040184
0.905047	8.73013	2.8706	0.00707254	0.0495317	-2.50089	41527	ILMN_1776102	PSMD10	4070195
0.904981	7.10124	2.73617	0.00989585	0.0587418	-2.79494	8035	ILMN_3304898	LOC92755	2140400
0.904923	7.79428	2.33618	0.0256526	0.096657	-3.6161	44276	ILMN_2112417	PGAM1	3940592
0.904279	5.8604	2.96886	0.00550792	0.0442751	-2.28082	23863	ILMN_1670238	CDC45L	2320170
0.903201	6.10869	3.24083	0.00270726	0.0345002	-1.6512	45876	ILMN_2224444	SNX25	6110451
0.903004	6.08719	3.06572	0.00428955	0.0399971	-2.0599	16793	ILMN_2316104	IQCB1	4490403
0.902204	7.9177	2.30916	0.0272821	0.0999376	-3.66838	45874	ILMN_2103547	GOLGA8B	5690671
0.901974	5.85556	4.18404	0.000196602	0.0164076	0.708285	34513	ILMN_1690420	GFI1	4120379
0.901756	6.2626	2.96588	0.00555019	0.0444258	-2.28756	8913	ILMN_1734486	C1orf19	3870112
0.901499	6.39136	2.73335	0.00996482	0.0589752	-2.801	15380	ILMN_1796336	MAP1S	150148
0.901457	8.68209	3.22978	0.00278785	0.0349127	-1.67732	22924	ILMN_1666156	MORF4L2	6510435
0.901157	8.96673	3.96934	0.000363271	0.0174546	0.152801	35849	ILMN_1706094	HECTD1	7320066
0.89995	6.77793	3.18814	0.0031127	0.0358954	-1.77538	22411	ILMN_2329834	RBM12	2850438
0.899736	7.8165	3.37857	0.00187187	0.0294503	-1.32195	12784	ILMN_1670752	KIAA0907	2060482
0.899284	5.96818	3.96123	0.000371733	0.0174546	0.131995	47310	ILMN_1658080	ZNF573	6400711
0.898853	6.97042	3.04551	0.00452054	0.0407269	-2.10632	16820	ILMN_3229467	LOC729217	6380259
0.898572	6.37839	3.40439	0.00174569	0.0289582	-1.25954	28082	ILMN_2348975	NASP	4260682
0.89826	8.42886	2.60635	0.013589	0.0689601	-3.07067	2536	ILMN_1746090	STT3A	2570692
0.897884	6.48947	3.63023	0.000940636	0.023591	-0.704947	12481	ILMN_1677098	YPEL2	1110465
0.897725	5.87327	3.22646	0.00281253	0.0349258	-1.68517	9834	ILMN_1767642	C11orf46	3840736
0.896762	8.75984	2.6636	0.011826	0.064067	-2.9501	34406	ILMN_1660368	TRRAP	380369
0.896565	6.21707	3.18937	0.00310261	0.0358954	-1.77249	29934	ILMN_2226304	ANKRD50	1770187
0.896419	8.59129	2.65835	0.0119785	0.0646207	-2.96124	20027	ILMN_1721704	FNTA	6550341
0.896307	6.85698	2.21804	0.0334885	0.111702	-3.84152	11635	ILMN_1772964	CCL8	6620121
0.89614	8.25838	2.9357	0.00599536	0.0461418	-2.35556	19887	ILMN_1669633	ACP1	1500152
0.895848	6.89848	2.58486	0.0143111	0.0710693	-3.11548	25770	ILMN_1723486	HK2	7150661
0.894744	6.8692	3.66971	0.000843131	0.0225972	-0.606528	15052	ILMN_2214098	BIVM	4220270
0.894523	7.07692	2.84387	0.00756539	0.0512632	-2.56001	19208	ILMN_1756326	CKS2	6200468
0.89404	6.99073	3.78532	0.000610656	0.0204197	-0.31601	35839	ILMN_1694888	TAF2	1410341
0.893048	7.2629	2.79185	0.00861832	0.0547212	-2.67417	38141	ILMN_1711994	TCIRG1	70672
0.892148	6.18103	3.22146	0.00285004	0.03516	-1.69696	45668	ILMN_1706342	ZNF746	3060176
0.892102	6.58453	1.85433	0.0725739	0.181129	-4.4799	46102	ILMN_2327860	MAL	4040398
0.891285	8.3387	2.92889	0.00610038	0.0465343	-2.37085	26199	ILMN_1749868	FAM171A1	5670706
0.891114	6.20319	2.66283	0.0118482	0.0640895	-2.95173	26321	ILMN_1760890	SEPN1	1780402
0.889918	6.9538	2.9321	0.00605066	0.0463334	-2.36365	35681	ILMN_2104696	ERICH1	650692
0.889447	6.2001	2.82484	0.00793575	0.0521567	-2.60192	45376	ILMN_1674386	PITX1	2000373
0.888952	6.66275	4.22152	0.00017649	0.0164076	0.806037	30298	ILMN_1807737	SFRS17A	4260750
0.888864	7.10529	3.48489	0.00140259	0.026909	-1.06359	38483	ILMN_2115154	NUPL2	1580735
0.888756	6.7594	2.58105	0.0144429	0.0714906	-3.12341	17170	ILMN_1758104	PRPS2	130619
0.888054	6.49905	2.72799	0.0100977	0.0592474	-2.81255	27185	ILMN_1695316	SLC39A8	3120543
0.887174	6.3209	2.49137	0.0178838	0.080053	-3.30767	35733	ILMN_2365686	ALG8	2970296
0.887139	8.84867	2.36397	0.0240683	0.0933587	-3.56186	13374	ILMN_1769091	PRCP	1660300
0.886867	8.12049	2.78042	0.0088673	0.0554073	-2.69908	18401	ILMN_2108709	ANKRD11	3370274
0.885956	6.33706	2.82688	0.00789539	0.0521121	-2.59745	2602	ILMN_1684663	ZDHHC13	650324
0.885443	8.80684	3.23823	0.002726	0.0345701	-1.65735	8563	ILMN_1800276	RCN1	1500168
0.885431	7.88102	2.65855	0.0119726	0.0646207	-2.96081	13411	ILMN_1800602	GCA	4230619
0.885394	7.28409	2.57864	0.0145268	0.0717395	-3.12842	23034	ILMN_1651819	GALNT11	4480669
0.885131	8.02282	2.67465	0.011511	0.0631376	-2.92664	26044	ILMN_1799516	DNAJC9	50114
0.884936	6.38974	3.72736	0.000718127	0.0209756	-0.462076	10599	ILMN_1802831	MTMR12	6590685
0.884697	7.79179	3.0825	0.00410643	0.039718	-2.02126	26301	ILMN_2138435	MRPS27	5390681
0.884561	8.0115	2.91937	0.00625004	0.0470495	-2.39219	1410	ILMN_1654690	CECR5	1340470
0.884409	10.1543	3.19378	0.00306667	0.0357342	-1.76213	8315	ILMN_1656868	LOC23117	2850400
0.883946	6.58627	2.26028	0.0304694	0.106493	-3.76189	14825	ILMN_1789505	ITPR1	3990646
0.883704	6.15888	3.08442	0.00408595	0.039718	-2.01683	16029	ILMN_1778013	PDPR	110364
0.883034	7.28551	3.26941	0.00250893	0.0333524	-1.58342	13663	ILMN_1756086	INTS3	7200719
0.88268	6.13876	2.65142	0.0121823	0.0652025	-2.97589	10587	ILMN_2189027	LIPG	7210681
0.882228	9.75062	2.34599	0.0250827	0.0954284	-3.597	4451	ILMN_1757467	H1F0	630278
0.882105	6.45294	3.65867	0.000869355	0.0228409	-0.634081	35613	ILMN_1766798	CENTB2	3060747
0.88186	6.24083	2.72303	0.010222	0.0595876	-2.82323	12817	ILMN_2402806	TRPC4AP	7550563
0.881644	6.29259	2.84456	0.00755229	0.0512632	-2.55849	43181	ILMN_1689868	TMEM80	1580707
0.881429	7.15399	2.43024	0.0206432	0.0861169	-3.43078	13381	ILMN_1770206	GEMIN4	6450300
0.881369	7.39628	3.43643	0.00160042	0.0281863	-1.18179	20087	ILMN_2372398	ALDH5A1	7040327
0.881096	7.08846	2.90205	0.00653123	0.0480224	-2.43091	22850	ILMN_1803476	KCTD20	7000086
0.880929	11.6099	4.13434	0.000226786	0.0169156	0.578961	26495	ILMN_1761155	PABPC1	5820129
0.880824	7.53793	2.58598	0.0142728	0.0709781	-3.11316	46181	ILMN_1764168	STXBP3	5570594
0.880228	7.69139	2.71756	0.0103606	0.0599951	-2.83496	25972	ILMN_2370091	NGFRAP1	6860220
0.879739	6.31896	2.5754	0.0146403	0.0718667	-3.13514	32556	ILMN_1772612	ANGPTL2	7650672
0.879487	7.80092	3.39572	0.00178713	0.0290869	-1.28053	32519	ILMN_1786532	CNIH	3120767
0.879275	6.10114	3.1719	0.00324899	0.0364102	-1.81347	39874	ILMN_1791656	C10orf137	3190020
0.879067	5.9119	3.2404	0.00271034	0.0345002	-1.65222	36117	ILMN_1670925	CYB5D1	6420040
0.879004	7.55141	2.89418	0.00666287	0.0482504	-2.44846	6541	ILMN_1712487	LGTN	5340414
0.879002	6.54502	1.78019	0.0841807	0.198998	-4.59898	40749	ILMN_3299520	PRKCB	6840615
0.878743	6.58508	2.99284	0.0051791	0.0431605	-2.2265	31155	ILMN_1791771	HCK	6270022
0.878352	6.42084	1.9339	0.0616693	0.163598	-4.34781	37903	ILMN_1662799	GPSM3	6420386
0.878206	8.09679	2.07362	0.0459299	0.135043	-4.10542	44547	ILMN_1720998	CA12	150474
0.878203	7.43093	3.05704	0.00438736	0.0403101	-2.07986	25921	ILMN_1687247	SPATA20	5050520
0.877509	7.00429	3.16688	0.0032922	0.0365622	-1.8252	24729	ILMN_1768110	ZAK	4670059
0.877092	5.87564	3.16303	0.00332572	0.0367399	-1.8342	12863	ILMN_2194009	ABCC4	6110181
0.876898	6.47342	3.03251	0.00467527	0.0411478	-2.13608	732	ILMN_1709042	RBM4	840544
0.876865	10.741	3.40491	0.00174322	0.0289582	-1.25827	27479	ILMN_1810577	RPS4X	7510482
0.876481	7.805	3.12453	0.00367947	0.0384017	-1.92394	41635	ILMN_2169439	ITGAV	2690209
0.876402	7.10959	3.74776	0.000678356	0.0209756	-0.410757	29454	ILMN_3226214	LOC728755	5670280
0.876329	6.39038	2.71736	0.0103657	0.0599951	-2.8354	6934	ILMN_1735275	WDSUB1	2650538
0.875003	7.37808	2.80481	0.00834385	0.0538113	-2.64584	38800	ILMN_1747241	IWS1	4070289
0.874609	8.29555	4.11772	0.000237859	0.0169156	0.53581	10789	ILMN_2383611	PTPRE	2490240
0.874185	6.83566	3.6705	0.000841283	0.0225972	-0.604554	7903	ILMN_3244607	FAM117B	3140632
0.874128	6.81209	2.6785	0.0114032	0.0628298	-2.91846	40065	ILMN_2375418	DPH2	6040112
0.874083	6.27948	2.85529	0.00735112	0.0506082	-2.5348	29119	ILMN_1716797	CD302	4640630
0.873915	6.46661	3.02102	0.00481625	0.0418023	-2.16234	22071	ILMN_1674706	MTHFD2	1300706
0.873877	6.21004	2.62748	0.0129117	0.0668887	-3.02635	29319	ILMN_2065773	SCG5	5260343
0.873746	7.6799	3.75079	0.000672627	0.0209756	-0.403117	38088	ILMN_2352097	GPR56	4890241
0.873686	7.48435	2.72949	0.0100602	0.0591228	-2.80932	34870	ILMN_3212373	LOC727803	5290546
0.872999	8.0035	3.27252	0.00248816	0.0333013	-1.57601	12262	ILMN_2329914	SPRY1	6760669
0.872885	6.11262	2.95392	0.00572278	0.0451761	-2.31456	32878	ILMN_1749829	DLGAP5	240221
0.872636	6.38672	3.4464	0.00155763	0.0280189	-1.15752	5596	ILMN_2104967	ZNF443	6370376
0.872473	6.18145	3.16756	0.00328627	0.0365622	-1.8236	5006	ILMN_1795218	DHX30	1340193
0.872304	7.02661	2.6704	0.0116313	0.063391	-2.93567	41536	ILMN_2322842	PPHLN1	2810730
0.872243	5.78164	3.47689	0.00143352	0.02713	-1.08315	12783	ILMN_1682658	EPM2AIP1	6770403
0.872215	7.7949	3.2059	0.00296996	0.0357165	-1.73363	39880	ILMN_1664424	ZBED5	7210634
0.87197	5.77289	3.9693	0.000363306	0.0174546	0.152714	529	ILMN_1727001	DDX46	3890192
0.871797	6.92115	2.43085	0.0206139	0.0860284	-3.42956	46691	ILMN_2391150	FILIP1L	4490709
0.871449	11.5942	3.03913	0.00459589	0.0409903	-2.12094	6399	ILMN_1737074	LOC440589	5870328
0.871434	8.5148	2.32192	0.026501	0.0984628	-3.64374	37562	ILMN_1784871	FASN	5310634
0.870951	6.78352	4.42446	9.80398e-05	0.0148385	1.33897	18057	ILMN_1663090	SON	1110017
0.870828	7.17247	1.96307	0.0580431	0.157254	-4.29829	26411	ILMN_3244117	STMN3	4780224
0.870368	6.50438	2.86997	0.00708388	0.0495317	-2.50229	11566	ILMN_1686985	MTM1	2320537
0.869885	7.48257	2.24988	0.0311891	0.108018	-3.78159	15950	ILMN_1721113	HLA-C	7200398
0.869381	6.45543	2.7972	0.00850397	0.0544666	-2.66248	6478	ILMN_1674620	SGCE	5290348
0.869281	7.37804	2.63308	0.0127377	0.0664092	-3.01459	3417	ILMN_2314007	TCF12	50086
0.868376	9.47381	2.25102	0.0311095	0.107882	-3.77943	14568	ILMN_1673711	HSP90AB1	4830100
0.868218	7.72413	2.42336	0.0209767	0.0870529	-3.44449	13360	ILMN_1780898	PRKCH	3290731
0.868196	7.40298	2.22742	0.0327957	0.110392	-3.82392	34072	ILMN_1760280	NXT1	4780398
0.868078	7.38664	3.28805	0.00238713	0.0327716	-1.53906	45662	ILMN_2307598	SLC37A3	3420332
0.867493	6.44969	2.24722	0.0313759	0.108278	-3.78663	28367	ILMN_1769575	JAM3	1400689
0.86733	7.6168	3.03043	0.00470058	0.0412344	-2.14085	42426	ILMN_2096405	WDR37	7210040
0.867187	6.10482	3.02462	0.00477162	0.0415244	-2.15411	44024	ILMN_1745497	C12orf26	6020661
0.867143	6.12382	2.87849	0.00693296	0.0493355	-2.48338	42732	ILMN_1654875	CLC	2030142
0.866838	7.54882	2.56844	0.0148869	0.0723784	-3.14958	1345	ILMN_1786189	MKI67IP	1090327
0.865911	7.74239	2.05838	0.047455	0.13793	-4.13248	9688	ILMN_1771376	PEA15	3610228
0.865674	10.5564	3.81677	0.000559066	0.0198785	-0.236424	44192	ILMN_2365465	XBP1	2450156
0.865561	6.12202	3.66644	0.000850807	0.0226323	-0.614682	12835	ILMN_2282641	TBXAS1	3940390
0.865552	8.45684	3.27702	0.00245845	0.033134	-1.56531	46831	ILMN_2414027	CKLF	2760519
0.865435	6.85225	2.0043	0.0532329	0.148843	-4.2273	9358	ILMN_2120273	AP1S2	1070192
0.864787	10.8597	3.73799	0.000697118	0.0209756	-0.435334	13396	ILMN_1765258	HLA-E	1030747
0.864461	8.57911	2.61158	0.0134184	0.0683252	-3.05972	34939	ILMN_2373632	IDH3B	3290246
0.864396	7.11381	2.83973	0.00764462	0.0515476	-2.56915	4406	ILMN_1800935	ARV1	1500246
0.864228	8.65296	2.88345	0.0068465	0.0489232	-2.47235	13232	ILMN_1665049	SPG11	2100524
0.86414	7.06063	3.49101	0.00137934	0.0267801	-1.04861	30176	ILMN_1739454	USP34	3780138
0.864049	10.6448	2.41828	0.0212263	0.0876689	-3.45461	7486	ILMN_1655497	EIF4B	5390494
0.864022	5.81676	3.32723	0.00214935	0.0313717	-1.44544	37933	ILMN_1671005	IRF2BP2	6660768
0.863996	6.50207	2.92541	0.00615465	0.0467272	-2.37865	40222	ILMN_1738750	TFCP2	780427
0.863797	7.60899	2.50619	0.0172675	0.0787435	-3.27751	6425	ILMN_2041293	SQLE	3120367
0.863759	7.06712	3.32625	0.00215499	0.0313717	-1.44778	12517	ILMN_1802973	ANAPC4	6450021
0.863696	6.28752	3.16775	0.00328469	0.0365622	-1.82318	26341	ILMN_1799024	VAC14	4920382
0.863681	6.94701	2.67138	0.0116034	0.0633114	-2.93359	13253	ILMN_2368971	PSMD12	7210373
0.863547	9.40448	1.80641	0.0799071	0.19287	-4.55731	35692	ILMN_1660086	MYH11	6280133
0.863545	7.26849	2.6261	0.012955	0.0669857	-3.02926	21431	ILMN_1722056	ATP7B	7510259
0.863448	6.22876	2.81511	0.00813153	0.0530514	-2.62327	9174	ILMN_1761069	UVRAG	1570220
0.863441	6.00184	3.06461	0.00430196	0.0400428	-2.06246	22985	ILMN_2399310	MLLT10	6510600
0.862926	7.99446	2.24589	0.0314696	0.108531	-3.78914	17827	ILMN_1712786	AHCYL2	870039
0.862636	7.91942	2.62778	0.0129023	0.0668887	-3.02572	15858	ILMN_1685824	B4GALT5	2060047
0.86256	6.86272	4.07873	0.000265951	0.0169156	0.434785	28350	ILMN_2075051	PGS1	610358
0.862115	6.61325	2.44382	0.0199987	0.0845189	-3.40361	36507	ILMN_2357272	BCLAF1	3870634
0.862066	7.49227	2.63373	0.0127175	0.0663686	-3.01321	30806	ILMN_1716596	NSMAF	6770376
0.861775	6.80849	3.1347	0.0035827	0.0378383	-1.90029	8147	ILMN_1797964	ARL6IP6	670382
0.861578	6.76521	2.8928	0.0066863	0.0483872	-2.45154	40270	ILMN_2335669	ZC3H14	3940053
0.861219	6.97941	3.02455	0.00477256	0.0415244	-2.15429	39526	ILMN_2151048	STAG1	7570026
0.861195	6.11136	3.4716	0.00145434	0.0273257	-1.09606	23829	ILMN_2413650	STIL	6220050
0.861128	6.46605	1.96455	0.0578636	0.157034	-4.29575	1581	ILMN_1724533	LY96	70167
0.860967	8.72179	2.8102	0.00823207	0.0533809	-2.63403	43331	ILMN_1680624	CREG1	1090497
0.860823	6.22002	3.21266	0.00291733	0.0354029	-1.71772	37031	ILMN_1658526	RYK	940424
0.860561	5.99501	3.07574	0.00417933	0.0398239	-2.03685	32877	ILMN_3239771	DLGAP5	5220095
0.860427	6.43132	2.6048	0.0136401	0.0691206	-3.07391	14185	ILMN_1901198		6960300
0.859616	6.80401	1.95743	0.0587298	0.15858	-4.30791	10100	ILMN_2345898	SLA	5870164
0.859424	6.14392	2.95098	0.00576587	0.0451761	-2.32117	36381	ILMN_1760062	IFI44	2570300
0.85927	8.57191	2.85251	0.00740276	0.0507488	-2.54095	3963	ILMN_3248113	SNRNP70	1430670
0.858796	9.9826	2.41259	0.0215094	0.0881209	-3.46594	26849	ILMN_3211132	LOC645173	2120703
0.858475	6.76654	2.95375	0.00572529	0.0451761	-2.31495	40302	ILMN_1790537	C16orf75	4540072
0.858366	6.01957	3.50211	0.00133813	0.0266801	-1.02142	42655	ILMN_2103397	ZNF234	5720072
0.858341	7.86728	3.12935	0.00363336	0.0381467	-1.91275	28210	ILMN_2251978	C21orf66	6280626
0.857943	7.27852	3.28528	0.00240485	0.0329394	-1.54565	2836	ILMN_1679800	BRIX1	2120445
0.85757	6.56755	3.27729	0.00245671	0.033134	-1.56467	13103	ILMN_2374633	ZWILCH	7000743
0.857354	7.87939	2.8084	0.00826936	0.0534602	-2.63799	34439	ILMN_1810176	MAP3K7	1260288
0.857235	10.0647	3.10247	0.00389798	0.039192	-1.9751	28358	ILMN_1764309	ADH1A	3370347
0.857224	6.37196	2.30987	0.027238	0.0998567	-3.66701	24803	ILMN_2348788	CD44	4560193
0.857086	6.87055	2.06022	0.0472685	0.1375	-4.12922	10122	ILMN_3241234	LOC730278	6770601
0.85657	7.03608	3.32595	0.00215671	0.0313717	-1.44849	39107	ILMN_1802799	AKIRIN1	520040
0.856338	6.29004	3.43068	0.0016256	0.0281863	-1.19576	32619	ILMN_1655195	SMA4	510133
0.856301	6.57094	2.96136	0.00561477	0.044747	-2.29777	16690	ILMN_1693668	KIAA0261	3440672
0.855695	7.58553	2.54094	0.0158986	0.0750801	-3.20634	43661	ILMN_1654322	ATP1B3	3130092
0.855262	8.97819	2.74008	0.00980064	0.0584041	-2.78651	45883	ILMN_1672191	ATP5F1	1010598
0.854578	7.89667	2.50197	0.0174411	0.0791339	-3.28612	13507	ILMN_2353033	FUBP3	2370494
0.85414	7.20655	2.33408	0.0257757	0.0968793	-3.62017	2592	ILMN_1773117	BCOR	510576
0.853555	7.27709	2.41172	0.0215525	0.0882417	-3.46765	26436	ILMN_1661599	DDIT4	3190148
0.853456	7.20537	2.67944	0.011377	0.0627688	-2.91645	31581	ILMN_1715789	DOCK1	2360196
0.853453	6.83346	1.97081	0.0571125	0.155717	-4.28505	1378	ILMN_1757604	TPM2	3390128
0.853368	7.01588	2.25472	0.030852	0.10733	-3.77242	20385	ILMN_1674160	BIN1	5130440
0.852963	7.6238	3.04818	0.0044894	0.0405491	-2.1002	42070	ILMN_2392352	CTPS2	2000064
0.852891	9.0713	2.85976	0.00726876	0.0504134	-2.52491	676	ILMN_1766981	UNC50	5390561
0.852451	8.47439	1.6603	0.106251	0.231784	-4.78304	42155	ILMN_1742789	LPXN	2350091
0.852245	5.99552	3.05996	0.0043543	0.0402404	-2.07316	3933	ILMN_1667224	SLAMF8	6040577
0.851973	5.97194	3.13998	0.00353342	0.0376533	-1.888	23544	ILMN_1751572	TLE1	4610543
0.851216	7.21407	2.98034	0.00534807	0.0437077	-2.25484	36783	ILMN_1808404	RHBDF1	1710189
0.850551	7.38465	2.76322	0.00925463	0.0563673	-2.73645	32272	ILMN_1711899	ANXA2	770730
0.850248	6.20457	3.24825	0.00265437	0.0341819	-1.63363	8583	ILMN_2206344	NDST2	110561
0.85008	10.7942	2.76707	0.00916646	0.056163	-2.72809	30285	ILMN_3218820	LOC645387	2470687
0.849816	6.93778	2.93082	0.00607046	0.0464183	-2.36652	43435	ILMN_1742427	POLR1D	1090687
0.849699	7.49395	2.71477	0.0104321	0.0602484	-2.84096	16799	ILMN_2380740	MTO1	5130605
0.849318	9.87235	2.29988	0.0278628	0.101014	-3.68624	16000	ILMN_1687538	ETS1	240333
0.849297	6.59437	1.86172	0.0714956	0.179446	-4.46782	26935	ILMN_1777998	ARHGAP25	3850148
0.849269	6.4158	2.97811	0.00537888	0.0437989	-2.25991	4085	ILMN_2398939	MBP	1340678
0.849193	6.25793	3.61643	0.000977241	0.024019	-0.739265	46232	ILMN_1688755	AAK1	1170332
0.848806	6.47492	1.83736	0.0751022	0.185296	-4.5075	28105	ILMN_2414325	TNFAIP8	4200196
0.848785	6.37272	2.86254	0.007218	0.0501765	-2.51876	2716	ILMN_1758728	FANCG	4220612
0.848314	6.07692	2.55952	0.0152082	0.0732701	-3.16803	29175	ILMN_2094905	COMMD10	6510719
0.848278	6.47212	1.69399	0.0996115	0.222478	-4.7324	44733	ILMN_1727098	PPP1R16B	5490333
0.848273	7.11666	3.38808	0.00182444	0.0292211	-1.299	15646	ILMN_1796305	UPF2	5560347
0.848048	10.0191	3.53619	0.00121887	0.0254934	-0.937684	30391	ILMN_1795228	ZFAND5	6620753
0.846478	6.13517	2.62727	0.0129185	0.0668887	-3.02681	16708	ILMN_1687442	TNIK	3800376
0.845691	8.03149	2.2351	0.0322382	0.10971	-3.80948	25177	ILMN_1795342	MLPH	2120452
0.845268	6.17436	3.3106	0.00224737	0.031794	-1.48524	683	ILMN_1730995	AFAP1L2	4590133
0.84488	5.96221	2.76562	0.00919968	0.0562045	-2.73125	22276	ILMN_1813544	OXCT1	1090768
0.844759	7.48133	3.20995	0.00293828	0.0355359	-1.72409	22179	ILMN_1810922	PCNT	1510014
0.844662	7.65701	3.03462	0.00464985	0.0411193	-2.13126	2031	ILMN_1654392	KHNYN	4640639
0.844575	8.22987	1.80412	0.0802732	0.19329	-4.56097	36768	ILMN_1799243	ANXA13	6450725
0.844408	10.2867	2.97812	0.00537862	0.0437989	-2.25987	15612	ILMN_3304111	LOC729978	6980601
0.843621	7.89321	2.74017	0.00979832	0.0584041	-2.7863	7847	ILMN_1703335	LACTB	1570669
0.84316	7.46321	1.49664	0.143914	0.281727	-5.01678	5410	ILMN_2413808	CD53	460102
0.842746	6.61319	3.13481	0.00358172	0.0378383	-1.90005	31412	ILMN_1680193	PAXIP1	3830372
0.842681	8.16749	2.77188	0.00905767	0.0559193	-2.71765	41778	ILMN_2090123	DHX29	5130458
0.842613	7.5542	3.30543	0.00227872	0.032136	-1.4976	45191	ILMN_1691860	SPRY1	3310692
0.842499	9.5081	2.48411	0.0181925	0.0808871	-3.32239	13597	ILMN_3209676	LOC644315	3710603
0.842138	7.1769	2.36807	0.0238426	0.0931607	-3.55384	39503	ILMN_1691112	PIGN	6980072
0.842074	6.06886	2.80311	0.00837943	0.0539755	-2.64957	35889	ILMN_1776088	NAT9	460129
0.841729	7.05385	2.44347	0.0200147	0.0845199	-3.4043	11614	ILMN_1764709	MAFB	2060440
0.841652	6.61179	2.64991	0.0122272	0.0652753	-2.97908	17171	ILMN_2399431	PRPS2	7000521
0.84157	6.72732	2.93783	0.00596281	0.0459664	-2.35077	44859	ILMN_1800733	MANBA	4230168
0.841564	8.55524	2.77776	0.0089262	0.0556114	-2.70487	40756	ILMN_1773620	SMARCC2	6510402
0.84134	11.8725	3.63321	0.000932913	0.0235257	-0.697536	31450	ILMN_3202432	LOC644464	3420368
0.841234	7.80044	2.64298	0.0124351	0.0657963	-2.99372	6169	ILMN_1742230	BAZ1A	940288
0.841198	11.3011	3.49102	0.00137931	0.0267801	-1.04859	40175	ILMN_1695598	LOC441775	5720747
0.84021	9.66823	2.88896	0.00675164	0.048662	-2.46009	39948	ILMN_1788108	TXNDC5	5050053
0.840199	6.58093	2.82388	0.00795485	0.0521567	-2.60402	37030	ILMN_1794967	EIF4ENIF1	5340327
0.839956	6.47378	1.96425	0.0578996	0.157034	-4.29626	28748	ILMN_1756439	SCRN1	1030239
0.839852	7.93429	2.76772	0.00915169	0.056163	-2.72668	35828	ILMN_1707088	DENND2D	1500703
0.839369	7.1481	2.54731	0.0156586	0.0743729	-3.19322	39044	ILMN_1747305	GIMAP8	1190040
0.839179	7.74252	2.9976	0.00511599	0.0428353	-2.21568	40801	ILMN_2187487	HEATR5B	3290079
0.838717	8.2432	2.59135	0.0140897	0.0704946	-3.10199	32115	ILMN_3272603	FAM60A	2940403
0.838644	7.13334	1.95079	0.0595465	0.159996	-4.31921	17775	ILMN_1680037	FAM65A	6480092
0.838446	8.14663	2.54973	0.0155685	0.0742709	-3.18825	16389	ILMN_1805800	RAB5A	670367
0.837816	6.20443	2.562	0.0151182	0.0729711	-3.1629	25061	ILMN_1786426	TMEM149	5670139
0.837565	6.83238	2.79067	0.00864371	0.0547372	-2.67674	1757	ILMN_1800697	LDB2	4830148
0.837469	7.62815	2.57567	0.0146309	0.0718667	-3.13459	12868	ILMN_1756572	COQ2	5720128
0.837224	6.50398	3.61766	0.000973905	0.024019	-0.736192	40032	ILMN_3244516	C12orf51	3610273
0.837146	9.21161	2.88435	0.00683101	0.0489232	-2.47036	42829	ILMN_1698804	ATP10B	4730180
0.836598	6.27127	2.55588	0.0153414	0.0735493	-3.17556	26508	ILMN_1751958	NSUN5	450445
0.836589	8.84841	2.72696	0.0101234	0.059297	-2.81478	37244	ILMN_1814859	DDX47	4040672
0.83649	6.51961	3.0371	0.00462015	0.0410693	-2.12559	21039	ILMN_3239785	LOC100134304	870209
0.836185	5.77002	3.93694	0.000398253	0.0176948	0.0697326	28486	ILMN_2078697	ALPK1	540390
0.835728	10.6271	3.67662	0.000827099	0.0224495	-0.589254	1870	ILMN_2366041	ITM2C	2650762
0.835505	6.36104	2.75305	0.00949098	0.0572626	-2.75848	22142	ILMN_1683598	ACSL4	7000307
0.83518	6.80876	3.24721	0.00266173	0.0342081	-1.6361	28091	ILMN_1800626	SESN1	1240553
0.835019	10.2868	3.33955	0.00207934	0.0308821	-1.41587	14785	ILMN_1710885	LOC387867	620609
0.834258	8.18981	3.00194	0.00505912	0.0426113	-2.20581	44668	ILMN_2366246	SEC23B	6370133
0.833885	5.91245	2.69065	0.0110689	0.062078	-2.89257	9706	ILMN_1666305	CDKN3	5260014
0.83351	8.16058	2.64911	0.0122509	0.0652753	-2.98077	29869	ILMN_1728676	KIAA0196	1430601
0.833208	7.39364	2.80155	0.00841208	0.0541531	-2.65297	45750	ILMN_1768488	TERF2	4210400
0.833127	7.35959	2.91279	0.00635547	0.0474746	-2.40691	36355	ILMN_1767365	PAK1	6250685
0.832863	6.46018	3.34399	0.00205467	0.0307344	-1.40521	38717	ILMN_2386179	ZMYND8	4760300
0.832494	6.83921	1.37261	0.179055	0.325546	-5.17986	20953	ILMN_2264011	GRAP	5270544
0.832467	9.47605	1.74242	0.0906736	0.208586	-4.65811	45170	ILMN_1781285	DUSP1	6860377
0.832386	6.73947	2.12965	0.0406858	0.125756	-4.0046	18915	ILMN_3204734	LOC100134648	7570228
0.832146	9.75404	2.40867	0.0217059	0.0885207	-3.47372	9794	ILMN_3243291	LOC100133372	2340703
0.831427	6.1089	3.44223	0.0015754	0.0281016	-1.16768	27611	ILMN_1678300	MGC40489	3420400
0.831031	6.00524	3.44314	0.0015715	0.0280962	-1.16546	33573	ILMN_1733519	HMGB3	7570050
0.829865	8.90552	3.61653	0.000976969	0.024019	-0.739015	5256	ILMN_1754839	DHX15	4590333
0.829158	6.11119	2.82856	0.00786207	0.0520986	-2.59374	35028	ILMN_1717745	TIAL1	1110091
0.829101	6.57245	2.60938	0.01349	0.0686206	-3.06433	21015	ILMN_2294978	RNASE4	7040333
0.828727	5.86388	3.7992	0.000587338	0.0202016	-0.280909	46376	ILMN_2140389	TMEM185A	4640196
0.828489	7.55104	2.83555	0.0077254	0.0517956	-2.57837	11118	ILMN_3226012	LOC728698	3060086
0.82826	8.40195	2.45165	0.0196352	0.083746	-3.38789	44012	ILMN_2360705	ACSL3	1580524
0.828156	5.88645	3.14515	0.00348578	0.0374073	-1.87595	24303	ILMN_2074258	BARD1	5080561
0.828012	9.05982	3.17846	0.00319326	0.0362041	-1.79809	40893	ILMN_1708627	LOC653226	5390037
0.827785	8.50723	2.60023	0.0137912	0.0696219	-3.08346	1741	ILMN_2105308	DPM1	2360519
0.827597	7.33534	2.51449	0.016931	0.0778423	-3.26057	13690	ILMN_1719622	RABEP1	240110
0.827246	8.36601	2.38327	0.0230212	0.0915172	-3.52395	4063	ILMN_1732296	ID3	7570324
0.826742	10.2987	2.37865	0.0232682	0.0919324	-3.53305	18325	ILMN_1686664	MT2A	450615
0.826592	6.86167	2.77371	0.00901653	0.0558849	-2.71367	35377	ILMN_1798308	AHSA2	1170220
0.82655	5.85077	3.08769	0.00405126	0.0395084	-2.00928	16214	ILMN_1814247	TCFL5	1510154
0.826271	6.39062	2.54692	0.0156734	0.0744052	-3.19404	34801	ILMN_2409298	NUSAP1	6350053
0.825613	8.24269	2.71038	0.0105454	0.060628	-2.85037	13874	ILMN_2323774	RPAIN	770164
0.825603	6.02199	2.59016	0.01413	0.0705501	-3.10446	46151	ILMN_1669286	YWHAZ	6100192
0.824944	7.91219	4.09817	0.000251558	0.0169156	0.485132	32164	ILMN_1667551	GUSBL1	5670672
0.824904	10.131	2.30599	0.0274796	0.100024	-3.6745	533	ILMN_1674243	TFRC	2940435
0.824828	7.60819	2.61858	0.0131933	0.0676307	-3.04506	29990	ILMN_1711878	ENOPH1	5890102
0.824775	7.05052	2.87126	0.00706085	0.0495317	-2.49943	3617	ILMN_1667330	LOC113386	6220600
0.824158	6.31925	2.58123	0.0144369	0.0714906	-3.12305	45966	ILMN_1688098	TBC1D4	7650669
0.823204	6.78449	2.92994	0.00608406	0.046489	-2.36849	19416	ILMN_1762825	CANX	1070402
0.822928	8.34851	2.80995	0.00823734	0.0533826	-2.63459	18891	ILMN_2319344	APEX1	3120309
0.820812	6.4099	2.90979	0.00640418	0.0476267	-2.41363	21467	ILMN_1659766	BAG3	1340075
0.820465	10.7529	3.7079	0.00075815	0.0213264	-0.510912	46015	ILMN_2058141	HMGN2	4050541
0.820198	6.22663	3.38827	0.00182347	0.0292211	-1.29853	11474	ILMN_1707720	SLC1A5	7610433
0.819819	7.75667	2.40713	0.0217834	0.0887224	-3.47676	43655	ILMN_1723706	GRAMD4	6380112
0.819711	7.02325	2.29662	0.02807	0.101568	-3.69252	36723	ILMN_1702231	C1orf54	2600278
0.819394	7.46011	2.64729	0.0123053	0.0654668	-2.98462	7907	ILMN_1806040	TYMS	5910364
0.819351	6.70024	2.58451	0.0143234	0.0710969	-3.11622	28125	ILMN_1699254	PLEKHH1	2490068
0.818831	7.65231	2.82333	0.00796589	0.0521621	-2.60524	12597	ILMN_1807596	UBAP1	6760543
0.818722	7.16714	1.87953	0.0689543	0.175462	-4.43855	31349	ILMN_1691930	CBX6	3370288
0.818689	8.01539	2.59719	0.0138926	0.0699351	-3.0898	6806	ILMN_1769671	RYK	1090523
0.81841	6.9757	2.96704	0.00553369	0.0443819	-2.28494	24920	ILMN_1669831	C6orf192	160333
0.818241	8.13063	2.41834	0.0212233	0.0876689	-3.45449	8388	ILMN_1714349	GLCE	2350524
0.817828	6.27025	2.69489	0.0109544	0.061606	-2.88352	45865	ILMN_1802157	THOC1	5570309
0.817646	6.462	2.57778	0.0145567	0.0718256	-3.1302	17913	ILMN_2330845	NSF	4040279
0.817645	7.29607	2.83332	0.00776871	0.051812	-2.58327	22706	ILMN_1743104	RBM4B	1710639
0.817512	6.43685	2.37085	0.0236903	0.0928418	-3.54838	21959	ILMN_1779214	ATM	6840605
0.816841	7.1524	2.64303	0.0124337	0.0657963	-2.99362	890	ILMN_2049766	NFE2L3	5820035
0.816038	6.73118	2.5508	0.0155286	0.0742022	-3.18603	37810	ILMN_1797009	F3	3120138
0.815836	7.38526	3.59999	0.00102262	0.0241207	-0.780055	10519	ILMN_2410965	MRI1	160736
0.815644	6.24559	3.09449	0.00398003	0.039454	-1.99356	8253	ILMN_2228873	STARD3NL	5550360
0.814912	7.47034	3.15529	0.00339418	0.0369446	-1.8523	32267	ILMN_1837935	TNPO1	2470020
0.814517	6.3667	2.83613	0.00771401	0.0517518	-2.57707	11495	ILMN_1762115	CRYZL1	6060646
0.814376	7.23184	2.10488	0.0429346	0.129916	-4.04941	23948	ILMN_1666208	C14orf106	1450603
0.814203	6.70932	2.24904	0.0312478	0.108067	-3.78318	4972	ILMN_1695290	FERMT2	1820328
0.814134	6.02421	2.8731	0.00702802	0.0495272	-2.49534	13523	ILMN_1758915	PDCD2	4010546
0.814084	7.52535	2.56238	0.0151045	0.0729707	-3.16212	28943	ILMN_1671928	PROS1	6420008
0.813666	11.6226	3.45487	0.00152216	0.0277946	-1.1369	35245	ILMN_1760714	RPS3	6180039
0.813318	11.0484	3.07725	0.00416287	0.0398239	-2.03335	17802	ILMN_3295847	LOC645387	110736
0.813292	6.82464	3.09894	0.00393409	0.039293	-1.98327	38194	ILMN_1755589	DIP2B	510064
0.813092	8.10445	3.14336	0.00350218	0.0375078	-1.88011	38551	ILMN_1735461	DDX21	2750719
0.812562	5.80238	3.05879	0.00436748	0.0402404	-2.07584	14911	ILMN_1792672	POLR2D	6900025
0.812489	7.911	2.32612	0.0262485	0.0978997	-3.63561	24661	ILMN_1714384	PCCA	4730309
0.812333	6.11572	2.57425	0.0146807	0.0718667	-3.13752	21620	ILMN_1658678	SAAL1	5860707
0.811484	7.09726	2.02683	0.0507556	0.144574	-4.18804	42421	ILMN_1706687	KLHL5	1410161
0.811129	12.818	3.21727	0.00288187	0.0353108	-1.70684	17220	ILMN_1688749	LOC400963	770554
0.811023	5.95609	2.64533	0.0123641	0.0655831	-2.98875	24510	ILMN_1688848	TMEM44	2350279
0.810542	8.19384	2.44534	0.0199275	0.0844003	-3.40056	41488	ILMN_2363106	RBM23	3610092
0.809727	8.23776	2.90323	0.0065117	0.0479833	-2.42827	25185	ILMN_1679476	GART	20544
0.809603	6.52085	2.66797	0.0117006	0.0636364	-2.94084	25456	ILMN_1687107	RFWD3	5340167
0.80949	8.47616	2.4964	0.0176722	0.0796405	-3.29744	2181	ILMN_1717099	DSCR3	7320437
0.809462	7.70458	3.31943	0.00219478	0.0314891	-1.46411	2825	ILMN_1703754	CEP192	4490154
0.809449	8.1653	1.85221	0.0728868	0.181763	-4.48337	24302	ILMN_1801043	GSN	2370482
0.809389	7.16627	2.77278	0.00903736	0.0558849	-2.71569	2766	ILMN_1785756	LOC731314	4120538
0.809127	7.50723	3.9342	0.000401355	0.0176948	0.0627234	4096	ILMN_1697200	MON2	2640100
0.808894	6.9695	2.25587	0.0307727	0.107167	-3.77025	46225	ILMN_1810628	KIAA0367	3940392
0.808793	8.23584	2.56768	0.0149141	0.0724117	-3.15116	36216	ILMN_1786328	WDR40A	3290091
0.808462	7.58062	2.97994	0.0053536	0.0437077	-2.25575	6814	ILMN_1753716	EIF2B1	6520682
0.808099	6.65729	2.32009	0.026612	0.0986688	-3.64729	39282	ILMN_1690653	CDK2AP2	2100411
0.807667	8.48781	2.35905	0.0243424	0.0940798	-3.57151	6405	ILMN_2323526	WAC	610341
0.806519	6.23799	2.90199	0.00653235	0.0480224	-2.43106	15377	ILMN_2191436	POLA1	5810253
0.806301	8.18851	1.85212	0.072899	0.181763	-4.48351	35147	ILMN_1757552	PTRF	4850301
0.806155	11.9392	3.3898	0.00181597	0.0292171	-1.29484	46464	ILMN_3279277	LOC387930	60358
0.805766	6.99229	3.00566	0.00501095	0.0424913	-2.19736	21776	ILMN_1741253	UBR5	1850437
0.805709	7.19795	4.34884	0.000122126	0.0151114	1.13975	42386	ILMN_1792092	ZCCHC8	2760041
0.805631	5.97334	2.89691	0.00661695	0.0481313	-2.44237	22523	ILMN_1767219	POLR1C	5700167
0.805477	7.0357	2.19825	0.034993	0.114817	-3.87845	20945	ILMN_1655990	CDK5RAP2	5690228
0.805246	8.32658	2.89939	0.00657545	0.0481072	-2.43684	43126	ILMN_2383489	CDK5RAP3	650601
0.80468	6.17671	2.72431	0.0101897	0.0595252	-2.82046	8561	ILMN_3236970	LOC339290	3450615
0.80446	10.2572	3.21666	0.00288657	0.0353108	-1.70829	12111	ILMN_2070052	LOC613037	4180563
0.804341	6.37647	2.77018	0.00909602	0.055988	-2.72135	1264	ILMN_1808354	SLC4A7	940035
0.804099	8.91784	2.87572	0.00698176	0.0494518	-2.48954	36292	ILMN_1728305	PUM2	4250563
0.803892	6.84859	2.26625	0.0300631	0.105731	-3.75055	3187	ILMN_1682717	IER3	1190367
0.803629	10.2357	2.7296	0.0100577	0.0591228	-2.8091	30630	ILMN_1760683	SFRS9	6420767
0.802937	6.11345	2.67024	0.0116358	0.063391	-2.93601	37840	ILMN_1654518	LRCH4	3170431
0.802912	7.73608	1.99797	0.0539479	0.15029	-4.23827	25835	ILMN_1731073	CAPN9	2060347
0.802762	7.97054	2.83324	0.00777027	0.051812	-2.58344	31681	ILMN_1710962	TMEM97	3420541
0.802724	7.63688	3.11546	0.00376792	0.0389024	-1.94501	28231	ILMN_1700044	SAP130	4260292
0.802697	8.4819	2.11283	0.0422012	0.128507	-4.03507	6544	ILMN_1694177	PCNA	6900079
0.802341	6.08673	2.53431	0.0161519	0.0758081	-3.21998	33392	ILMN_1662954	CCT7	7160719
0.802298	6.15153	2.638	0.0125865	0.0660081	-3.00423	1388	ILMN_1731745	NINJ2	6860278
0.802108	6.10299	2.41406	0.0214358	0.0880462	-3.46301	23150	ILMN_2410516	PPM1A	3310402
0.802058	6.93608	1.75299	0.0888157	0.20618	-4.64167	46240	ILMN_1668134	GSTM1	3610139
0.801575	7.95128	2.33589	0.0256693	0.0966858	-3.61665	44712	ILMN_1725312	RASA1	5130164
0.801282	6.50328	2.64912	0.0122508	0.0652753	-2.98076	41699	ILMN_3226082	LOC728620	6900762
0.801282	6.57654	3.41499	0.00169629	0.0286756	-1.23386	8260	ILMN_1688404	ZMYM4	7380372
0.801265	6.41996	2.88396	0.00683774	0.0489232	-2.47123	35008	ILMN_1726064	PAK1IP1	4280253
0.801091	6.87109	2.81356	0.00816313	0.0530836	-2.62667	17877	ILMN_1786015	CTCF	5220196
0.80083	7.57093	2.25523	0.0308172	0.107252	-3.77147	35036	ILMN_1702691	TNFAIP3	3360681
0.800608	5.96684	3.05781	0.00437863	0.0402645	-2.07809	27977	ILMN_2077886	C1orf109	4540039
0.800553	6.49824	3.15032	0.00343875	0.0371933	-1.86389	23352	ILMN_1696585	FERMT1	5890347
0.800436	6.36203	2.53125	0.0162702	0.0760867	-3.22627	34718	ILMN_2198393	KATNA1	4070026
0.799849	7.63004	2.3023	0.0277102	0.100619	-3.68158	19370	ILMN_1699829	CTGF	5690687
0.79933	11.5947	2.70409	0.0107097	0.0611764	-2.86384	43748	ILMN_1697448	TXNIP	1240440
0.798694	7.92915	2.80909	0.00825501	0.0534602	-2.63647	39190	ILMN_2311278	ADD3	3420747
0.798249	8.03172	2.66416	0.01181	0.0640126	-2.94892	18301	ILMN_1782609	STAG2	620180
0.79814	6.49274	2.72367	0.0102059	0.0595551	-2.82185	46695	ILMN_1777895	LRRC37B	4200523
0.797991	5.86283	3.39691	0.00178139	0.0290869	-1.27765	28732	ILMN_1657509	TSEN54	4890092
0.797735	6.8256	2.53052	0.0162982	0.0761511	-3.22775	36243	ILMN_3207933	LOC647150	630360
0.797268	6.78466	2.80517	0.00833632	0.0537952	-2.64505	46212	ILMN_2318643	TGIF1	3140369
0.797102	6.71777	3.74972	0.000674638	0.0209756	-0.405805	22005	ILMN_2259633	MLL5	3120050
0.796584	6.22601	2.39916	0.02219	0.0895913	-3.49256	25358	ILMN_1700515	C17orf58	3440703
0.795856	7.41989	2.62614	0.0129539	0.0669857	-3.02918	37505	ILMN_2356068	CDC2L5	940128
0.795802	6.31173	2.9206	0.00623047	0.0469685	-2.38943	10251	ILMN_3265343	LOC100130633	1110707
0.79553	5.99394	3.35058	0.0020186	0.0305858	-1.38939	27537	ILMN_1696004	LRRK1	510551
0.794417	5.94794	2.78805	0.00870034	0.0548502	-2.68246	32018	ILMN_2362457	ZDHHC16	1770358
0.79428	6.2076	3.17122	0.00325479	0.0364146	-1.81505	747	ILMN_1696591	RB1	6280474
0.794178	7.59499	2.6697	0.0116512	0.0634423	-2.93716	45037	ILMN_1737651	CDC40	2810594
0.794168	7.41697	2.53332	0.0161901	0.0759079	-3.22201	27400	ILMN_1784292	ANKMY2	4890136
0.793254	10.5704	3.45956	0.00150286	0.0277059	-1.12546	10160	ILMN_1694778	LOC646723	6580270
0.793075	6.27231	3.5051	0.00132723	0.0266801	-1.01409	28735	ILMN_3247802	BAT2L	4830253
0.793005	9.88881	3.01171	0.00493336	0.0422684	-2.18357	28517	ILMN_3179371	HNRNPK	7000463
0.792823	6.56605	2.64227	0.0124566	0.0658549	-2.99522	32225	ILMN_1659364	RFC5	4890731
0.79275	6.74989	2.342	0.0253128	0.0959252	-3.60477	26819	ILMN_1708041	PLEKHF1	2470161
0.792731	6.18571	3.18247	0.00315968	0.0360089	-1.78869	29895	ILMN_1685260	DNM1L	6350037
0.792653	7.82974	2.85346	0.0073851	0.0507256	-2.53885	25280	ILMN_3237850	C5orf51	1710343
0.792573	11.68	3.39481	0.00179152	0.0290869	-1.28272	47277	ILMN_3243700	RPS8	5810129
0.791745	6.54993	2.41455	0.0214112	0.0880156	-3.46203	507	ILMN_1689518	PECAM1	430747
0.791633	9.40065	2.58694	0.01424	0.0708913	-3.11117	6481	ILMN_1757343	PABPC4	5310278
0.791346	7.56117	2.43784	0.0202801	0.0851335	-3.41558	24061	ILMN_1758128	CYGB	7100731
0.791332	6.22903	2.39253	0.0225333	0.090362	-3.50567	18499	ILMN_1773935	TMEM165	460672
0.790974	9.49571	2.62952	0.0128482	0.0667567	-3.02208	11324	ILMN_2401155	PUM1	1690500
0.790959	6.15453	2.27075	0.0297601	0.105047	-3.74199	17383	ILMN_1808590	GUCY1A3	4860681
0.790842	6.68292	3.40332	0.00175076	0.0289582	-1.26213	32957	ILMN_3242205	GMPS	2480630
0.79074	5.89761	3.74345	0.000686567	0.0209756	-0.421595	38837	ILMN_2322972	ZFYVE27	6580372
0.7906	6.32371	2.7948	0.00855507	0.0546122	-2.66772	28568	ILMN_1730101	GSPT2	7610754
0.790246	6.12656	3.07633	0.00417291	0.0398239	-2.03549	6633	ILMN_1788211	SNX19	360673
0.790206	6.0305	3.32607	0.00215601	0.0313717	-1.4482	10514	ILMN_1718070	CASP9	4280735
0.789838	7.17307	2.33775	0.0255606	0.0964439	-3.61305	24971	ILMN_1761138	C9orf142	4180445
0.789742	5.90177	3.39538	0.00178879	0.0290869	-1.28136	13995	ILMN_1900998		6770504
0.789679	6.95082	2.05652	0.047644	0.138294	-4.13577	9357	ILMN_1766411	AP1S2	940706
0.789669	6.5068	3.39541	0.00178862	0.0290869	-1.28127	20322	ILMN_1766528	SLC25A36	3870242
0.789257	7.87452	1.58489	0.122453	0.253484	-4.89332	41949	ILMN_1680274	LOC652694	580136
0.788916	5.90253	3.09301	0.00399547	0.039454	-1.99699	46866	ILMN_1704055	HSPC111	380370
0.788736	6.47455	2.33867	0.0255067	0.0963455	-3.61125	1553	ILMN_1726410	APRT	6510603
0.788022	5.81833	3.52664	0.00125123	0.0258661	-0.961198	16529	ILMN_1796206	LOC642678	2350121
0.787364	10.3968	2.00545	0.0531044	0.1486	-4.22531	12721	ILMN_2262288	EEF1G	4560719
0.787098	10.9816	3.76534	0.000645801	0.0209756	-0.366443	43398	ILMN_1689327	LOC730534	1450674
0.786905	5.9909	2.93608	0.00598954	0.0461303	-2.35471	34566	ILMN_1710906	RNF145	2260603
0.786614	6.08614	2.15746	0.0382858	0.121562	-3.95382	29857	ILMN_1717197	CD3G	1090474
0.786505	6.14571	2.68763	0.0111513	0.0623104	-2.89902	7287	ILMN_1761425	OLFML2A	4640209
0.786118	5.895	3.28056	0.00243538	0.033134	-1.5569	20815	ILMN_3235065	ZNHIT6	780259
0.785877	7.12176	2.47607	0.0185408	0.0815639	-3.33868	13590	ILMN_1665859	RAB27A	2680044
0.785302	7.1294	2.88339	0.00684751	0.0489232	-2.47248	21775	ILMN_2204726	UBR5	1340544
0.785269	9.5976	2.36967	0.0237546	0.092953	-3.55068	38233	ILMN_1775522	MAGED1	460113
0.785121	6.62868	2.83797	0.00767848	0.051595	-2.57303	33430	ILMN_2409395	CCNC	2370204
0.78459	6.80618	2.55643	0.0153212	0.0734855	-3.17442	27708	ILMN_1782419	GNG11	1580025
0.784302	13.2504	2.23292	0.0323958	0.109872	-3.81359	445	ILMN_1811387	TFF3	7570484
0.784185	7.1103	2.36077	0.0242464	0.0938787	-3.56814	36541	ILMN_2196569	NUP93	5310068
0.78396	6.05346	2.87893	0.00692519	0.0493131	-2.48239	42814	ILMN_1721901	CTNNAL1	290475
0.783675	8.17341	2.88857	0.00675832	0.0486626	-2.46096	31841	ILMN_1760338	LOC643357	290326
0.783387	8.52694	2.26849	0.0299114	0.105406	-3.74627	35697	ILMN_1803744	SELS	6020474
0.783328	8.57215	2.06651	0.0466358	0.136316	-4.11806	43010	ILMN_1683609	UBE1	150288
0.783315	6.46285	1.91863	0.0636447	0.166887	-4.37349	44950	ILMN_1780533	RNASE6	130681
0.783312	8.30446	3.50265	0.00133616	0.0266801	-1.0201	21344	ILMN_1705231	SLCO2A1	430161
0.783269	5.83073	3.01823	0.00485103	0.0419335	-2.1687	12872	ILMN_1778488	WDR41	2650148
0.78279	11.3384	3.96489	0.000367883	0.0174546	0.141401	177	ILMN_3236259	PPIAL4A	5890528
0.782689	6.36199	2.88381	0.00684026	0.0489232	-2.47155	29989	ILMN_2367384	EPHB2	1010519
0.782586	6.33363	2.99925	0.00509427	0.0427542	-2.21192	34073	ILMN_1701308	COL1A1	6960142
0.782573	6.9053	2.60613	0.0135964	0.0689646	-3.07113	15953	ILMN_1737170	FLII	1300167
0.782452	8.94108	2.75205	0.00951459	0.0573402	-2.76065	35052	ILMN_3198247	LOC388707	4250446
0.782415	5.88928	3.40329	0.00175089	0.0289582	-1.2622	30848	ILMN_1660723	RDH13	1300187
0.782089	6.11413	3.14385	0.00349774	0.0374979	-1.87899	44227	ILMN_1704972	TRIM5	1660010
0.781716	6.09538	2.85893	0.00728389	0.0504528	-2.52674	2551	ILMN_1677532	TARDBP	2570139
0.781704	5.72958	3.56496	0.00112625	0.0248012	-0.866749	15034	ILMN_2054297	PTGS2	1820632
0.781564	7.61616	2.39751	0.0222753	0.089766	-3.49584	1102	ILMN_1774547	MPRIP	4880563
0.781522	6.38331	2.09652	0.0437188	0.131625	-4.06446	7884	ILMN_2376403	TSC22D3	6350446
0.781356	12.0963	3.67433	0.000832368	0.0225352	-0.594968	6015	ILMN_2319994	RPL3	1710369
0.780544	8.32263	2.7975	0.0084975	0.0544666	-2.66182	1570	ILMN_1805996	SIN3A	6420017
0.780255	8.08098	2.79064	0.00864424	0.0547372	-2.6768	6045	ILMN_1699226	UBR4	5860037
0.780149	8.69865	1.79322	0.0820338	0.195981	-4.57834	24469	ILMN_1711566	TIMP1	7650433
0.780144	7.02487	2.20407	0.0345448	0.113978	-3.86762	23301	ILMN_2056479	TXNL2	4230189
0.780093	5.90206	2.87896	0.00692476	0.0493131	-2.48234	28243	ILMN_1808299	IQSEC1	4890743
0.779755	6.70224	2.25436	0.0308769	0.107355	-3.7731	47126	ILMN_2396410	CS	2470187
0.779521	6.41797	2.50339	0.0173823	0.0789008	-3.28321	3997	ILMN_2347805	EXOC1	4150646
0.779292	7.82376	2.06364	0.0469231	0.136981	-4.12315	20248	ILMN_1788689	PHIP	7000377
0.778323	8.68422	2.71343	0.0104665	0.0603687	-2.84383	31413	ILMN_1717337	MARCH7	7560594
0.778104	7.95008	3.07213	0.00421872	0.0399029	-2.04516	29889	ILMN_2150258	ZFP36L2	7050300
0.777775	6.59654	2.18381	0.0361291	0.117069	-3.90526	42620	ILMN_1812968	SOX18	6100433
0.777722	5.92236	3.13249	0.00360353	0.0379455	-1.90543	25257	ILMN_2310968	RUFY1	3710025
0.777625	6.26685	2.4005	0.0221215	0.0895492	-3.48992	2761	ILMN_2082273	RGS5	4670082
0.777099	7.81379	1.8931	0.0670695	0.172684	-4.41609	1379	ILMN_1789196	TPM2	160370
0.776346	7.67464	2.87121	0.00706164	0.0495317	-2.49953	39587	ILMN_1664466	KLHL9	6550170
0.775643	8.04067	2.17709	0.0366681	0.117932	-3.91767	28681	ILMN_1659544	STX3	2350703
0.774953	6.43784	3.20715	0.00296015	0.035679	-1.73069	19764	ILMN_1797367	TSC1	3290382
0.774811	7.87645	2.1326	0.0404251	0.125208	-3.99924	18613	ILMN_2209578	CTGLF3	770424
0.774339	6.89015	2.3865	0.0228501	0.0911526	-3.51758	40878	ILMN_1699476	RPE	1940608
0.774162	8.24467	2.30739	0.0273918	0.100024	-3.67179	19654	ILMN_1806634	NNT	2060450
0.774107	6.50125	2.33268	0.0258586	0.0970561	-3.6229	221	ILMN_2223941	FBLN5	4670441
0.774088	7.70289	3.10552	0.00386711	0.039192	-1.96805	9676	ILMN_1703697	LANCL1	2450612
0.773852	5.80604	2.9593	0.00564447	0.044911	-2.30242	13937	ILMN_1709809	NHP2L1	2360445
0.773527	8.47133	2.34854	0.0249363	0.0951343	-3.59202	41049	ILMN_1676002	QRICH1	7320743
0.773318	6.56872	2.53796	0.0160121	0.0754087	-3.21248	31660	ILMN_1798663	MAB21L2	4040731
0.773092	7.22796	1.9742	0.0567087	0.155106	-4.27924	3494	ILMN_1693826	HAVCR2	5220093
0.772882	6.06617	3.1598	0.0033541	0.0369228	-1.84175	24315	ILMN_1684158	GPT2	5290148
0.772612	7.56284	2.17724	0.036656	0.117932	-3.9174	7544	ILMN_1732089	MRI1	5560370
0.772426	9.02126	2.5081	0.0171896	0.0785609	-3.27362	18100	ILMN_2312275	SRP54	6860553
0.772193	6.31844	2.49524	0.0177209	0.079759	-3.29981	34009	ILMN_1747911	CDC2	1050706
0.772189	8.15723	2.52112	0.0166665	0.0770285	-3.24701	28180	ILMN_1813840	AOF2	730725
0.771592	11.2162	2.91678	0.00629137	0.0472382	-2.39799	32847	ILMN_3283573	LOC647276	2810521
0.771238	7.08409	2.82393	0.00795388	0.0521567	-2.60392	5579	ILMN_1679405	DDX56	7380653
0.771165	6.21583	2.78005	0.00887546	0.0554073	-2.69989	46543	ILMN_1656057	PLAU	5360670
0.770798	7.4132	2.79355	0.0085818	0.0546193	-2.67045	23986	ILMN_1692177	TSC22D1	5260754
0.770482	7.95963	2.58806	0.0142017	0.0707564	-3.10884	39498	ILMN_1752351	LAMP2	3120743
0.770248	7.55706	2.15213	0.0387357	0.122418	-3.96359	20464	ILMN_1715661	TFAM	650326
0.770238	10.359	2.45196	0.0196208	0.0837179	-3.38726	40690	ILMN_3239629	LOC729679	4890433
0.770168	8.57287	4.10075	0.000249705	0.0169156	0.491822	29698	ILMN_2230862	GYG1	670528
0.769063	8.61269	2.37378	0.0235305	0.0923637	-3.54261	20022	ILMN_2220184	GFPT1	4920156
0.768864	5.89611	3.09702	0.0039538	0.0393425	-1.9877	45685	ILMN_1719998	C9orf45	1050050
0.768225	5.86937	3.20085	0.00300995	0.0357342	-1.74553	44091	ILMN_1784780	CIC	5550600
0.76821	8.23272	2.18416	0.0361011	0.117024	-3.90461	8887	ILMN_3236637	PIP4K2A	1410037
0.768125	6.0793	3.10256	0.0038971	0.039192	-1.9749	21982	ILMN_1745397	OAS3	990768
0.767673	6.88242	2.87444	0.00700426	0.0494998	-2.49237	30223	ILMN_2119486	DMTF1	2850064
0.767546	7.22638	2.7906	0.00864506	0.0547372	-2.67688	42417	ILMN_1800855	PPTC7	1090546
0.767391	6.25678	2.52622	0.0164659	0.0764933	-3.23657	419	ILMN_2170625	LOC389286	6180445
0.767238	9.86062	2.57709	0.014581	0.0718667	-3.13163	20115	ILMN_1655561	ARPC3	7380193
0.767173	6.29528	2.22748	0.0327918	0.110392	-3.82382	24383	ILMN_1758778	CEP110	1440630
0.76671	7.20833	2.8748	0.00699801	0.0494998	-2.49158	43177	ILMN_1722838	MRPL46	4210762
0.766457	6.37531	2.73231	0.00999058	0.0590086	-2.80325	20661	ILMN_1786016	CHD1L	5870148
0.76642	6.40385	3.01942	0.00483613	0.0418702	-2.16598	32631	ILMN_2332990	DIABLO	5220224
0.766205	6.19969	2.12078	0.0414794	0.127327	-4.0207	26418	ILMN_1658289	WDR54	2030148
0.765471	8.71699	2.51758	0.0168074	0.0775393	-3.25426	31253	ILMN_1775939	SF3B2	3930070
0.765273	6.62678	3.11478	0.00377464	0.0389024	-1.94659	2009	ILMN_1655206	ZBTB34	1400059
0.764394	5.84419	3.3658	0.00193751	0.0298901	-1.35276	38452	ILMN_1790987	HUWE1	6980332
0.764294	6.90173	2.89692	0.0066169	0.0481313	-2.44237	27762	ILMN_1766916	RPAP3	2000392
0.763886	7.01951	2.3934	0.0224884	0.0902497	-3.50397	29900	ILMN_1805778	RBM12B	450132
0.76388	6.74191	2.32704	0.0261935	0.097797	-3.63383	19603	ILMN_1653871	NAMPT	2230379
0.76379	7.27245	2.37892	0.0232537	0.0919324	-3.53252	39407	ILMN_2214144	TWSG1	940041
0.763478	7.32863	2.23391	0.0323242	0.109825	-3.81173	25786	ILMN_3245625	RFX7	2190131
0.763348	8.19618	2.25302	0.03097	0.107526	-3.77564	22262	ILMN_1729051	MSH6	870148
0.763342	6.02186	2.36745	0.0238765	0.0931909	-3.55505	47109	ILMN_1683441	NCAPD3	1570551
0.763275	8.84436	2.18722	0.0358579	0.116579	-3.89894	13522	ILMN_1741477	SMAD4	1030289
0.763271	6.6714	1.96565	0.0577306	0.156815	-4.29387	18532	ILMN_1703891	TBC1D9	1400070
0.763233	7.604	2.8729	0.00703169	0.0495272	-2.4958	1500	ILMN_1757317	LARS	940020
0.763029	6.46345	2.92351	0.00618449	0.0468603	-2.38291	273	ILMN_3245659	ERI1	5360398
0.762551	9.35776	2.24961	0.0312078	0.108047	-3.7821	45488	ILMN_1665717	EIF2S3	2850440
0.762524	8.57964	2.5042	0.0173492	0.0788511	-3.28157	38379	ILMN_1770085	BTG2	1010487
0.762433	8.32126	1.44319	0.158317	0.299958	-5.08857	19593	ILMN_1656287	SPOCK2	3840554
0.762365	7.92461	2.42461	0.020916	0.0869489	-3.44201	38936	ILMN_1679483	INTS10	3310441
0.762322	9.30822	2.54404	0.0157817	0.0746864	-3.19998	29393	ILMN_1807994	PCNP	6510546
0.762168	6.9729	2.82456	0.00794134	0.0521567	-2.60253	28683	ILMN_1689119	ZC3H5	7400669
0.761886	6.34908	1.89886	0.0662843	0.171324	-4.40653	16037	ILMN_2408851	ARHGAP30	4390441
0.761807	6.54002	3.11004	0.00382168	0.0391227	-1.95757	18786	ILMN_1758087	TAOK1	5900435
0.761702	8.70833	2.4258	0.0208579	0.0867414	-3.43964	45005	ILMN_2094061	IMPA2	2340241
0.761453	5.82154	3.21525	0.00289736	0.0353581	-1.71161	15396	ILMN_3247728	RNF115	1090452
0.761328	8.58025	2.48981	0.0179496	0.0802465	-3.31083	16688	ILMN_2059549	SYK	110685
0.761304	8.38346	2.63611	0.0126443	0.0661487	-3.0082	30639	ILMN_1749009	REXO2	4230554
0.761019	8.03383	2.39991	0.0221514	0.0895492	-3.49107	43567	ILMN_1803624	TMEM147	2600324
0.760705	6.46301	2.68073	0.0113411	0.0627585	-2.9137	44244	ILMN_2196984	OIP5	7000161
0.760303	5.89876	2.3912	0.0226027	0.0906062	-3.50829	12445	ILMN_1710408	LGR4	4560609
0.759626	5.93279	2.96192	0.00560683	0.044747	-2.29652	34759	ILMN_1764177	JARID2	2320286
0.759511	5.9256	3.30102	0.00230575	0.0321503	-1.50812	27096	ILMN_1712027	RSBN1L	2060300
0.759264	7.34034	1.90785	0.0650727	0.169179	-4.39154	411	ILMN_1758823	SMARCB1	150021
0.758857	7.02998	2.37444	0.023495	0.0923131	-3.54132	29108	ILMN_2102960	KIAA1370	4180142
0.758813	6.66749	2.58351	0.0143579	0.071202	-3.1183	25768	ILMN_1800975	PSME3	2470427
0.758662	8.79829	2.82711	0.00789079	0.0521121	-2.59694	10188	ILMN_1668996	C1QBP	7200392
0.758431	8.74945	2.29275	0.028317	0.102184	-3.69993	19969	ILMN_1794260	FBXL10	1190246
0.758327	6.86215	2.98967	0.00522137	0.043411	-2.23368	30643	ILMN_2345319	PREPL	5310204
0.758206	8.7893	2.71713	0.0103717	0.0599971	-2.8359	6841	ILMN_2242463	CTSC	3450138
0.758185	7.18937	2.49283	0.0178222	0.0799541	-3.30471	17918	ILMN_1733690	AKAP7	5340504
0.758127	6.80015	2.36659	0.0239236	0.0932721	-3.55673	23724	ILMN_1770803	BNIP2	7380136
0.758018	6.05724	2.80561	0.00832726	0.0537693	-2.6441	33666	ILMN_1709750	SUSD1	7560180
0.757849	6.99599	2.35588	0.0245201	0.0944165	-3.5777	38565	ILMN_2396982	BCL2L12	6420379
0.757653	5.82024	3.57054	0.00110909	0.0247789	-0.852964	7783	ILMN_1772690	OGFOD1	2510731
0.757497	7.31784	2.19313	0.0353919	0.11562	-3.88797	6397	ILMN_1798360	CXCR7	450424
0.75728	5.89222	2.95234	0.00574593	0.0451761	-2.31812	36017	ILMN_1769883	IDE	2650523
0.756766	7.70213	1.51053	0.14035	0.277193	-4.99775	19590	ILMN_1770290	CNN2	5550037
0.756595	13.2524	3.72603	0.000720796	0.0209756	-0.465418	7161	ILMN_1695261	LOC285176	2480711
0.756569	7.00095	2.30692	0.0274212	0.100024	-3.67269	30831	ILMN_2361603	NDRG2	4210411
0.756465	6.10094	4.19417	0.000190954	0.0164076	0.734684	6995	ILMN_1657139	ADAT1	1710204
0.756455	7.36135	2.66306	0.0118416	0.0640862	-2.95125	13013	ILMN_1765091	ANKHD1	610546
0.756342	8.34071	1.66791	0.104721	0.229658	-4.77168	38112	ILMN_1677200	CYFIP2	6100768
0.756233	8.39741	2.35545	0.0245446	0.0944165	-3.57855	3239	ILMN_1784661	TMEM2	3360112
0.755622	8.08744	1.99086	0.0547611	0.151405	-4.25056	14070	ILMN_1738657	SATB2	1980682
0.755523	7.93371	1.50175	0.142594	0.279966	-5.0098	14365	ILMN_1795089	RASAL3	520273
0.755378	5.5424	3.39287	0.00180094	0.0291124	-1.28741	42577	ILMN_1679880	THOC6	3450364
0.755364	8.08685	2.42037	0.0211233	0.0874814	-3.45045	4623	ILMN_1689001	CDK4	7380110
0.754927	7.78541	2.5969	0.0139025	0.0699411	-3.09041	42041	ILMN_1750079	PURB	6290546
0.754912	11.0616	1.62477	0.113648	0.241732	-4.83553	26157	ILMN_3249578	LOC100132394	4670634
0.754834	5.80975	3.14802	0.00345959	0.037217	-1.86925	30897	ILMN_2081883	IQCK	7320291
0.754563	11.1639	2.57045	0.0148153	0.0722637	-3.14541	37719	ILMN_1685088	RPL36	840647
0.753971	6.49136	2.92796	0.00611482	0.0465585	-2.37294	3927	ILMN_1684591	ZNF434	2190687
0.753806	6.85991	2.62903	0.0128633	0.0668027	-3.0231	24680	ILMN_1791296	DPY19L1	3120379
0.753736	7.95528	2.71024	0.0105489	0.060628	-2.85066	6517	ILMN_3258795	FAM13B	3520324
0.753714	7.27882	2.30355	0.0276321	0.100449	-3.67919	30597	ILMN_1783684	LOC648695	4860703
0.753046	6.00683	2.90336	0.00650953	0.0479833	-2.42798	27366	ILMN_2381138	SEH1L	6760504
0.75297	8.49789	1.53615	0.133959	0.26875	-4.96226	16876	ILMN_1735930	KLF2	3850692
0.752709	6.36594	2.90757	0.0064403	0.0476827	-2.41858	18330	ILMN_1733932	SNUPN	1340349
0.752626	7.98293	2.27499	0.0294766	0.104634	-3.73389	30959	ILMN_1669905	DCP2	6960349
0.752372	7.58151	2.05492	0.0478074	0.138614	-4.1386	17070	ILMN_2151541	DNAJC10	4250452
0.752366	7.5182	2.71812	0.0103465	0.0599951	-2.83377	20435	ILMN_1705093	ORC5L	3800110
0.751814	7.5062	1.73364	0.0922423	0.210728	-4.67171	37347	ILMN_1793888	SERPINB5	6290707
0.751569	7.57493	2.07198	0.046092	0.135282	-4.10834	2464	ILMN_1746085	IGFBP3	6590132
0.751375	7.1604	2.10985	0.0424754	0.129094	-4.04046	27646	ILMN_2059535	PPM1F	240348
0.751179	9.1813	3.04653	0.00450858	0.0406534	-2.10397	23752	ILMN_1702168	HSD17B12	3420341
0.750952	6.09134	3.97648	0.000355977	0.0174546	0.171134	25045	ILMN_1733667	DHX35	20192
0.750945	6.60837	2.63987	0.0125292	0.0658732	-3.00027	36555	ILMN_1697286	SF3A1	5910390
0.750841	8.18841	2.2488	0.0312648	0.108067	-3.78364	12590	ILMN_2343278	PPAP2A	4490739
0.7508	7.09594	3.25114	0.00263401	0.0341002	-1.62677	4219	ILMN_1680781	C14orf135	4780053
0.750718	7.44228	2.45655	0.0194109	0.083356	-3.37804	5339	ILMN_1721457	RANBP1	7000735
0.750691	7.71604	2.42689	0.0208048	0.0866217	-3.43745	35456	ILMN_1664231	TIMM23	5050608
0.75037	6.43947	2.86214	0.00722519	0.0501765	-2.51964	32858	ILMN_1785177	DNAJC14	3440608
0.750071	6.3121	2.72221	0.0102425	0.0596381	-2.82497	42488	ILMN_1765044	CUTC	3610091
0.750052	5.98754	3.14086	0.00352527	0.037604	-1.88595	27539	ILMN_1773200	CP110	5260082
0.749922	9.03225	2.98755	0.00524993	0.0434503	-2.2385	10579	ILMN_1784753	PAIP2	240725
0.749719	7.66136	2.73032	0.0100397	0.0591015	-2.80753	47089	ILMN_1764871	PIGP	5810630
0.748439	6.23996	2.32968	0.0260362	0.0974002	-3.62871	34166	ILMN_1673820	HLTF	4480520
0.747589	6.36055	2.51935	0.0167369	0.0773201	-3.25064	46583	ILMN_1667453	HINFP	2450192
0.747423	8.39338	2.22836	0.032727	0.110265	-3.82216	45224	ILMN_1770338	TM4SF1	2680110
0.747376	8.35408	2.25632	0.0307419	0.10713	-3.7694	14341	ILMN_2075927	STK40	3840521
0.74721	9.45965	2.77534	0.00897994	0.0557886	-2.71012	8525	ILMN_2395974	PRDX3	5820020
0.746992	12.3715	3.69797	0.000779422	0.021595	-0.535822	33494	ILMN_1740587	RPS11	5560349
0.74673	9.02356	2.46904	0.0188501	0.0819535	-3.35288	18913	ILMN_1798620	PQLC1	4640131
0.746483	6.19642	2.63904	0.0125546	0.0658732	-3.00203	27852	ILMN_1742166	GRWD1	670554
0.74643	5.97212	2.71964	0.0103078	0.0598549	-2.83051	17324	ILMN_1806328	PDIK1L	5820427
0.746303	9.83571	2.24912	0.0312427	0.108067	-3.78304	42528	ILMN_1653115	ECH1	5360553
0.746026	7.88862	2.70004	0.0108168	0.0614539	-2.87251	33831	ILMN_1781819	PAPSS1	130187
0.745907	7.70535	3.08135	0.00411867	0.0397951	-2.0239	44836	ILMN_1753500	ARHGAP12	5490612
0.745893	8.1639	2.75092	0.00954125	0.0574359	-2.76309	17866	ILMN_1756669	POGK	6220368
0.745794	5.82309	2.64815	0.0122795	0.065362	-2.98279	16764	ILMN_1767658	RRS1	4120437
0.745678	11.3189	3.72185	0.000729236	0.0209756	-0.4759	15275	ILMN_3213792	LOC439953	2100112
0.745469	6.59401	2.29048	0.0284627	0.102502	-3.70428	28432	ILMN_3232894	CNRIP1	3940167
0.745151	7.05528	2.73922	0.0098214	0.0584952	-2.78835	5458	ILMN_2324056	GNL3	5270167
0.744937	9.15582	2.37315	0.0235652	0.0924494	-3.54386	15840	ILMN_1712888	HSPH1	160598
0.744868	6.85997	1.31178	0.198574	0.349478	-5.25528	39821	ILMN_1807825	LY86	6840408
0.744812	8.90752	2.43775	0.0202841	0.0851335	-3.41575	20489	ILMN_1756220	DDX18	6060201
0.744808	6.48928	2.82204	0.00799162	0.0522985	-2.60806	425	ILMN_1685763	WDR45L	2600646
0.744278	9.51226	3.34368	0.00205639	0.0307344	-1.40596	7729	ILMN_1769319	CNBP	5900600
0.744235	6.09028	2.70322	0.0107326	0.0612346	-2.8657	14534	ILMN_1735220	CAV2	2630577
0.744188	7.01058	3.19174	0.00308329	0.0358273	-1.76694	36585	ILMN_2054213	MPHOSPH8	60370
0.744185	7.57241	2.52945	0.0163398	0.0762785	-3.22995	19762	ILMN_2246510	TSC1	4040373
0.743622	6.66037	1.40287	0.16992	0.313804	-5.14122	23281	ILMN_1662026	BTK	6380161
0.743432	7.69741	2.77316	0.0090289	0.0558849	-2.71487	47023	ILMN_2248589	DHX40	5220433
0.742929	6.99832	2.59085	0.0141065	0.0705128	-3.10302	38753	ILMN_1726839	DCUN1D5	3440487
0.742725	8.32027	2.68715	0.0111642	0.0623384	-2.90003	33704	ILMN_1731851	OXA1L	6900402
0.742715	6.21568	2.09589	0.0437782	0.131767	-4.06559	23972	ILMN_1678859	LOC649210	6900291
0.742553	7.0226	3.12511	0.00367387	0.0384017	-1.92259	42553	ILMN_1727617	XRN2	2570671
0.742436	6.77195	3.40212	0.00175644	0.0289582	-1.26503	1936	ILMN_1659845	KIAA0355	7570195
0.741757	8.38799	2.73011	0.0100451	0.0591015	-2.808	17947	ILMN_1811997	ZNF364	7380382
0.741403	6.30304	2.31003	0.0272281	0.0998567	-3.6667	40220	ILMN_1724145	CBX4	3830170
0.741244	8.17237	3.15557	0.00339165	0.0369446	-1.85164	17083	ILMN_1749297	ACTL6A	5080603
0.741157	7.32731	2.56856	0.0148827	0.0723784	-3.14934	37794	ILMN_2351611	UBQLN1	4880703
0.741114	6.47011	2.20065	0.0348078	0.114493	-3.87399	44727	ILMN_1815184	ASPM	6130441
0.740876	6.20285	2.70675	0.0106401	0.0609548	-2.85816	19722	ILMN_1762312	FOXRED1	1240309
0.740599	6.59375	2.2158	0.0336561	0.112023	-3.84572	20378	ILMN_1788607	RPL23A	4920408
0.740576	9.345	3.55905	0.00114471	0.0248689	-0.881347	32274	ILMN_1777325	STAT1	4810187
0.739979	8.29218	2.28822	0.0286089	0.102786	-3.70862	28457	ILMN_1665066	C4orf14	5220068
0.739933	5.91844	2.74908	0.00958484	0.057536	-2.76707	1171	ILMN_2397571	PIGC	4070136
0.73988	5.80021	3.33411	0.00211	0.0310875	-1.42894	38078	ILMN_1805796	FLYWCH2	4920162
0.739845	6.67999	2.5865	0.0142551	0.0709229	-3.11208	21138	ILMN_1771411	ALG6	6960243
0.739482	8.10703	3.3557	0.00199093	0.0303861	-1.37706	47149	ILMN_1814213	PQLC3	7000382
0.738864	7.92957	2.15645	0.0383706	0.121627	-3.95567	29926	ILMN_2359456	ERGIC3	160669
0.738664	6.44336	2.14167	0.039633	0.123947	-3.98272	34626	ILMN_1781386	WIPI1	3400598
0.738653	5.89495	2.97222	0.00546076	0.0441708	-2.27324	35531	ILMN_3188106	CYTH2	6560133
0.7384	8.23159	2.01658	0.0518695	0.146447	-4.20594	13005	ILMN_1748685	TRIM31	1850674
0.738072	7.97918	2.76137	0.00929726	0.0565093	-2.74047	4042	ILMN_1661593	FAM18B	5690762
0.737978	7.17984	2.34585	0.0250909	0.0954284	-3.59728	5070	ILMN_1703593	BAIAP2L1	5700343
0.737931	9.00777	2.43522	0.0204044	0.0855201	-3.42081	40356	ILMN_1781516	SUPT16H	780753
0.737857	8.32146	2.78014	0.00887343	0.0554073	-2.69969	17434	ILMN_1812557	CDK5RAP3	5550465
0.737793	6.89639	2.52588	0.016479	0.0764933	-3.23726	28739	ILMN_1674551	SMAD5	7560367
0.737479	6.68391	2.14764	0.0391188	0.123171	-3.97181	23534	ILMN_1715616	PPIL5	10253
0.737215	7.30541	2.64891	0.0122571	0.0652753	-2.9812	12748	ILMN_3236825	RAPGEF5	20148
0.737096	7.61314	2.38859	0.02274	0.0908833	-3.51346	26410	ILMN_1677404	RAP2A	780050
0.736743	6.82991	2.51725	0.0168207	0.0775393	-3.25494	31323	ILMN_1781454	RAE1	6860768
0.736624	11.2671	2.78866	0.0086871	0.0548129	-2.68112	31449	ILMN_3278906	LOC644464	2340035
0.736402	5.97907	2.73746	0.00986415	0.0586011	-2.79214	31119	ILMN_1655921	GTF2E1	3800068
0.736177	6.01591	3.45864	0.00150664	0.0277092	-1.12772	13680	ILMN_1735495	TBC1D8	620619
0.735983	8.41464	2.34357	0.0252222	0.0956776	-3.60172	27622	ILMN_1769201	ELF3	1510300
0.735662	6.20316	2.62446	0.0130067	0.0671353	-3.03271	20361	ILMN_1729775	OPA1	1510682
0.735618	5.80791	3.31873	0.00219888	0.0314891	-1.46577	26917	ILMN_1697864	CXorf38	5090491
0.735262	5.87118	3.59993	0.00102279	0.0241207	-0.780206	2957	ILMN_2373779	COPS8	3180020
0.734965	5.87568	3.17726	0.00320339	0.0362745	-1.8009	26179	ILMN_3277715	LOC389873	2340053
0.734832	7.8019	2.69813	0.0108677	0.0615298	-2.87659	21133	ILMN_1687430	EIF2B4	5960546
0.734525	6.93807	1.90784	0.0650739	0.169179	-4.39156	29968	ILMN_1734190	TCEAL3	4780072
0.734403	6.52824	3.38481	0.00184061	0.0292916	-1.30689	40313	ILMN_1712636	NVL	2900551
0.734186	6.76844	2.57622	0.0146113	0.0718667	-3.13343	28837	ILMN_1689342	NUBP1	4220026
0.733975	12.1074	3.077	0.00416561	0.0398239	-2.03394	32806	ILMN_1777296	ACTB	5270730
0.733645	6.84691	2.67289	0.0115608	0.0631931	-2.93039	27012	ILMN_1678605	CDC123	6100301
0.733614	9.6771	3.65536	0.000877385	0.0229139	-0.642351	15231	ILMN_1679929	KLF13	2320114
0.733229	7.09825	2.02666	0.0507733	0.144581	-4.18833	7645	ILMN_3247462	GLRX3	580129
0.733067	6.2227	2.90714	0.0064474	0.0476827	-2.41955	36850	ILMN_1716988	OPN3	780021
0.732108	7.42025	2.74153	0.00976548	0.0583767	-2.78337	14792	ILMN_3178302	FNDC3B	6060440
0.731701	6.19994	2.57412	0.0146855	0.0718667	-3.13781	4660	ILMN_1744046	DIAPH2	5270181
0.731422	6.16495	2.24156	0.0317756	0.108809	-3.7973	22194	ILMN_1805693	GMIP	1070044
0.731194	8.35804	1.82994	0.0762322	0.186806	-4.51952	41378	ILMN_2366634	PKM2	160170
0.730789	8.4239	1.73431	0.0921208	0.210641	-4.67066	45358	ILMN_2214473	ARHGEF5L	1030646
0.730731	6.40102	2.18763	0.0358255	0.116509	-3.89818	3656	ILMN_1801119	BCL2	3180494
0.730639	12.4355	3.62009	0.000967401	0.0239426	-0.730168	15436	ILMN_1659095	LOC644029	580088
0.729953	6.74609	2.35921	0.0243332	0.0940798	-3.57118	2996	ILMN_2055477	EXOSC7	6450687
0.729346	6.2447	3.53299	0.00122961	0.0256507	-0.945558	35627	ILMN_1779353	PUS7	3940615
0.729157	6.03014	2.38348	0.0230101	0.091517	-3.52354	4209	ILMN_1660579	CRLF3	1740041
0.728541	6.79702	2.21549	0.0336789	0.112057	-3.84629	4921	ILMN_1815874	NANS	1510390
0.728429	5.84875	2.93152	0.00605957	0.0463683	-2.36494	42011	ILMN_1767722	AFTPH	2070600
0.728352	7.63266	3.12704	0.00365534	0.0383021	-1.9181	5191	ILMN_1677376	CHD7	1580487
0.728245	6.43282	3.01913	0.00483978	0.0418702	-2.16665	41900	ILMN_1667994	AMD1	3870619
0.727841	6.47778	2.7058	0.0106649	0.0610633	-2.86019	3411	ILMN_1779706	TP53BP2	150095
0.727527	6.23995	3.10591	0.00386317	0.039192	-1.96715	46534	ILMN_2151368	NOL12	2060064
0.727273	7.75818	2.56779	0.0149102	0.0724117	-3.15093	4312	ILMN_1736340	ANGEL2	1820441
0.727001	7.44245	2.53316	0.0161964	0.0759079	-3.22235	8366	ILMN_1776788	C5orf41	6840491
0.726621	7.84121	1.74595	0.090049	0.207643	-4.65262	36767	ILMN_2412490	ANXA13	1030184
0.726293	6.86423	2.54994	0.0155609	0.0742675	-3.18782	25021	ILMN_2064655	CXorf40A	2480048
0.726219	6.41299	2.6252	0.0129835	0.0671003	-3.03116	36970	ILMN_1770031	ABHD10	1300328
0.725941	5.99316	2.82024	0.00802788	0.0524393	-2.61203	22901	ILMN_2048700	ATAD2	1410242
0.725639	7.43844	3.2284	0.00279807	0.0349127	-1.68058	24385	ILMN_1658460	LOC653884	290687
0.725265	7.51905	1.96434	0.057889	0.157034	-4.29611	25814	ILMN_2393254	CAPNS1	7550041
0.725155	7.6096	2.47965	0.0183848	0.0811632	-3.33142	16308	ILMN_1703471	ATF6	5420343
0.72471	6.15573	2.34201	0.0253126	0.0959252	-3.60476	3402	ILMN_1798657	TBL1XR1	540082
0.723998	7.8025	2.27316	0.0295988	0.104824	-3.73739	40847	ILMN_1701753	LOC644063	1770470
0.7236	5.91802	3.36575	0.00193778	0.0298901	-1.35288	39036	ILMN_1740861	DTWD1	4060296
0.72283	5.85136	2.77897	0.00889929	0.0554814	-2.70223	44171	ILMN_2359345	NET1	6110279
0.722818	7.6787	2.35965	0.0243086	0.0940516	-3.57033	12147	ILMN_1778557	CDC2L5	6280044
0.722815	10.5097	3.11803	0.00374268	0.0387525	-1.93905	32442	ILMN_2052790	NONO	4560056
0.722715	8.63951	3.46566	0.00147809	0.0274507	-1.11057	18204	ILMN_1714820	ITGB1	110440
0.722395	6.37739	2.98879	0.00523332	0.0434426	-2.2357	2676	ILMN_1810229	ARID4A	7160440
0.722342	9.15922	3.74326	0.000686936	0.0209756	-0.42208	2293	ILMN_1839019		2760309
0.722114	7.75443	2.47194	0.0187217	0.0817121	-3.34701	28761	ILMN_1795911	TTC37	6660709
0.722028	6.79808	2.35093	0.0248	0.0949048	-3.58736	23403	ILMN_1765332	TIMM10	3310376
0.721837	6.57055	2.2649	0.0301541	0.105877	-3.7531	6899	ILMN_1750401	C17orf62	6560767
0.721718	6.22745	2.9901	0.00521561	0.043397	-2.23271	28704	ILMN_2365569	ICA1	1710019
0.721403	7.35594	2.46462	0.0190467	0.0825227	-3.36179	30455	ILMN_1815924	NUP107	3990131
0.720595	8.78401	2.45242	0.0195999	0.0836959	-3.38635	8829	ILMN_1673363	CD97	6960630
0.720515	7.07181	3.3183	0.00220145	0.0314891	-1.46682	38739	ILMN_1769637	RNMT	4850176
0.720507	6.16596	3.01364	0.00490883	0.0421336	-2.17917	10679	ILMN_3181420	HMGXB4	6400722
0.72041	7.8862	2.65237	0.0121542	0.0651827	-2.97388	3447	ILMN_1712019	ANKRD17	6940520
0.719752	6.08297	3.04755	0.00449676	0.0405812	-2.10165	42241	ILMN_1685052	DNAH1	4900612
0.718964	8.522	2.08067	0.0452383	0.134122	-4.09284	30061	ILMN_2313851	OSBPL9	7380470
0.718946	6.75322	2.10556	0.0428716	0.12977	-4.04819	7918	ILMN_2331636	ACACA	2190414
0.718709	6.03231	2.6135	0.0133562	0.0682218	-3.0557	4005	ILMN_1716384	ATL2	2850494
0.718516	5.91283	2.43775	0.0202842	0.0851335	-3.41575	44846	ILMN_1688606	RNFT1	780608
0.71793	8.11432	3.12086	0.00371502	0.0385113	-1.93247	40622	ILMN_2174394	MMS19L	2230528
0.717667	6.51148	1.44252	0.158506	0.300103	-5.08947	23480	ILMN_1791329	FCRL2	6770070
0.71732	8.67804	2.14568	0.0392866	0.123401	-3.97539	41799	ILMN_2143148	TM2D1	10386
0.717292	5.7607	2.94277	0.00588821	0.0456918	-2.33968	32124	ILMN_2158705	ACYP2	5290672
0.717209	10.0074	2.93838	0.00595447	0.0459664	-2.34953	28595	ILMN_3307930	RAN	1940377
0.716692	6.45753	2.38781	0.022781	0.0910129	-3.515	4748	ILMN_2363489	BRE	1400450
0.716624	6.60433	1.84778	0.0735408	0.18273	-4.49058	27907	ILMN_1758418	TNFSF13B	4900435
0.716194	6.23032	2.63945	0.0125423	0.0658732	-3.00117	44969	ILMN_1671260	GPR177	6940280
0.715376	7.33404	2.3758	0.0234214	0.0922928	-3.53865	45448	ILMN_1666713	LYPLA1	70300
0.715189	7.94263	2.22626	0.0328806	0.110468	-3.8261	39618	ILMN_1805474	C1orf131	4760692
0.714879	7.66423	2.14395	0.039436	0.123616	-3.97856	25546	ILMN_1803745	SUOX	630110
0.713519	7.1141	2.31077	0.0271826	0.0997788	-3.66529	18173	ILMN_3289090	LOC728059	4040519
0.713506	6.95415	2.47614	0.0185374	0.0815639	-3.33852	35417	ILMN_1709590	PGM5	5810762
0.713463	9.65889	3.96019	0.00037283	0.0174546	0.129332	1929	ILMN_1745076	CLINT1	7040280
0.713396	6.39017	1.45051	0.156281	0.297305	-5.07888	13393	ILMN_1737314	BCL6	6280458
0.713316	6.12224	2.78701	0.00872284	0.0549271	-2.68472	22947	ILMN_1784946	ORC3L	6770692
0.713091	6.34433	2.60664	0.0135796	0.068945	-3.07006	47171	ILMN_1761844	ZCCHC17	2450280
0.712272	6.87468	2.21465	0.0337425	0.112163	-3.84787	46755	ILMN_1779828	EDEM1	2030292
0.712265	6.8067	2.71862	0.0103337	0.0599723	-2.8327	41482	ILMN_1743711	LOC650215	6770563
0.712238	7.50121	3.26267	0.00255437	0.0336386	-1.59942	29275	ILMN_3253456	FNDC3B	4250736
0.712099	8.74679	2.43423	0.0204519	0.0855867	-3.42281	8418	ILMN_1788213	FRAT2	7330026
0.711802	11.9759	3.50397	0.00133135	0.0266801	-1.01686	11655	ILMN_3246360	LOC100130553	6060523
0.711245	8.53145	2.16296	0.0378261	0.120639	-3.94371	9705	ILMN_1691188	UIMC1	4900079
0.711231	6.68467	2.25305	0.0309682	0.107526	-3.77559	13934	ILMN_1652490	MANSC1	150041
0.710978	6.82952	2.64064	0.0125059	0.0658732	-2.99865	15632	ILMN_1701877	AXL	4640403
0.710753	7.35548	2.89748	0.00660736	0.0481313	-2.4411	2888	ILMN_1680171	MFF	3890348
0.710562	7.56665	2.04239	0.0491035	0.141449	-4.16072	4987	ILMN_1682910	SLC35B3	6220630
0.71047	6.34567	2.90312	0.00651353	0.0479833	-2.42852	42907	ILMN_1734440	C14orf133	6110538
0.710237	8.02762	2.00273	0.0534095	0.14918	-4.23002	6664	ILMN_2129505	CYBASC3	6940152
0.710192	12.4156	2.46054	0.0192302	0.0828505	-3.37001	36395	ILMN_1736567	CD74	1240070
0.710031	7.27247	2.54779	0.0156408	0.0743729	-3.19224	4626	ILMN_1787251	DAAM1	1710735
0.709441	7.14181	3.21205	0.00292205	0.0354199	-1.71916	29644	ILMN_1804812	ANAPC1	730647
0.709439	9.47087	3.26776	0.00251994	0.0333793	-1.58733	38369	ILMN_2383934	ITGB1	650066
0.709384	6.16197	2.55317	0.0154411	0.0739604	-3.18115	9906	ILMN_2223380	PPWD1	770379
0.708915	9.78233	2.38896	0.0227205	0.0908833	-3.51273	12626	ILMN_2247664	SON	6350270
0.70868	13.1071	3.75564	0.000663575	0.0209756	-0.390908	27512	ILMN_3199798	LOC389342	2320634
0.708084	8.4102	2.6271	0.0129237	0.0668887	-3.02716	13466	ILMN_2378100	FBXL5	6250497
0.707447	6.21072	2.27261	0.0296353	0.104916	-3.73843	32483	ILMN_1666932	FCGR2A	1990278
0.707424	6.01596	3.5189	0.00127804	0.0261666	-0.980211	41391	ILMN_1809245	PITPNB	1980687
0.70742	7.5192	2.52763	0.0164108	0.0764252	-3.23368	46881	ILMN_1726743	MRPS30	7200670
0.707103	8.46304	2.21408	0.0337847	0.112198	-3.84892	21760	ILMN_2415235	CSNK1E	1230187
0.707072	10.8187	2.81406	0.00815311	0.0530836	-2.62559	27480	ILMN_2166831	RPS4X	6040563
0.706718	5.89738	2.4621	0.0191598	0.0828446	-3.36687	36274	ILMN_1685661	RRP15	4900484
0.706384	7.43737	2.09091	0.0442511	0.13248	-4.07452	36876	ILMN_2115218	ANKRD10	6900674
0.706234	6.64936	2.15635	0.0383796	0.121627	-3.95586	26750	ILMN_2408450	UBE1DC1	110059
0.705918	6.85326	2.48355	0.0182167	0.0809319	-3.32353	33788	ILMN_1767006	PSMB8	3180026
0.705661	6.94898	3.17563	0.00321716	0.0363101	-1.80472	38232	ILMN_1765829	NUFIP2	4890133
0.705528	8.29235	2.00019	0.0536964	0.149785	-4.23443	36219	ILMN_1764970	JMJD1C	2490687
0.705527	9.26061	2.22977	0.0326245	0.110124	-3.81952	13567	ILMN_1693014	CEBPB	20446
0.70515	6.66645	2.93776	0.00596395	0.0459664	-2.35093	29029	ILMN_1655329	RIOK2	4120152
0.705059	7.70333	2.27393	0.0295472	0.104746	-3.73592	30053	ILMN_2063925	CTNNBL1	940280
0.704877	5.91511	2.94922	0.00579196	0.0452039	-2.32515	30050	ILMN_1759330	KIF1A	6520440
0.704477	5.83467	2.87402	0.00701174	0.0494998	-2.4933	41402	ILMN_2372974	SIRPA	5360193
0.704112	6.59079	2.441	0.0201309	0.0847753	-3.40926	35164	ILMN_1789909	TBC1D9B	2850537
0.703957	6.70214	2.28735	0.0286649	0.102918	-3.71027	23458	ILMN_1742935	ZNF33B	4120008
0.703682	10.3841	4.33842	0.000125873	0.0151114	1.11235	22580	ILMN_1753608	TMEM131	4290382
0.703583	6.43916	2.21338	0.0338377	0.11227	-3.85024	17705	ILMN_1683462	GSS	110474
0.703223	6.55862	1.72057	0.094618	0.214514	-4.69183	9323	ILMN_1775327	PKM2	2030093
0.70308	7.89574	2.70502	0.0106854	0.0610983	-2.86187	39113	ILMN_1800912	ZFP106	1010370
0.702976	7.24912	2.83511	0.00773391	0.051812	-2.57933	7363	ILMN_1701114	GBP1	6840035
0.702958	6.79373	2.87944	0.00691629	0.0493131	-2.48126	6741	ILMN_1841620		7320068
0.702859	11.588	4.45734	8.90875e-05	0.0141835	1.42583	41379	ILMN_2087702	MYH9	1510458
0.702853	7.36903	1.77495	0.0850562	0.200551	-4.60723	7577	ILMN_2334210	ITGB4	3940132
0.702823	11.9284	1.1673	0.251389	0.410401	-5.42202	40249	ILMN_1681462	REG1B	6350475
0.702703	10.6036	2.03656	0.0497165	0.142484	-4.17097	12490	ILMN_1671703	ACTA2	6480059
0.702586	7.50666	3.34925	0.0020258	0.0306079	-1.39257	9135	ILMN_1662896	BRWD2	2140139
0.70226	5.81857	2.97429	0.00543186	0.0440286	-2.26856	1795	ILMN_1730416	CYCS	6200554
0.701959	6.08607	3.17421	0.00322921	0.0363101	-1.80804	22076	ILMN_2373099	ZCCHC11	4560300
0.701473	6.81058	1.91764	0.0637754	0.167066	-4.37516	3538	ILMN_1815169	MCM5	7330253
0.701303	7.55476	2.08066	0.0452396	0.134122	-4.09286	1305	ILMN_1686645	UTP14C	7560674
0.701261	12.7796	3.75042	0.00067333	0.0209756	-0.404057	45200	ILMN_3204210	LOC284393	2340400
0.701256	8.40935	1.43399	0.160907	0.302501	-5.1007	11520	ILMN_1815719	PLCG2	2480424
0.70099	6.27608	1.91261	0.0644383	0.168383	-4.38358	16038	ILMN_1752639	SLC25A24	7510681
0.70091	8.37695	2.0709	0.0461982	0.135384	-4.11025	25232	ILMN_2334989	CCT3	7650484
0.700884	10.7744	2.83616	0.0077136	0.0517518	-2.57703	4643	ILMN_1787949	RPS15A	3360608
0.700603	9.20149	2.30967	0.0272507	0.0998567	-3.66741	34033	ILMN_1778177	ZNF207	2470079
0.700578	7.85695	2.41792	0.0212442	0.0876689	-3.45533	24553	ILMN_1809583	CREBBP	6840148
0.699962	6.33422	2.94799	0.00581009	0.0452952	-2.32791	47087	ILMN_3304130	LOC729236	2320709
0.699707	6.75728	2.63651	0.012632	0.0661288	-3.00735	44890	ILMN_1713964	BTBD3	10608
0.699644	9.29893	1.90721	0.0651575	0.169355	-4.3926	37715	ILMN_1711383	STK4	4250398
0.699288	5.83	2.82483	0.00793601	0.0521567	-2.60195	15122	ILMN_2173919	MYO9A	1690288
0.698989	9.14316	2.42031	0.0211261	0.0874814	-3.45057	16288	ILMN_2101832	LAPTM4B	580132
0.698764	8.07074	4.35812	0.000118884	0.0151114	1.16414	10790	ILMN_1734543	PTPRE	2340673
0.698434	6.1973	2.68594	0.0111973	0.0624492	-2.9026	37459	ILMN_1651504	FAM193A	610091
0.69793	10.1184	2.6948	0.0109568	0.061606	-2.88371	2611	ILMN_1679209	HSPA9	430630
0.697841	7.00063	2.60189	0.0137362	0.0694429	-3.08	1484	ILMN_1654262	ZMAT3	3140543
0.697755	11.0739	2.60405	0.0136646	0.0691882	-3.07547	28434	ILMN_2116366	RPL12	6860192
0.697713	7.13607	1.83292	0.075776	0.186091	-4.51469	15772	ILMN_3223317	LOC728666	1110487
0.696868	6.13181	2.83298	0.00777526	0.051812	-2.58401	47196	ILMN_1782504	MTERFD1	5050037
0.696658	6.27864	2.46002	0.0192538	0.0828815	-3.37107	21654	ILMN_1724897	C14orf93	4610484
0.696462	8.28931	1.96448	0.0578723	0.157034	-4.29588	6274	ILMN_1810977	CDV3	3130356
0.696346	5.95046	3.89153	0.000452865	0.0184386	-0.0463209	6095	ILMN_1791792	C12orf5	2350762
0.695712	8.73529	2.82682	0.00789657	0.0521121	-2.59758	6842	ILMN_1696347	CTSC	5270367
0.695565	6.51217	2.76098	0.00930621	0.0565286	-2.74131	621	ILMN_1662964	PRMT3	6760133
0.695526	9.26889	1.93277	0.0618139	0.163737	-4.34972	40752	ILMN_3284119	LOC399804	160091
0.6954	6.21199	2.46115	0.0192024	0.0828505	-3.36877	34311	ILMN_1789123	PLK4	3190470
0.695223	7.33904	2.33918	0.0254771	0.096302	-3.61027	14701	ILMN_1729417	GNE	6060209
0.695184	9.16028	2.70396	0.0107132	0.0611764	-2.86412	46719	ILMN_1763265	CHMP1B	3940148
0.695143	6.53923	2.4933	0.0178023	0.0799541	-3.30375	30379	ILMN_1727080	MYO6	1430497
0.694568	6.07779	3.00936	0.00496337	0.0424326	-2.18893	35657	ILMN_2391333	CYP20A1	270332
0.693984	6.27387	2.39864	0.0222168	0.0896356	-3.49359	43364	ILMN_1653180	TPM4	6860441
0.693932	7.24033	2.80029	0.00843856	0.0542581	-2.65572	39996	ILMN_1721116	USP10	1740139
0.693835	7.42639	2.30972	0.0272471	0.0998567	-3.6673	11032	ILMN_1659285	PSMG1	1010168
0.693764	7.33034	2.783	0.00881035	0.055185	-2.69345	46821	ILMN_3244395	LOC728877	3710079
0.693609	7.13924	2.21641	0.0336106	0.111969	-3.84458	28321	ILMN_2363621	RBBP8	6580672
0.693389	8.75843	2.49693	0.0176504	0.0796095	-3.29638	22169	ILMN_1679134	NSMCE4A	6510025
0.693163	6.31626	2.61913	0.0131756	0.0676018	-3.0439	43055	ILMN_3242603	GTF2H2B	1510138
0.692375	10.1013	2.11389	0.0421049	0.128403	-4.03317	38394	ILMN_1685699	PRSS3	5080139
0.692171	6.92121	3.10894	0.00383262	0.0391769	-1.96011	4065	ILMN_1741300	ZNF407	770537
0.692167	6.13449	2.97052	0.0054846	0.0442342	-2.27708	43670	ILMN_1726181	C19orf52	6290253
0.692152	7.20245	2.63336	0.0127288	0.0663954	-3.01398	18121	ILMN_2382724	C17orf95	5090717
0.692115	6.69625	3.22937	0.00279085	0.0349127	-1.67828	31495	ILMN_1747162	DDX47	3940379
0.692072	10.3263	4.52904	7.22718e-05	0.0139337	1.61562	15149	ILMN_2079386	RPL22	7380689
0.692027	9.88089	2.32059	0.0265816	0.0985904	-3.64632	32679	ILMN_1742238	SET	4230224
0.691893	9.10587	2.15454	0.0385318	0.122036	-3.95917	33272	ILMN_1705116	C6orf85	6560328
0.691566	7.25558	2.18411	0.0361046	0.117024	-3.90469	40623	ILMN_3247261	RAPGEF2	4120615
0.691533	8.00209	1.89787	0.0664183	0.171504	-4.40817	24245	ILMN_1810782	SH3KBP1	3450059
0.691388	7.84316	1.51897	0.138216	0.274457	-4.98611	6273	ILMN_1673788	CDV3	5720746
0.691378	7.7434	2.20408	0.0345437	0.113978	-3.8676	36568	ILMN_1760855	OCRL	60324
0.690729	12.8422	2.95102	0.0057653	0.0451761	-2.32109	15913	ILMN_3199916	LOC100130980	4640056
0.69067	6.6939	2.55655	0.0153167	0.0734855	-3.17417	11334	ILMN_1727194	CALU	940431
0.690595	7.7664	2.22459	0.0330036	0.110707	-3.82924	39737	ILMN_1665583	TUBB	3610259
0.690572	6.2908	2.14165	0.0396345	0.123947	-3.98275	44869	ILMN_1670841	CPNE1	4570500
0.690558	7.93608	2.71335	0.0104686	0.0603687	-2.844	1890	ILMN_1795428	WDR59	5290403
0.690111	8.61228	2.30784	0.0273639	0.100024	-3.67092	11893	ILMN_2307455	UBE2A	6960440
0.690109	9.82555	3.95841	0.000374718	0.0174546	0.124768	6002	ILMN_1662905	NME1-NME2	2760358
0.689967	8.16726	2.23366	0.0323424	0.109836	-3.8122	40173	ILMN_3194508	ASAP2	5340646
0.689539	6.3444	2.22093	0.0332742	0.111298	-3.83611	28160	ILMN_1690690	SEC23IP	3460468
0.689115	7.82058	1.61487	0.115783	0.244276	-4.84999	14974	ILMN_1748124	TSC22D3	6350632
0.689048	7.89546	2.18192	0.0362802	0.117344	-3.90876	2066	ILMN_1672589	SEMA4B	5080280
0.688914	6.9855	2.33484	0.0257309	0.0968153	-3.61869	29774	ILMN_1702806	PDCL3	3870646
0.6889	10.2771	3.25704	0.00259296	0.0338545	-1.61278	31886	ILMN_1704961	ACTG1	6510072
0.68832	7.76131	2.44526	0.019931	0.0844003	-3.40071	23126	ILMN_1677122	FAM168B	5270187
0.688161	6.19237	2.6767	0.0114534	0.0629438	-2.92228	25246	ILMN_1794539	KIF11	4060176
0.687782	6.451	2.41454	0.0214119	0.0880156	-3.46206	7906	ILMN_1783285	CTPS	6370273
0.687627	6.8067	2.25387	0.030911	0.107415	-3.77403	26766	ILMN_2338480	RHOT1	2480576
0.687518	7.48569	2.47273	0.018687	0.08163	-3.34542	10055	ILMN_3271092	KLRAQ1	3940242
0.687009	6.34755	2.56727	0.0149288	0.07245	-3.15201	17370	ILMN_1651554	RGS5	160445
0.686839	11.1919	3.07238	0.00421598	0.0399029	-2.04458	12661	ILMN_3276990	LOC389141	5900373
0.686648	6.55212	2.20646	0.0343617	0.113514	-3.86316	40735	ILMN_1728224	OGFR	6860382
0.686426	6.18712	2.76598	0.00919146	0.0562045	-2.73047	11807	ILMN_1652762	HIC2	5820672
0.686421	9.74345	1.99676	0.0540864	0.150561	-4.24038	29927	ILMN_2359453	ERGIC3	6200259
0.686009	8.13182	2.15977	0.0380923	0.121148	-3.94958	9742	ILMN_1715636	EIF3B	6290603
0.685858	8.05735	2.89448	0.00665783	0.0482466	-2.44779	31261	ILMN_2105983	XRCC5	2900039
0.685393	5.97505	2.2892	0.0285457	0.102662	-3.70674	3394	ILMN_1668514	PIP5K1C	2570008
0.685227	5.85196	2.65609	0.0120446	0.0647992	-2.96602	46734	ILMN_1700822	DPP3	430408
0.685062	8.35816	2.73157	0.0100089	0.0590842	-2.80485	24855	ILMN_3193306	C14orf109	4210553
0.684823	5.80062	3.20223	0.00299897	0.0357342	-1.74228	29687	ILMN_1690085	STK11IP	4290154
0.684681	7.43359	2.43768	0.0202877	0.0851335	-3.41591	1721	ILMN_3231390	NHP2	130673
0.684647	10.677	2.57043	0.0148158	0.0722637	-3.14545	40521	ILMN_1752285	RPL4	4250445
0.684562	6.53608	2.25293	0.0309766	0.107526	-3.77582	30558	ILMN_1700028	C9orf156	3440446
0.684402	6.48852	2.26756	0.0299745	0.105559	-3.74805	8483	ILMN_1742260	SSFA2	3990674
0.684315	12.0148	3.48643	0.00139668	0.026906	-1.05981	9155	ILMN_1698940	LOC653232	4780341
0.683561	7.22784	1.75057	0.0892379	0.20689	-4.64544	35095	ILMN_1775008	NCAPD2	2680497
0.683479	8.24923	2.64678	0.0123208	0.0654768	-2.9857	9273	ILMN_1776260	LOC653505	4480707
0.68332	7.97556	2.1288	0.0407615	0.125848	-4.00615	27358	ILMN_1710124	CMTM8	2480037
0.682951	9.39154	2.27806	0.0292731	0.104085	-3.72804	539	ILMN_3291709	LOC402175	520468
0.682896	10.8372	2.75103	0.00953846	0.0574359	-2.76284	919	ILMN_1713369	RPL13A	6060356
0.682705	6.64928	2.604	0.0136664	0.0691882	-3.07558	12492	ILMN_1783956	ATP8B4	1820270
0.682676	6.67394	2.31939	0.0266544	0.0987915	-3.64864	34874	ILMN_1682781	TEAD2	4670398
0.682334	8.11362	2.59263	0.0140462	0.0703763	-3.09932	27547	ILMN_1790577	SLC35F2	5720445
0.682021	7.5375	2.08537	0.044783	0.133547	-4.08444	37519	ILMN_1681644	BIRC3	7210154
0.681504	9.45083	2.376	0.0234104	0.0922835	-3.53825	10611	ILMN_1737738	NDUFA12	5090050
0.681418	8.71012	2.52233	0.0166187	0.0769075	-3.24453	41667	ILMN_1811489	OXSR1	4920669
0.681245	7.7723	2.17851	0.0365536	0.117757	-3.91505	30462	ILMN_1743049	PWP1	2710475
0.681157	8.36997	2.04291	0.0490484	0.141329	-4.1598	28892	ILMN_1801795	LOC347544	2570286
0.681152	7.90194	2.32905	0.0260738	0.0974866	-3.62994	32833	ILMN_2108339	THUMPD1	1740204
0.680766	7.30784	2.35812	0.0243943	0.0941908	-3.57332	38639	ILMN_1740571	LOC647859	6040546
0.679853	8.23956	2.48278	0.01825	0.0809458	-3.3251	27608	ILMN_3201453	LOC644363	5670497
0.679747	6.63388	2.16892	0.037334	0.119556	-3.93275	38183	ILMN_1730906	FILIP1L	650458
0.679618	7.07913	2.75437	0.00945997	0.0571078	-2.75562	43679	ILMN_2234229	PRMT6	7200707
0.679121	6.8493	2.7455	0.00967007	0.0579173	-2.7748	32162	ILMN_1705991	GUSBL1	60722
0.678994	7.86557	2.33624	0.0256486	0.096657	-3.61597	9301	ILMN_1723158	NOP2	540221
0.678967	6.50684	2.29019	0.0284814	0.102535	-3.70484	38749	ILMN_1780671	PLEKHG3	4010397
0.678528	7.82797	1.98024	0.0559957	0.153747	-4.26886	23236	ILMN_1785191	TMEM14A	3780619
0.678311	6.55067	2.53091	0.0162832	0.0761144	-3.22696	28573	ILMN_1685631	KIAA0892	7400243
0.677583	6.31552	2.19876	0.0349536	0.114758	-3.8775	22370	ILMN_1693317	TTC15	6550025
0.677382	5.73577	3.47589	0.00143746	0.0271387	-1.0856	984	ILMN_2150187	KCTD18	3140048
0.677367	9.47011	3.17408	0.00323036	0.0363101	-1.80836	8549	ILMN_3192791	HNRNPM	2360669
0.67717	7.7495	1.51918	0.138165	0.274457	-4.98583	22382	ILMN_1798177	CHURC1	6370612
0.676862	8.06799	1.82734	0.0766305	0.187231	-4.52371	30067	ILMN_1775762	GNAI2	1300730
0.676254	8.09171	2.10762	0.0426811	0.129451	-4.04448	10709	ILMN_2316540	MRPL11	4670424
0.676091	8.179	2.08018	0.0452861	0.134222	-4.09371	12320	ILMN_1676548	BZW2	1440612
0.676054	7.66811	2.13867	0.0398936	0.124283	-3.98819	43760	ILMN_1752932	MPZL2	3890228
0.675765	8.59905	2.26495	0.0301512	0.105877	-3.75302	30500	ILMN_1793770	DNAJB6	5860315
0.675685	8.02458	2.9692	0.00550312	0.0442742	-2.28005	31062	ILMN_1713682	FBXO11	7000468
0.675685	7.30023	2.36424	0.0240535	0.0933587	-3.56134	7794	ILMN_2325574	CASC4	3400138
0.675471	9.4033	2.13908	0.039858	0.124269	-3.98744	3962	ILMN_1732053	SNRNP70	3870010
0.675342	6.01928	2.12491	0.0411084	0.126443	-4.01321	2024	ILMN_2187727	NOC3L	7560201
0.674578	6.56455	2.09209	0.044139	0.132182	-4.07241	25665	ILMN_2410826	OAS1	1090390
0.674042	7.59487	2.26499	0.0301484	0.105877	-3.75294	22236	ILMN_2395204	SLTM	4060136
0.67403	6.58538	2.16296	0.0378262	0.120639	-3.94371	9878	ILMN_1814808	BFAR	610022
0.673779	7.30706	1.84099	0.0745555	0.184375	-4.50162	21856	ILMN_1707448	CRKRS	5860048
0.673686	6.89298	1.59446	0.120291	0.250565	-4.87956	20752	ILMN_2322831	NOS2A	4760324
0.673112	6.00948	2.57978	0.0144871	0.0716097	-3.12605	33938	ILMN_1657864	TMUB2	3710653
0.672945	9.74061	1.23374	0.225946	0.382081	-5.34754	16118	ILMN_3243644	LOC100132564	3780767
0.672907	7.3335	2.21721	0.0335505	0.111874	-3.84307	46990	ILMN_1664826	FBXO33	5870202
0.672837	7.1617	1.96212	0.058158	0.157455	-4.29991	36408	ILMN_1677138	POLR2J3	2750632
0.672193	5.833	3.18862	0.00310877	0.0358954	-1.77425	28189	ILMN_2362911	CLK2	830598
0.672187	12.5489	3.28155	0.00242897	0.033134	-1.55455	13919	ILMN_1715926	LOC642210	6510753
0.672162	6.44617	2.23105	0.0325311	0.109978	-3.8171	33715	ILMN_1719611	CCT6A	2600630
0.672112	8.69756	2.29258	0.0283277	0.102189	-3.70025	671	ILMN_1691949	LOC728554	1430093
0.67179	5.94163	2.55951	0.0152088	0.0732701	-3.16806	12208	ILMN_1720526	CENPN	6550373
0.671568	9.966	3.45092	0.00153863	0.0278658	-1.14653	14509	ILMN_1666206	GSDMB	6270615
0.671436	6.49486	3.02774	0.00473338	0.0413522	-2.147	26431	ILMN_2324157	UBA3	1510327
0.671164	8.53752	2.47336	0.0186592	0.08163	-3.34414	21994	ILMN_1652082	ELF4	1410168
0.671103	6.38121	2.4797	0.0183829	0.0811632	-3.33133	16070	ILMN_3201485	LOC644988	50646
0.671088	9.74256	4.51622	7.50291e-05	0.0139337	1.58164	14997	ILMN_2175075	SFRS4	7200037
0.671043	7.12441	2.25838	0.0305995	0.106864	-3.76548	31021	ILMN_1777660	RNF144	3450136
0.670717	7.78986	2.09734	0.0436409	0.131465	-4.06298	22482	ILMN_2176251	C20orf72	5960736
0.670434	7.26532	2.14474	0.0393675	0.123503	-3.9771	35824	ILMN_3249608	ANKLE2	2360671
0.669318	6.43891	1.5883	0.121679	0.252351	-4.88842	11151	ILMN_1749006	RCSD1	1170703
0.669036	6.2448	2.48692	0.0180726	0.0806268	-3.3167	46377	ILMN_2367010	GPR126	830523
0.668792	7.55032	2.06715	0.046572	0.136255	-4.11693	4112	ILMN_1811648	DCAKD	3890670
0.66797	7.03495	3.03399	0.00465739	0.0411193	-2.13269	10582	ILMN_1714622	TNRC6A	1780563
0.667943	6.67965	2.26013	0.0304793	0.106493	-3.76216	30316	ILMN_1677133	MITD1	5050255
0.667864	7.09999	2.157	0.0383248	0.121627	-3.95467	8909	ILMN_1730879	CBY1	510100
0.667729	6.4894	2.46052	0.0192311	0.0828505	-3.37005	40253	ILMN_1802205	RHOB	3400332
0.667639	11.9094	3.57449	0.0010971	0.0246664	-0.843206	1384	ILMN_1777344	RPS13	3120717
0.667434	8.93739	2.88775	0.00677246	0.0487133	-2.4628	11417	ILMN_1664012	CANT1	5860358
0.667368	9.48734	3.89387	0.000449879	0.0184386	-0.0403486	23746	ILMN_1683678	SPATS2L	7380221
0.666769	6.6873	1.75914	0.0877479	0.204592	-4.63205	32960	ILMN_1795190	CLDN2	6420475
0.666503	9.82811	1.9315	0.0619761	0.16382	-4.35185	36966	ILMN_2100437	HBB	3440739
0.666199	7.16618	2.1479	0.0390961	0.123165	-3.97133	42393	ILMN_1710207	C10orf6	6510368
0.666152	6.2471	2.27625	0.0293928	0.104407	-3.73149	4358	ILMN_1728626	WDR5	4850079
0.666051	8.22496	2.06036	0.0472548	0.137498	-4.12898	30809	ILMN_3251207	TMEM19	110196
0.666003	6.56464	2.38615	0.0228684	0.0911644	-3.51827	6788	ILMN_2286514	GTPBP8	940168
0.665789	8.21152	2.3458	0.0250939	0.0954284	-3.59738	43984	ILMN_1666564	LOC652489	6650228
0.665757	11.1189	2.91307	0.00635107	0.0474746	-2.4063	16141	ILMN_1788742	LOC441246	580717
0.665687	6.88186	2.79185	0.00861814	0.0547212	-2.67415	2281	ILMN_1687941	RNF4	4200220
0.665568	8.67866	2.30225	0.0277134	0.100619	-3.68168	36826	ILMN_2047599	TMEM50B	3460307
0.66551	7.43629	2.45859	0.0193182	0.0830583	-3.37393	39158	ILMN_1798061	ZFYVE26	5890241
0.665355	11.8604	3.75075	0.000672699	0.0209756	-0.403212	46152	ILMN_1801928	YWHAZ	4180343
0.665296	8.97158	2.37371	0.0235347	0.0923637	-3.54276	3590	ILMN_1786039	RNF34	650709
0.665038	9.29227	2.24543	0.0315021	0.108549	-3.79001	6865	ILMN_2056975	HPRT1	6400270
0.665018	7.6988	2.05432	0.0478693	0.138688	-4.13968	27092	ILMN_1691053	LOC91561	2490450
0.664854	6.23199	1.83513	0.0754405	0.18572	-4.51112	13992	ILMN_2319910	DGKA	3170020
0.664132	7.57713	2.24539	0.0315046	0.108549	-3.79008	38573	ILMN_1748616	GTF2F1	5810452
0.663866	8.70256	1.68972	0.100433	0.223751	-4.73887	46414	ILMN_2083567	PHLPP2	6560193
0.663396	6.67955	2.23188	0.0324708	0.109923	-3.81554	25068	ILMN_1689704	TMEM5	5690358
0.662704	6.16428	2.17238	0.0370511	0.118892	-3.92638	30901	ILMN_1802257	PCTP	1300075
0.662703	6.85835	2.8547	0.00736194	0.0506082	-2.53609	29759	ILMN_1714737	ASF1A	7560048
0.662422	11.9992	3.3662	0.0019354	0.0298901	-1.35178	27984	ILMN_3304519	LOC728576	3940524
0.662352	9.54728	2.1919	0.0354883	0.115836	-3.89025	12342	ILMN_1693490	SEC11A	2570088
0.662147	9.82912	1.84399	0.0741065	0.183622	-4.49676	8773	ILMN_3299407	LOC728553	4040411
0.661876	9.34052	2.20302	0.0346249	0.114101	-3.86957	44755	ILMN_1799367	TXNDC14	610762
0.661592	9.64624	1.84458	0.0740172	0.183486	-4.49578	31280	ILMN_2396444	CD14	6370369
0.661551	6.18908	2.2488	0.031265	0.108067	-3.78364	31167	ILMN_1733248	NRBP2	4490142
0.66146	6.86344	2.6848	0.0112288	0.0624492	-2.90504	8768	ILMN_3248343	INO80	3170538
0.661363	7.26997	2.93217	0.00604959	0.0463334	-2.36349	6758	ILMN_1695711	FAM105A	5130661
0.661325	9.26029	3.34584	0.0020445	0.0307344	-1.40078	3193	ILMN_2192693	EIF3M	1980564
0.660795	6.86091	3.10303	0.00389233	0.039192	-1.97381	21435	ILMN_1812776	FBXO28	3990767
0.660405	5.81991	2.59549	0.0139498	0.0700905	-3.09335	29392	ILMN_1652736	RPS6KA3	2260133
0.660359	8.56887	2.15777	0.0382602	0.121562	-3.95326	22212	ILMN_1723177	ANAPC5	4730408
0.660111	7.98055	3.06016	0.00435206	0.0402404	-2.07271	34031	ILMN_1857915	LOC401397	5570519
0.659884	6.8279	2.73836	0.00984233	0.0585871	-2.79021	1676	ILMN_1671891	PID1	1410114
0.65984	7.26989	2.54313	0.0158159	0.074749	-3.20185	36587	ILMN_3249419	LOC728457	6960192
0.65969	6.34047	2.40465	0.0219094	0.0889975	-3.48169	32301	ILMN_1765146	IFNAR2	6550056
0.659443	7.16432	2.37975	0.0232089	0.0918283	-3.53087	20887	ILMN_3251501	SERF2	1300093
0.659297	9.30973	1.60434	0.118092	0.247629	-4.86529	4100	ILMN_2081682	SMAP2	5550136
0.658987	7.09195	2.74015	0.00979901	0.0584041	-2.78636	704	ILMN_2406313	RBCK1	5820753
0.65897	6.31171	2.094	0.0439566	0.131945	-4.06897	8088	ILMN_1667050	PRPS1	4780521
0.658918	8.54499	2.21594	0.0336454	0.112023	-3.84545	39471	ILMN_1768127	EBNA1BP2	290114
0.658822	9.22457	2.07818	0.0454814	0.134606	-4.09728	20030	ILMN_1749709	NDUFB11	5550377
0.658706	7.75193	1.80921	0.0794629	0.192337	-4.55284	21180	ILMN_1759513	RND3	4210524
0.658527	6.81375	2.3156	0.0268854	0.0994002	-3.65596	19804	ILMN_1693401	KLHL28	7330575
0.658462	5.98498	2.68179	0.0113118	0.0627145	-2.91145	15453	ILMN_2065783	EXOC2	2640110
0.658421	12.994	3.39795	0.00177638	0.0290869	-1.27513	19597	ILMN_1782621	RPS12	6960181
0.658203	10.6956	3.05275	0.00443652	0.040389	-2.08972	38766	ILMN_1762747	RPL15	4210703
0.658035	9.69046	3.37462	0.00189197	0.0295486	-1.3315	7342	ILMN_1728605	TTC3	290343
0.657122	6.74507	2.13033	0.0406256	0.125656	-4.00336	23490	ILMN_2324574	RALGAPA1	7000474
0.656608	6.89152	2.0372	0.0496494	0.142478	-4.16986	756	ILMN_1813400	CBR4	5810750
0.656543	6.68299	2.35778	0.0244133	0.0942034	-3.57398	20780	ILMN_1739558	CRELD1	3400619
0.656516	6.39526	2.33459	0.025746	0.0968381	-3.61919	13751	ILMN_3307827	DNAJC4	3440288
0.656065	7.02303	1.64161	0.110092	0.23703	-4.81078	38170	ILMN_1765860	DOCK11	7610730
0.65588	7.64906	2.08221	0.0450893	0.134069	-4.0901	3283	ILMN_2087575	ZC3H4	5820608
0.655823	7.23234	2.0125	0.0523199	0.147177	-4.21306	35414	ILMN_1781388	PGM5	4480112
0.655801	6.44089	2.58908	0.0141668	0.0706487	-3.10671	18902	ILMN_1681972	TMEM69	1230397
0.655743	7.78227	3.26657	0.00252795	0.0333793	-1.59016	24854	ILMN_3269775	C14orf109	1820092
0.655653	8.11564	2.11835	0.0416991	0.127671	-4.0251	13525	ILMN_1679382	CCT2	7100288
0.655494	10.6915	3.10481	0.00387424	0.039192	-1.96968	17493	ILMN_1751368	HNRNPD	4180576
0.655482	6.1982	1.9992	0.0538087	0.15002	-4.23615	23121	ILMN_2410713	FGFR4	70520
0.655392	9.2012	2.1648	0.0376742	0.120396	-3.94034	15645	ILMN_2383693	UPF2	2750189
0.654939	6.36649	2.26284	0.0302945	0.106094	-3.75702	32468	ILMN_1811574	MAPK8IP3	5270575
0.654554	7.05551	2.22654	0.0328604	0.110468	-3.82558	3702	ILMN_1749838	MZF1	1030053
0.654226	6.1073	2.63435	0.0126984	0.0663016	-3.01191	13329	ILMN_1656691	FBXO4	1570075
0.653969	7.78466	1.99643	0.0541242	0.150624	-4.24095	33834	ILMN_1804396	C14orf4	5290626
0.653787	9.14332	2.30345	0.0276382	0.100449	-3.67938	26915	ILMN_1793371	KIAA0430	7000142
0.653608	6.59022	2.59926	0.0138235	0.0696859	-3.08548	30412	ILMN_1655126	PI4KAP2	1240136
0.6536	7.27395	2.50464	0.0173312	0.0788032	-3.28068	10866	ILMN_1727142	IKBKB	1260438
0.653466	8.08321	2.28076	0.0290953	0.103591	-3.72288	20998	ILMN_3265797	LOC100130561	2120377
0.653337	7.73447	2.97772	0.00538415	0.0438083	-2.26077	13323	ILMN_1686805	CRK	6550196
0.653316	6.24331	2.1574	0.0382908	0.121562	-3.95393	17307	ILMN_1768293	NUP155	6060685
0.653105	7.3781	2.08075	0.0452312	0.134122	-4.09271	39911	ILMN_1667356	CCDC128	520598
0.653073	10.9466	3.45091	0.00153867	0.0278658	-1.14655	16441	ILMN_1762725	EIF3L	2190221
0.652913	8.55199	2.32254	0.0264637	0.0984628	-3.64254	46425	ILMN_1723729	RSL1D1	5490008
0.652431	6.5356	2.87738	0.00695245	0.049366	-2.48584	40329	ILMN_1680091	POP7	2480554
0.652324	9.53426	1.93092	0.062051	0.163877	-4.35284	26467	ILMN_3306215	LOC729926	870019
0.652247	7.0301	2.00041	0.0536721	0.149757	-4.23406	25767	ILMN_2346573	PSME3	1450064
0.651849	8.04547	2.09833	0.0435476	0.131258	-4.0612	359	ILMN_1752213	TMEM60	4480368
0.651432	12.0377	2.38289	0.0230412	0.0915172	-3.52469	7905	ILMN_2379644	CD74	7040008
0.651066	6.19552	2.57073	0.0148053	0.0722637	-3.14483	42104	ILMN_1707815	SDHALP1	2450332
0.650715	6.93195	2.35566	0.0245327	0.0944165	-3.57814	25592	ILMN_1709894	CLPX	6760050
0.650634	6.22946	2.58367	0.0143521	0.071202	-3.11795	20878	ILMN_1803856	DKFZP586I1420	4570064
0.650258	7.93993	1.12332	0.269342	0.428881	-5.46924	15999	ILMN_2122103	ETS1	6370435
0.650245	6.11469	3.12257	0.00369845	0.0384017	-1.9285	23190	ILMN_1731043	TRA2A	3610619
0.650114	7.70774	2.06319	0.0469691	0.137074	-4.12396	15426	ILMN_1709334	TM9SF1	780296
0.649968	11.6779	2.97114	0.00547582	0.0442342	-2.27567	29307	ILMN_2219134	RPS15	20021
0.649352	7.09256	1.11485	0.272902	0.432804	-5.47814	20214	ILMN_1712431	FAM113B	4200541
0.649163	8.0467	2.14025	0.0397556	0.12418	-3.9853	18273	ILMN_1731181	TEX2	2350333
0.649057	10.0147	1.91285	0.0644067	0.168383	-4.38318	43212	ILMN_1777378	COMMD6	4260484
0.64897	6.67663	2.82357	0.00796116	0.0521621	-2.60472	5049	ILMN_1795435	ZNF264	4850270
0.648892	9.29745	2.10311	0.0431001	0.13027	-4.05261	16162	ILMN_1771593	RRM1	2850575
0.648869	7.89967	1.50188	0.142562	0.279954	-5.00962	11984	ILMN_1711617	GMFG	3370452
0.64879	6.19714	2.18219	0.0362583	0.117309	-3.90825	403	ILMN_1785202	STAT4	7320370
0.648703	8.3934	2.84505	0.00754299	0.0512491	-2.55741	36130	ILMN_1772702	SFRS2B	4490133
0.648349	9.24901	3.07748	0.00416038	0.0398239	-2.03283	41965	ILMN_1721876	TIMP2	780270
0.648329	13.0522	3.31719	0.00220802	0.03153	-1.46948	28640	ILMN_1651680	LOC649150	4060446
0.647987	9.73138	1.74103	0.0909206	0.209064	-4.66027	33277	ILMN_1789809	LOC644511	1440398
0.64772	6.72812	2.01668	0.0518585	0.146447	-4.20576	1760	ILMN_2409451	NCKAP1	3930615
0.647467	6.61696	3.20085	0.00300994	0.0357342	-1.74553	33003	ILMN_1759325	C16orf91	4890056
0.647329	8.38373	2.01416	0.0521363	0.146816	-4.21016	23265	ILMN_1763638	BCAR3	4070053
0.646783	6.58398	1.95587	0.0589208	0.158955	-4.31057	5756	ILMN_1762899	EGR1	870338
0.646773	6.08566	2.42209	0.0210392	0.0871891	-3.44704	18647	ILMN_1664516	CENPF	4780129
0.646655	11.8027	3.57601	0.00109252	0.0246664	-0.839444	37214	ILMN_1680437	LOC731096	4730082
0.646416	11.6201	3.30473	0.00228297	0.032136	-1.49926	28983	ILMN_3201445	LOC728128	5570431
0.646145	6.69226	2.39663	0.0223204	0.08988	-3.49757	40800	ILMN_1769601	MGC16169	3940411
0.646103	8.7114	2.18228	0.0362511	0.117309	-3.90809	2298	ILMN_1741440	SLC35A1	6510204
0.646048	6.56714	2.42728	0.0207859	0.0865998	-3.43668	45866	ILMN_1757384	RAN	6250707
0.645875	6.39252	2.17155	0.0371189	0.11901	-3.92791	11590	ILMN_1661337	SRM	5570088
0.645812	12.1397	1.92417	0.0629226	0.165604	-4.3642	19862	ILMN_1691156	MT1A	6200402
0.645466	5.94643	2.15866	0.0381854	0.121408	-3.95162	26552	ILMN_1812940	TRMT1	7650278
0.645395	6.35925	2.75699	0.00939868	0.0569311	-2.74995	22422	ILMN_1672135	ZNF615	1570338
0.645275	7.87446	1.9451	0.0602541	0.161288	-4.32886	22625	ILMN_1738819	EFTUD2	6980475
0.645215	7.66063	1.97088	0.0571035	0.155717	-4.28492	11936	ILMN_1680626	PDIA6	10463
0.644973	7.52449	2.21695	0.0335701	0.111904	-3.84356	9594	ILMN_1689989	CDC42BPB	4200703
0.644812	8.27755	2.19679	0.0351065	0.115002	-3.88117	19643	ILMN_1800164	PPFIA1	130608
0.644547	10.5731	3.08794	0.00404857	0.0395084	-2.00869	1871	ILMN_1680453	ITM2C	1110669
0.644373	5.86076	2.69564	0.0109342	0.0615813	-2.8819	27244	ILMN_1685286	PPP1R12C	3450220
0.644039	6.41029	2.65939	0.0119482	0.0645321	-2.95903	14661	ILMN_1686401	LOC728739	6350048
0.644	7.0303	2.28825	0.0286066	0.102786	-3.70855	15940	ILMN_2094360	NR2F2	7380202
0.643952	10.7048	1.35949	0.183133	0.330293	-5.19638	24378	ILMN_3251587	LOC100008589	6290142
0.643753	6.39917	2.24197	0.0317471	0.108809	-3.79654	30683	ILMN_1668498	CWF19L2	1580296
0.643593	6.03853	1.87726	0.0692734	0.175797	-4.44229	37588	ILMN_1673639	ABI3BP	6980739
0.643375	6.19655	2.48091	0.0183303	0.0810653	-3.32887	27071	ILMN_1789243	VPS33B	6330243
0.643151	7.64406	2.41012	0.0216329	0.0884299	-3.47084	47066	ILMN_3238751	PMS2L4	5910474
0.643077	9.73147	2.12139	0.0414237	0.127214	-4.01958	43064	ILMN_1657204	SAE1	7160753
0.642999	8.38068	2.06819	0.0464681	0.136025	-4.11508	41841	ILMN_1701875	ZYX	7320594
0.642777	7.37894	2.94435	0.0058645	0.0455952	-2.33612	22012	ILMN_1754811	FBXO38	7570139
0.642554	9.60199	2.49263	0.0178305	0.0799541	-3.30511	38768	ILMN_1667043	EIF4A3	5270110
0.642474	7.91256	2.37988	0.0232019	0.0918283	-3.53062	31848	ILMN_1776005	OSTC	3450608
0.642016	6.87906	2.09016	0.0443227	0.13262	-4.07586	25627	ILMN_2347798	IFI6	1010246
0.641944	8.92172	3.92534	0.00041156	0.0177737	0.0400447	26437	ILMN_1783424	PUM1	3870543
0.64173	6.93201	2.175	0.0368376	0.118393	-3.92154	27581	ILMN_1735827	NISCH	5960678
0.641581	8.4615	2.22745	0.032794	0.110392	-3.82388	31446	ILMN_3188984	C20orf199	2480064
0.641578	7.84738	2.14569	0.0392858	0.123401	-3.97537	20772	ILMN_2134110	SELK	2710161
0.641562	6.0748	3.03938	0.00459297	0.0409903	-2.12038	47159	ILMN_1658884	ATP11B	6060706
0.641438	5.9095	2.72735	0.0101137	0.0592764	-2.81394	32516	ILMN_1879326		730369
0.641395	6.72585	2.21659	0.033597	0.111958	-3.84424	14937	ILMN_1785060	TSPAN14	6220278
0.641329	9.37937	1.75569	0.0883457	0.20553	-4.63745	26958	ILMN_1911042		5960021
0.640372	6.55371	1.97078	0.0571162	0.155717	-4.28511	20574	ILMN_1664094	P2RY13	520392
0.640155	7.09008	0.783397	0.438935	0.594103	-5.77657	27998	ILMN_1718552	CXCL13	1110564
0.63928	7.89585	1.93744	0.0612192	0.162727	-4.34183	20882	ILMN_1735347	MCEE	5290408
0.6387	9.41734	2.20332	0.0346022	0.114061	-3.86902	17549	ILMN_1744347	LOC127295	540451
0.638652	8.56742	1.94398	0.0603951	0.161503	-4.33077	27641	ILMN_1747303	DDX39	4860673
0.638504	7.29747	2.21248	0.0339055	0.112425	-3.85192	35535	ILMN_1745034	SLC11A2	1820037
0.638414	7.63354	1.59603	0.119939	0.250233	-4.8773	34343	ILMN_1679051	PTPRR	2350132
0.638363	7.56811	1.57348	0.125069	0.25705	-4.90961	18287	ILMN_1723480	BST2	4900674
0.638356	8.51753	2.63197	0.0127719	0.0665192	-3.01691	31483	ILMN_3178792	HNRNPA2B1	5490739
[truncated: 8,671 more rows]

## Sheet: colon
logFC	AveExpr	t	P.Value	adj.P.Val	B	X	probes	genes	address
1.94115	6.94132	4.65765	4.69236e-05	0.0911687	1.86085	19233	ILMN_1790689	CRISPLD2	4180079
1.28667	6.73004	4.54578	6.53485e-05	0.0911687	1.57961	15701	ILMN_1673933	LOC440341	870037
-0.858989	8.42131	-4.44892	8.69558e-05	0.0911687	1.33689	4979	ILMN_1801077	PLIN2	1400446
1.20172	6.1186	4.34208	0.000119	0.0911687	1.07019	41620	ILMN_1697629	PLA2G4B	2350722
1.74664	6.71865	4.33914	0.000120028	0.0911687	1.06287	31953	ILMN_1796801	ABCA8	2710392
2.00639	7.01189	4.23674	0.000161881	0.0911687	0.808484	30984	ILMN_1681949	PDGFRA	3130240
1.60583	6.62628	4.23644	0.000162024	0.0911687	0.807736	15235	ILMN_1743373	DLL1	4050687
-1.10022	7.11432	-4.1828	0.000189392	0.0911687	0.67499	40045	ILMN_1740572	TCN2	5670100
-0.854969	7.75352	-4.16852	0.000197408	0.0911687	0.639731	29757	ILMN_1710170	PPAP2C	4250626
-1.60508	7.22215	-4.15188	0.000207174	0.0911687	0.598665	15961	ILMN_1757742	ZRANB1	1410427
-1.0952	8.623	-4.12112	0.000226482	0.0911687	0.522873	36272	ILMN_1705849	SPR	1070228
-1.38644	7.75468	-4.09151	0.000246736	0.0911687	0.450023	32317	ILMN_3226505	MSL3	50537
1.65476	6.60755	4.08186	0.000253706	0.0911687	0.426329	35796	ILMN_1766551	CPA3	2340743
1.24199	10.2793	4.08148	0.000253984	0.0911687	0.425399	44192	ILMN_2365465	XBP1	2450156
-1.1606	8.75715	-4.07855	0.000256143	0.0911687	0.4182	14903	ILMN_1800096	MPST	7550735
-0.882126	11.2768	-4.05233	0.000276269	0.0911687	0.353869	14815	ILMN_1673305	RHOC	4390619
1.05246	5.97596	4.04248	0.000284226	0.0911687	0.329721	32785	ILMN_2149494	NPL	540243
-1.62299	6.845	-4.03985	0.000286386	0.0911687	0.323283	21798	ILMN_3246037	ASPG	3710280
-1.09033	6.966	-4.03661	0.000289068	0.0911687	0.315355	29668	ILMN_1771223	PADI2	4730746
-1.25614	7.22738	-4.03254	0.000292479	0.0911687	0.305379	7589	ILMN_1771870	FAM98C	6900400
0.956106	6.02136	4.02405	0.000299713	0.0911687	0.284601	28735	ILMN_3247802	BAT2L	4830253
-1.17499	7.46341	-4.01959	0.00030358	0.0911687	0.2737	45717	ILMN_1710000	PEX11G	5270139
1.38774	6.86273	4.01224	0.000310066	0.0911687	0.255723	14139	ILMN_3256478	LOC100129034	6590349
1.17804	6.78753	4.00276	0.000318624	0.0911687	0.23257	10541	ILMN_1679177	MARS2	10440
1.91941	6.8548	3.99612	0.000324764	0.0911687	0.216339	29620	ILMN_1724396	GCG	7560450
1.27391	6.98929	3.99417	0.000326584	0.0911687	0.211588	30336	ILMN_1654398	RGL1	3180039
1.89635	7.80035	3.98378	0.000336469	0.0911687	0.186231	34787	ILMN_2218208	SPARCL1	6960148
0.959498	6.37159	3.97712	0.000342966	0.0911687	0.169969	41507	ILMN_1658373	PAN2	2490291
1.72873	7.55935	3.96412	0.000355984	0.0911687	0.138293	30775	ILMN_1787345	FKBP11	5860204
2.01766	8.10006	3.95577	0.000364603	0.0911687	0.117951	33474	ILMN_2333670	RNASE1	4010296
-1.1041	8.00142	-3.9444	0.000376665	0.0911687	0.0902792	6656	ILMN_2053921	CAPZB	4670167
2.52688	8.79212	3.93768	0.000383972	0.0911687	0.0739456	39215	ILMN_1773079	COL3A1	2120021
-1.00326	7.13615	-3.93301	0.000389136	0.0911687	0.0625867	29758	ILMN_2405156	PPAP2C	6580754
1.39081	7.23781	3.91831	0.000405839	0.0911687	0.0268598	28210	ILMN_2251978	C21orf66	6280626
1.32721	6.39191	3.91671	0.000407693	0.0911687	0.0229832	26031	ILMN_1748283	PIM2	6200168
1.59983	6.52705	3.91552	0.000409081	0.0911687	0.0200954	27836	ILMN_1680424	CTSG	1500735
-1.25154	8.33754	-3.90508	0.000421451	0.0911687	-0.0052286	5178	ILMN_1718173	PCDH24	4590692
1.06906	5.98322	3.8988	0.000429078	0.0911687	-0.020475	41806	ILMN_1737157	GRAMD1A	3140438
1.8612	6.83362	3.89604	0.000432468	0.0911687	-0.0271628	47211	ILMN_1815673	DKK3	4070133
1.13164	6.29301	3.89047	0.000439388	0.0911687	-0.0406574	20585	ILMN_1669555	FAM48A	5700424
2.04915	6.82601	3.8891	0.000441105	0.0911687	-0.0439708	12066	ILMN_1783593	CCL13	1230605
2.1725	8.1179	3.88829	0.000442127	0.0911687	-0.0459393	28591	ILMN_1720996	SLC12A2	4220041
1.15265	6.85574	3.88738	0.000443272	0.0911687	-0.0481366	36620	ILMN_1748894	GTPBP3	2710431
0.859149	5.77217	3.87076	0.000464756	0.0911687	-0.0883634	3878	ILMN_1701111	RP5-1022P6.2	3360553
0.877365	6.35231	3.86138	0.000477327	0.0911687	-0.111045	8393	ILMN_1724658	BNIP3	6770608
1.45064	7.03782	3.85768	0.000482373	0.0911687	-0.119982	35398	ILMN_1763452	EVI2B	7050152
1.57291	7.40966	3.84973	0.000493404	0.0911687	-0.139196	17360	ILMN_1653028	COL4A1	5910431
1.66676	6.9902	3.83899	0.000508683	0.0911687	-0.165112	41074	ILMN_1748476	NOP58	2190189
-1.19727	9.84802	-3.83064	0.000520881	0.0911687	-0.185246	11583	ILMN_2368530	IL32	3440754
1.64585	8.51479	3.82779	0.000525114	0.0911687	-0.192124	13435	ILMN_1720158	ETS2	4220605
1.69155	6.46769	3.82626	0.0005274	0.0911687	-0.195814	39654	ILMN_1751062	SCARA5	1030477
0.948716	6.04587	3.82043	0.000536187	0.0911687	-0.209853	37797	ILMN_1729216	CRYAB	6110079
-0.978276	7.95835	-3.81892	0.000538484	0.0911687	-0.213485	39392	ILMN_3278170	LOC441455	940014
1.2825	6.33015	3.80845	0.000554699	0.0911687	-0.238689	4636	ILMN_3244096	ZFC3H1	1980044
1.41312	6.54234	3.79466	0.000576792	0.0911687	-0.271868	44795	ILMN_3299558	SFRS18	2060433
1.32009	9.21883	3.78971	0.000584926	0.0911687	-0.283764	33048	ILMN_2146761	FABP5	4150048
1.43321	7.05334	3.7896	0.000585105	0.0911687	-0.284024	19092	ILMN_1698934	CMTM7	2140239
1.40031	6.76084	3.78471	0.000593251	0.0911687	-0.295768	18076	ILMN_2301624	MACF1	6370739
1.73214	7.08839	3.78441	0.000593747	0.0911687	-0.296478	37565	ILMN_2104356	COL1A2	6060612
-1.02817	10.3869	-3.77946	0.000602125	0.0911687	-0.308379	38703	ILMN_1661335	SPTBN1	5390487
0.974746	6.20054	3.77941	0.000602205	0.0911687	-0.308492	31188	ILMN_1651964	ABCC5	7610050
1.43251	6.42578	3.77433	0.000610913	0.0911687	-0.320686	26446	ILMN_1760556	C1orf63	2320408
1.10594	10.6583	3.7589	0.000638098	0.0911687	-0.357661	35855	ILMN_2321451	HNRNPD	6580577
1.22497	6.36462	3.75736	0.000640882	0.0911687	-0.361358	41077	ILMN_1754279	FBXW7	5560661
2.00148	7.69663	3.75412	0.000646772	0.0911687	-0.369127	1908	ILMN_1804593	HEPACAM2	4290465
1.11187	6.90245	3.75163	0.000651326	0.0911687	-0.375085	18121	ILMN_2382724	C17orf95	5090717
1.23041	6.59798	3.75142	0.000651711	0.0911687	-0.375587	40429	ILMN_1705907	NUP153	3840131
0.919497	6.30638	3.7492	0.000655807	0.0911687	-0.380908	10679	ILMN_3181420	HMGXB4	6400722
1.13062	8.10147	3.74095	0.000671233	0.0911687	-0.400649	17823	ILMN_1753002	RAB2B	670609
1.10162	6.72955	3.72055	0.000710883	0.0911687	-0.449376	44859	ILMN_1800733	MANBA	4230168
1.28217	6.03778	3.71764	0.000716731	0.0911687	-0.456331	31789	ILMN_1720048	CCL2	1030333
1.42204	7.56106	3.70881	0.000734741	0.0911687	-0.477398	16153	ILMN_1679727	CLK1	3440138
0.927102	5.99288	3.69713	0.000759226	0.0911687	-0.505224	41675	ILMN_2382126	PPFIA1	1260551
-1.68328	7.77392	-3.69676	0.000760019	0.0911687	-0.50611	26240	ILMN_2091846	FTHL2	4060561
-1.06599	7.0607	-3.69665	0.000760262	0.0911687	-0.506381	16589	ILMN_1795835	LOC338758	6650035
-1.01881	9.42007	-3.69588	0.000761905	0.0911687	-0.508214	32139	ILMN_1664283	C9orf75	1440050
1.52707	8.3861	3.69578	0.000762117	0.0911687	-0.508449	13409	ILMN_1737988	PRNP	3170162
0.968998	6.01801	3.69501	0.000763771	0.0911687	-0.510289	19712	ILMN_2106227	KIAA2026	6860612
1.20449	8.13506	3.69061	0.000773252	0.0911687	-0.52076	12262	ILMN_2329914	SPRY1	6760669
-1.7646	7.64721	-3.68557	0.000784254	0.0911687	-0.53275	10625	ILMN_2061327	TAF13	4150553
-0.78304	9.23108	-3.68211	0.000791894	0.0911687	-0.540978	6532	ILMN_1736752	COMTD1	6960377
1.21194	6.25609	3.67947	0.000797775	0.0911687	-0.547256	7566	ILMN_2339294	LILRB5	4610010
2.75168	8.44883	3.67797	0.000801142	0.0911687	-0.550831	46510	ILMN_1716909	ADAMDEC1	1690192
0.945342	7.11755	3.66842	0.000822844	0.0911687	-0.57351	42386	ILMN_1792092	ZCCHC8	2760041
-1.20144	9.68494	-3.66427	0.000832468	0.0911687	-0.583377	29014	ILMN_1800837	CFDP1	6200494
-0.786802	6.99371	-3.6626	0.000836356	0.0911687	-0.58733	28038	ILMN_2301722	PDE8B	580187
1.4005	6.81144	3.66207	0.000837609	0.0911687	-0.588601	26022	ILMN_1803348	EHBP1	7650309
1.11739	6.41465	3.6608	0.000840587	0.0911687	-0.591611	28432	ILMN_3232894	CNRIP1	3940167
1.15509	6.64861	3.66068	0.000840868	0.0911687	-0.591896	36587	ILMN_3249419	LOC728457	6960192
1.04132	7.32202	3.66018	0.000842039	0.0911687	-0.593076	21692	ILMN_1707342	LRIG1	2450367
-0.899668	8.38002	-3.65707	0.000849408	0.0911687	-0.600469	17833	ILMN_1711928	FLJ20920	1850164
1.66817	10.0076	3.64838	0.000870275	0.0911687	-0.621058	5305	ILMN_1809433	XBP1	5690066
-1.96674	7.57914	-3.63545	0.000902275	0.0911687	-0.651689	36786	ILMN_3251944	LOC100130598	3190682
1.07062	6.61013	3.63517	0.000902992	0.0911687	-0.652363	34073	ILMN_1701308	COL1A1	6960142
-2.05104	7.39059	-3.62647	0.000925161	0.0911687	-0.672935	28797	ILMN_2205470	FAM153B	4780121
-1.06824	6.62299	-3.62643	0.000925279	0.0911687	-0.673042	26887	ILMN_1704629	SLC1A7	290669
-1.74207	7.6462	-3.62579	0.000926924	0.0911687	-0.674549	29704	ILMN_3257030	FTHL16	1660669
1.56895	9.69799	3.60932	0.000970448	0.0911687	-0.713462	39948	ILMN_1788108	TXNDC5	5050053
1.21225	5.95076	3.60594	0.000979623	0.0911687	-0.721441	36394	ILMN_1761464	CD74	4560047
-0.715589	9.60895	-3.6058	0.000980024	0.0911687	-0.721788	839	ILMN_1745620	KRCC1	2370538
1.59983	6.89285	3.60526	0.000981473	0.0911687	-0.723041	22104	ILMN_1802615	CDK6	670286
1.22696	6.82021	3.60404	0.000984823	0.0911687	-0.72593	23342	ILMN_2044617	MTERFD1	4610411
1.14129	6.12978	3.60398	0.000984997	0.0911687	-0.72608	2024	ILMN_2187727	NOC3L	7560201
1.42077	6.17937	3.59538	0.00100885	0.0911687	-0.746363	47288	ILMN_1676372	CD209	2640037
1.17039	6.41498	3.59169	0.00101923	0.0911687	-0.755046	3131	ILMN_1705442	CMTM3	3890551
1.09937	7.86942	3.59159	0.00101951	0.0911687	-0.755277	16539	ILMN_1700950	LOC646567	7160324
-1.6491	7.88365	-3.58827	0.00102898	0.0911687	-0.763114	837	ILMN_1771320	FLJ38717	670136
1.5222	6.82457	3.58552	0.00103687	0.0911687	-0.769589	9857	ILMN_2085862	SLC15A3	4220044
-1.23869	8.1503	-3.5834	0.00104298	0.0911687	-0.774576	5811	ILMN_1782331	TDG	70162
1.08282	6.10525	3.57486	0.001068	0.0911687	-0.794669	27867	ILMN_1677038	FLJ21986	7510551
1.14867	6.44156	3.56458	0.00109891	0.0911687	-0.818847	6478	ILMN_1674620	SGCE	5290348
-1.6583	7.53258	-3.56444	0.00109933	0.0911687	-0.819173	26635	ILMN_3275771	LOC642567	5090382
1.00716	6.90182	3.56427	0.00109986	0.0911687	-0.819578	12481	ILMN_1677098	YPEL2	1110465
-1.81891	7.18443	-3.56283	0.00110425	0.0911687	-0.822954	30058	ILMN_2363027	RAD51	630215
-0.729916	11.8068	-3.5615	0.00110833	0.0911687	-0.826077	38597	ILMN_2224907	C4orf34	2230376
1.03629	6.90595	3.55807	0.00111891	0.0911687	-0.834132	12110	ILMN_1696843	LOC613037	2760189
1.59689	7.38007	3.55673	0.00112307	0.0911687	-0.837276	37806	ILMN_2120247	SLC2A10	6520598
0.990267	6.87027	3.53772	0.00118372	0.0911687	-0.881841	3627	ILMN_2135339	C3orf70	6060403
1.03908	6.61832	3.53641	0.00118804	0.0911687	-0.884927	24729	ILMN_1768110	ZAK	4670059
-0.904238	8.30389	-3.5324	0.00120127	0.0911687	-0.894303	28613	ILMN_1768773	EGLN2	1400408
0.961334	7.27441	3.52805	0.00121579	0.0911687	-0.904484	7903	ILMN_3244607	FAM117B	3140632
1.57575	8.69562	3.52711	0.00121897	0.0911687	-0.906698	43160	ILMN_1788468	ARGLU1	4880132
1.32477	8.07918	3.52233	0.00123516	0.0911687	-0.917873	43391	ILMN_2388800	PPAP2B	7050575
0.804808	7.79793	3.52105	0.00123953	0.0911687	-0.920866	31443	ILMN_2141941	TOR1AIP1	6290524
0.977263	6.36522	3.52044	0.00124163	0.0911687	-0.922298	28300	ILMN_2400183	DPH5	4290010
1.53308	01,08,8419	3.51586	0.00125743	0.0911687	-0.933003	21577	ILMN_1814151	AGR2	3140463
2.16767	7.54432	3.51532	0.0012593	0.0911687	-0.934263	44892	ILMN_3307777	RETNLB	1260722
-0.988051	6.47122	-3.51498	0.00126046	0.0911687	-0.935047	1247	ILMN_1786628	LOC653355	3780592
0.937908	6.84871	3.50907	0.00128119	0.0911687	-0.94886	7370	ILMN_1653438	PHF14	6940386
1.3768	6.77523	3.50446	0.00129757	0.0911687	-0.959613	32051	ILMN_1695891	LOC652775	7610348
-0.989975	7.3223	-3.50352	0.00130093	0.0911687	-0.961803	40110	ILMN_1742901	RSPH10B	2000091
1.11323	6.28879	3.50016	0.00131303	0.0911687	-0.969647	30786	ILMN_2290618	SEC22C	510041
-0.633032	11.0484	-3.49956	0.00131518	0.0911687	-0.971032	7316	ILMN_3234993	ROMO1	620538
1.6384	7.76831	3.49892	0.00131751	0.0911687	-0.972531	21693	ILMN_2128795	LRIG1	5090408
1.73218	7.52838	3.49826	0.00131993	0.0911687	-0.974085	29213	ILMN_1785646	PMP22	7560138
1.07502	5.95294	3.49766	0.00132211	0.0911687	-0.975482	28318	ILMN_1652797	FAM174B	3800465
-0.934709	7.27278	-3.4974	0.00132306	0.0911687	-0.97609	46369	ILMN_1766797	CCS	2600286
1.44156	6.76175	3.49464	0.00133312	0.0911687	-0.982504	18118	ILMN_1788457	ABCC4	2450201
1.42867	6.41634	3.49423	0.00133465	0.0911687	-0.983473	4909	ILMN_1814122	MDC1	5420520
1.84151	6.84952	3.48904	0.00135384	0.0911687	-0.995556	18827	ILMN_2398159	DKK3	5390451
-0.680634	8.14794	-3.48704	0.00136132	0.0911687	-1.00022	40472	ILMN_1758963	NADK	6980753
0.984064	7.31665	3.48701	0.00136142	0.0911687	-1.00028	36875	ILMN_1711828	ANKRD10	4540689
-0.830864	8.08556	-3.48658	0.00136303	0.0911687	-1.00128	44789	ILMN_1701375	FBXW5	1340427
1.31349	6.26902	3.48289	0.00137696	0.0911687	-1.00989	15398	ILMN_1738578	FILIP1L	110307
-1.42966	7.33859	-3.4804	0.00138639	0.0911687	-1.01567	17672	ILMN_1725441	NFATC2IP	1440554
1.19908	7.32827	3.47888	0.00139222	0.0911687	-1.01922	21911	ILMN_3307791	FAM69A	2970433
-0.892991	6.76446	-3.47778	0.00139643	0.0911687	-1.02178	42179	ILMN_3250345	LOC283788	5560523
1.06015	6.18184	3.47768	0.0013968	0.0911687	-1.022	17207	ILMN_1763000	ADAP2	3990433
0.941871	6.33561	3.47464	0.0014085	0.0911687	-1.02906	31924	ILMN_3238785	SNHG9	1300608
1.22235	6.56882	3.47273	0.00141593	0.0911687	-1.03351	35090	ILMN_1790160	KIT	360128
0.972806	6.20885	3.47202	0.00141871	0.0911687	-1.03517	7305	ILMN_3183620	LOC100128326	5570465
1.00801	6.54398	3.47032	0.00142534	0.0911687	-1.03912	38724	ILMN_2358457	ATF4	7610187
-0.790308	8.65098	-3.46728	0.00143728	0.0911687	-1.04618	16817	ILMN_2366710	UCRC	7550768
1.64225	6.92903	3.46669	0.0014396	0.0911687	-1.04754	1915	ILMN_2108938	FNBP4	7650091
1.38087	8.68548	3.46499	0.00144635	0.0911687	-1.0515	31720	ILMN_1725121	XPO1	5690333
1.97671	8.0538	3.46489	0.00144674	0.0911687	-1.05173	4432	ILMN_1674228	LOC651751	6660379
1.05044	6.60412	3.46478	0.00144718	0.0911687	-1.05199	17775	ILMN_1680037	FAM65A	6480092
0.764873	5.99032	3.46312	0.00145379	0.0911687	-1.05585	37666	ILMN_2263144	MGC3196	4290132
1.41656	6.37939	3.46293	0.00145454	0.0911687	-1.05628	18836	ILMN_2379599	CD163	2680092
-0.566242	11.1549	-3.46025	0.00146527	0.0911687	-1.0625	5505	ILMN_1803392	TAX1BP3	1430647
1.06334	6.77352	3.45945	0.00146851	0.0911687	-1.06437	30419	ILMN_1700733	KIAA1370	4850142
0.786022	8.73219	3.45941	0.00146866	0.0911687	-1.06445	13112	ILMN_1751097	CREB3L2	20110
1.34966	8.10243	3.45723	0.00147746	0.0911687	-1.06951	41347	ILMN_1730487	CALD1	620750
1.38468	7.9467	3.45633	0.00148112	0.0911687	-1.0716	11269	ILMN_1764228	DAB2	610152
1.42388	7.20961	3.45558	0.00148415	0.0911687	-1.07333	47266	ILMN_1706505	COL5A1	4920369
-0.726011	7.42108	-3.45399	0.00149065	0.0911687	-1.07703	19165	ILMN_2262044	PARP10	2070059
1.11063	6.3081	3.45344	0.00149288	0.0911687	-1.0783	4471	ILMN_1772686	FGD3	5270619
1.17428	7.74343	3.45272	0.00149585	0.0911687	-1.07998	34498	ILMN_1667825	MLKL	4560541
1.13102	7.0686	3.45233	0.00149743	0.0911687	-1.08087	40065	ILMN_2375418	DPH2	6040112
2.58353	8.65709	3.45155	0.00150066	0.0911687	-1.08269	24514	ILMN_1669410	CHGA	6200348
1.40207	8.4792	3.45132	0.0015016	0.0911687	-1.08322	45438	ILMN_1772951	ST6GALNAC1	3840470
1.15304	7.23408	3.44957	0.00150884	0.0911687	-1.08729	20882	ILMN_1735347	MCEE	5290408
-1.25208	8.28161	-3.44862	0.00151274	0.0911687	-1.08948	43613	ILMN_1676759	DDX27	2600672
2.02714	7.12044	3.4468	0.00152031	0.0911687	-1.0937	27137	ILMN_1801205	GPNMB	6840164
-1.1175	8.68513	-3.44585	0.00152429	0.0911687	-1.09591	14823	ILMN_2390821	THOC2	2490397
1.30402	6.34849	3.4417	0.00154169	0.0911687	-1.10551	11614	ILMN_1764709	MAFB	2060440
0.913946	7.1187	3.44124	0.00154365	0.0911687	-1.10659	31495	ILMN_1747162	DDX47	3940379
-1.89218	7.42911	-3.44033	0.00154747	0.0911687	-1.10868	43888	ILMN_1787314	ALS2CR14	6940709
-0.942455	6.96236	-3.43832	0.00155601	0.0911687	-1.11334	3006	ILMN_1815079	TICAM1	3360291
0.946866	6.37351	3.43682	0.00156243	0.0911687	-1.11681	36090	ILMN_1671337	SLC2A5	7560541
1.63791	6.78147	3.43227	0.00158201	0.0911687	-1.12735	11113	ILMN_2359800	MS4A6A	1770152
1.42925	8.88012	3.43223	0.00158217	0.0911687	-1.12744	8674	ILMN_1745607	A2M	2370438
0.944096	6.95689	3.42989	0.00159232	0.0911687	-1.13284	31080	ILMN_3305339	UBA5	3930093
1.88794	7.77293	3.42962	0.0015935	0.0911687	-1.13347	37566	ILMN_1785272	COL1A2	4040671
-0.678779	8.54061	-3.42795	0.0016008	0.0911687	-1.13734	23061	ILMN_1730391	MRPS18A	3520072
0.875217	6.92337	3.42758	0.00160243	0.0911687	-1.1382	19416	ILMN_1762825	CANX	1070402
1.06441	6.95523	3.42634	0.00160787	0.0911687	-1.14106	27530	ILMN_2111918	C14orf135	4210470
-0.731117	9.19607	-3.42564	0.00161093	0.0911687	-1.14267	41434	ILMN_1794522	EIF5A	1850414
-0.865149	7.76825	-3.42494	0.00161401	0.0911687	-1.14429	25341	ILMN_1775498	FAM100B	520278
-0.752696	9.55081	-3.42485	0.0016144	0.0911687	-1.14449	6202	ILMN_1677906	LOC643287	730142
0.85884	5.75991	3.42284	0.00162333	0.0911687	-1.14915	19115	ILMN_1696757	TTC14	7000240
0.942717	6.15349	3.41953	0.00163804	0.0911687	-1.15678	23496	ILMN_1861376		2470730
1.24807	6.59946	3.41948	0.00163828	0.0911687	-1.15691	18788	ILMN_1745573	TTC13	4490014
-1.01156	6.83981	-3.41634	0.00165238	0.0911687	-1.16415	45004	ILMN_1654032	ZER1	2970324
1.77772	7.07547	3.41532	0.00165698	0.0911687	-1.16651	19799	ILMN_1769219	TPSG1	4590025
1.19078	6.52295	3.41485	0.00165914	0.0911687	-1.1676	10653	ILMN_1699574	NRP1	5720424
1.34324	7.20906	3.41401	0.00166296	0.0911687	-1.16955	5458	ILMN_2324056	GNL3	5270167
0.772404	6.36644	3.41056	0.00167867	0.0911687	-1.1775	12420	ILMN_1804863	FKBP15	3180382
1.46412	7.42277	3.4096	0.00168305	0.0911687	-1.17971	9663	ILMN_1803312	DIMT1L	1110114
1.19803	7.24621	3.40799	0.00169049	0.0911687	-1.18343	37801	ILMN_2054442	ZNF146	3140167
0.667887	8.23709	3.40584	0.00170042	0.0911687	-1.18838	12839	ILMN_1771734	LOC728564	5810465
1.37868	7.90898	3.40541	0.00170244	0.0911687	-1.18939	32508	ILMN_1706643	COL6A3	6250192
1.61243	6.68312	3.40347	0.00171143	0.0911687	-1.19384	16999	ILMN_1758146	SIRPA	1940129
1.80898	7.25914	3.40304	0.00171343	0.0911687	-1.19483	3324	ILMN_1680618	MYC	6270646
-1.09085	8.06173	-3.39999	0.00172774	0.0911687	-1.20186	28200	ILMN_1803889	LOC146439	7560376
1.66197	7.76983	3.39901	0.00173238	0.0911687	-1.20412	31744	ILMN_1810852	LAMC1	4120086
-1.64038	7.43748	-3.39536	0.0017497	0.0911687	-1.21253	10624	ILMN_2061318	TAF13	290332
1.32007	6.85401	3.39533	0.00174982	0.0911687	-1.21259	28442	ILMN_1691341	IL7R	3890523
1.10608	6.29889	3.39252	0.0017633	0.0911687	-1.21908	28044	ILMN_1670353	RAD51AP1	4150196
1.47132	7.47302	3.39227	0.00176448	0.0911687	-1.21964	15639	ILMN_1662658	PUS1	60092
0.932733	6.19635	3.39122	0.00176953	0.0911687	-1.22206	20815	ILMN_3235065	ZNHIT6	780259
1.39255	6.4675	3.39092	0.00177096	0.0911687	-1.22274	3519	ILMN_2064606	TBC1D2B	2850039
1.35825	8.2264	3.39016	0.00177464	0.0911687	-1.2245	14582	ILMN_1849013		4010100
1.05615	6.3928	3.389	0.00178028	0.0911687	-1.22718	28648	ILMN_3224856	LOC729660	4540577
1.24829	6.44581	3.38823	0.00178401	0.0911687	-1.22894	16690	ILMN_1693668	KIAA0261	3440672
-1.78316	9.25113	-3.38762	0.00178695	0.0911687	-1.23034	39052	ILMN_3261345	LOC100130053	4890519
1.37275	8.36997	3.3869	0.00179046	0.0911687	-1.232	8678	ILMN_2222234	PRDX4	2650253
-1.34385	9.3644	-3.38615	0.00179412	0.0911687	-1.23372	38915	ILMN_1678757	BCYRN1	5960411
-0.547274	7.64002	-3.38559	0.00179688	0.0911687	-1.23502	15261	ILMN_1678423	SPA17	5310286
1.86194	7.67548	3.3852	0.00179879	0.0911687	-1.23592	13073	ILMN_1751851	CECR1	6200064
0.886336	6.11363	3.38397	0.00180482	0.0911687	-1.23875	29429	ILMN_1739622	PPP1R12A	4010400
-1.39666	9.06093	-3.38271	0.00181097	0.0911687	-1.24162	10710	ILMN_3263918	LOC100129201	6330750
0.930853	6.43071	3.37454	0.00185168	0.0927216	-1.2604	37809	ILMN_2129572	F3	10079
1.9306	7.86485	3.36793	0.00188526	0.0927216	-1.27559	1907	ILMN_2388263	HEPACAM2	1300427
-0.64013	11.7571	-3.36468	0.00190196	0.0927216	-1.28304	31662	ILMN_2396272	PDCD4	2570433
1.5017	6.43225	3.36268	0.0019123	0.0927216	-1.28762	1130	ILMN_2123743	FCER1G	3850440
0.932206	6.30481	3.36259	0.00191274	0.0927216	-1.28781	46701	ILMN_3243686	RNF160	2940181
1.48095	7.30191	3.36035	0.0019244	0.0927216	-1.29295	46699	ILMN_1780058	DEGS1	5220632
1.52336	7.12078	3.3594	0.00192941	0.0927216	-1.29514	30669	ILMN_1803213	MXRA5	4490020
1.53402	7.74665	3.35828	0.00193525	0.0927216	-1.2977	14832	ILMN_1795251	SPARCL1	1030021
0.809856	5.89304	3.35827	0.00193531	0.0927216	-1.29772	27539	ILMN_1773200	CP110	5260082
0.863516	9.98335	3.35827	0.00193534	0.0927216	-1.29774	14377	ILMN_1782439	CNN3	4640743
0.941698	6.28851	3.35698	0.00194209	0.0927216	-1.30067	10447	ILMN_1716080	CBL	4120037
1.8175	7.08153	3.35687	0.00194267	0.0927216	-1.30093	11635	ILMN_1772964	CCL8	6620121
2.874	9.1578	3.35555	0.00194968	0.0927216	-1.30397	46511	ILMN_2103107	ADAMDEC1	2470184
-1.61078	7.20098	-3.35198	0.0019686	0.0930379	-1.31213	45276	ILMN_1731203	RNF213	6200458
-0.818681	6.94931	-3.35116	0.00197298	0.0930379	-1.314	35842	ILMN_1789240	MLST8	3710215
1.44998	8.81314	3.34717	0.00199446	0.0932094	-1.32315	28860	ILMN_2392546	PAICS	6420424
-2.13858	7.30308	-3.34459	0.00200844	0.0932094	-1.32905	35834	ILMN_3228529	TMEM191A	1340477
-0.817891	12.0264	-3.34426	0.00201025	0.0932094	-1.32981	26241	ILMN_1746525	FTHL2	4120039
0.833626	6.01262	3.34368	0.00201338	0.0932094	-1.33112	41053	ILMN_1749521	SLC35E3	7380152
0.902958	6.56754	3.34217	0.00202165	0.0932094	-1.33458	17206	ILMN_3244019	LOC647886	4260440
0.94753	8.06689	3.33521	0.00206006	0.0932094	-1.35047	35976	ILMN_1700915	BMI1	1090292
-1.15144	10.9319	-3.33453	0.00206389	0.0932094	-1.35204	13785	ILMN_2173835	FTHL3	6450139
0.646943	8.03926	3.33432	0.00206506	0.0932094	-1.35252	21320	ILMN_1730907	ZFAND1	7000037
-2.01145	8.46156	-3.33102	0.00208359	0.0932094	-1.36006	6046	ILMN_1738678	C9orf130	5260075
1.06226	6.74189	3.32879	0.00209617	0.0932094	-1.36514	29895	ILMN_1685260	DNM1L	6350037
0.975421	6.05764	3.32865	0.00209697	0.0932094	-1.36546	23549	ILMN_1715463	SOSTDC1	4810273
0.991115	6.37514	3.32749	0.00210356	0.0932094	-1.36811	23075	ILMN_1796949	TPX2	6290358
0.956192	9.63274	3.32716	0.00210544	0.0932094	-1.36887	32679	ILMN_1742238	SET	4230224
0.995984	6.22094	3.32613	0.00211132	0.0932094	-1.37122	41222	ILMN_1740216	ERCC3	6840040
-1.29634	9.34595	-3.32344	0.00212671	0.0932094	-1.37735	39445	ILMN_3240177	LLPH	3190274
0.951644	6.56724	3.31978	0.00214782	0.0932094	-1.38569	23861	ILMN_1758750	EARS2	1170156
1.33958	6.99758	3.31741	0.00216163	0.0932094	-1.3911	2203	ILMN_2307861	COL6A3	2470114
1.05475	7.10431	3.31737	0.00216185	0.0932094	-1.39118	14578	ILMN_1772278	TANC1	3990324
1.1759	6.59749	3.31713	0.00216328	0.0932094	-1.39174	4210	ILMN_2155228	CRLF3	670026
-1.01563	6.59025	-3.31594	0.00217021	0.0932094	-1.39444	17562	ILMN_1752669	ALPI	2570162
-1.24412	7.41449	-3.31238	0.00219117	0.0932094	-1.40255	485	ILMN_1774071	CD177	1300465
1.2512	9.52495	3.31217	0.00219244	0.0932094	-1.40304	44312	ILMN_1724139	TMEM123	4610102
0.883232	6.16124	3.3104	0.00220292	0.0932094	-1.40707	29880	ILMN_1688698	ZEB2	5050441
1.22797	6.90313	3.31026	0.00220375	0.0932094	-1.40738	17089	ILMN_2399300	NAV2	4230195
0.820233	6.03695	3.30925	0.00220977	0.0932094	-1.40969	1505	ILMN_1774800	KTELC1	3850161
1.1133	8.90234	3.30818	0.00221614	0.0932094	-1.41211	42198	ILMN_1671404	SVIL	3140603
0.788969	5.86442	3.30718	0.00222211	0.0932094	-1.41438	8230	ILMN_1652409	SPATA7	380079
-0.718445	9.43396	-3.30563	0.00223145	0.0932094	-1.41792	40830	ILMN_1654915	LOC646786	4290082
-0.803063	6.64456	-3.30301	0.00224726	0.0932094	-1.42388	7699	ILMN_1809141	ING4	1430767
0.991334	6.55826	3.2982	0.00227661	0.0932094	-1.43482	30223	ILMN_2119486	DMTF1	2850064
0.771762	9.38716	3.29358	0.00230506	0.0932094	-1.4453	32097	ILMN_1805750	IFITM3	6650242
-1.9942	7.0399	-3.29263	0.00231102	0.0932094	-1.44748	28649	ILMN_1761321	KREMEN2	7560341
-1.68736	8.05272	-3.29227	0.00231322	0.0932094	-1.44828	37624	ILMN_1688490	PTP4A2	7560242
1.01279	7.44997	3.29154	0.00231781	0.0932094	-1.44995	15075	ILMN_1698209	AGPS	7560154
0.926936	6.45498	3.29112	0.0023204	0.0932094	-1.4509	27460	ILMN_1703301	LOC653479	1710280
-1.29024	6.63126	-3.29095	0.00232149	0.0932094	-1.45129	36322	ILMN_2259119	PRMT2	2640161
1.29234	6.57509	3.29059	0.00232373	0.0932094	-1.45211	18683	ILMN_2388466	TIA1	5310358
1.15913	8.58252	3.28774	0.00234163	0.0932094	-1.45858	45499	ILMN_1726245	TGFBR2	6560091
1.04652	6.0073	3.28701	0.00234619	0.0932094	-1.46022	40727	ILMN_1761941	C4orf18	3460014
1.41311	7.83965	3.28515	0.00235799	0.0932094	-1.46445	38551	ILMN_1735461	DDX21	2750719
1.28521	7.71777	3.28505	0.00235863	0.0932094	-1.46468	4875	ILMN_1795183	RNASE1	1090307
2.1814	9.58989	3.2829	0.0023723	0.0932094	-1.46955	16230	ILMN_1699214	LOC647450	4220110
0.862233	6.06508	3.28214	0.00237718	0.0932094	-1.47129	30046	ILMN_1655635	METTL3	6860524
0.944266	7.56222	3.28213	0.00237724	0.0932094	-1.47131	4015	ILMN_1771689	EXD2	7160458
1.24944	6.71485	3.281	0.00238446	0.0932094	-1.47386	35733	ILMN_2365686	ALG8	2970296
1.17822	6.43151	3.28069	0.00238645	0.0932094	-1.47457	35746	ILMN_1669497	OSBPL10	6760593
1.13596	8.64016	3.27991	0.00239142	0.0932094	-1.47632	43331	ILMN_1680624	CREG1	1090497
0.984524	6.22956	3.27951	0.00239403	0.0932094	-1.47724	28099	ILMN_1807177	KIAA1797	50544
-1.62736	7.66112	-3.27851	0.00240045	0.0932094	-1.4795	18329	ILMN_2321931	DCLRE1C	6860647
1.90288	7.60041	3.27732	0.00240812	0.0932094	-1.48219	45462	ILMN_1771482	KIAA1324	520609
0.885046	6.78441	3.27504	0.00242294	0.0932094	-1.48737	11095	ILMN_1668526	GVIN1	1740050
1.0884	6.67143	3.27169	0.00244487	0.0932094	-1.49496	22655	ILMN_2094776	CCNL1	450554
-1.16284	10.6259	-3.27126	0.00244766	0.0932094	-1.49592	7941	ILMN_2134538	FTHL11	460164
-0.727189	12.4885	-3.27096	0.00244967	0.0932094	-1.49661	34854	ILMN_1750278	FTHL12	3190133
1.18943	6.27112	3.2683	0.00246718	0.0932094	-1.50262	30396	ILMN_1671554	LPIN1	6200670
1.81845	7.05843	3.26743	0.00247296	0.0932094	-1.50459	46005	ILMN_2184184	ANXA1	6520215
0.90838	6.89093	3.26616	0.00248142	0.0932094	-1.50747	36585	ILMN_2054213	MPHOSPH8	60370
1.25611	6.36459	3.26487	0.00249005	0.0932094	-1.5104	12863	ILMN_2194009	ABCC4	6110181
1.85367	8.81527	3.26011	0.00252203	0.0932094	-1.52115	1960	ILMN_1803429	CD44	5860152
1.036	6.3535	3.25912	0.00252873	0.0932094	-1.52339	29104	ILMN_1756685	DEPDC6	3800095
0.807701	5.9157	3.25912	0.00252875	0.0932094	-1.5234	22901	ILMN_2048700	ATAD2	1410242
2.52002	11.1754	3.25858	0.00253242	0.0932094	-1.52462	45696	ILMN_1797219	CLCA1	5670722
1.24294	8.63556	3.25695	0.00254349	0.0932094	-1.5283	46263	ILMN_3237946	LOC100134134	3450288
1.14051	6.47298	3.2548	0.00255816	0.0932094	-1.53314	22523	ILMN_1767219	POLR1C	5700167
1.06106	8.14945	3.2542	0.00256229	0.0932094	-1.5345	42276	ILMN_2042595	PCM1	6180022
1.17117	7.1567	3.25248	0.00257414	0.0932094	-1.53839	8022	ILMN_1751143	C7orf23	4290575
-1.05346	8.53249	-3.24718	0.00261094	0.0932094	-1.55035	12160	ILMN_1750100	TUBB4Q	1990327
-1.76214	8.1018	-3.24624	0.00261751	0.0932094	-1.55247	23029	ILMN_2161286	FAM40B	6060577
1.52834	7.33129	3.24337	0.00263773	0.0932094	-1.55896	28586	ILMN_2330861	SMC4	5910689
1.10476	5.99242	3.24149	0.00265098	0.0932094	-1.56318	7860	ILMN_2408683	PPAP2B	6220097
1.47581	7.56869	3.24089	0.00265526	0.0932094	-1.56454	10112	ILMN_1796734	SPARC	5050382
-0.890239	7.6844	-3.23869	0.00267095	0.0932094	-1.5695	635	ILMN_1765532	RDBP	1820538
1.01389	6.09697	3.23827	0.00267395	0.0932094	-1.57045	5073	ILMN_2181968	CBL	6960209
0.909822	6.10799	3.23725	0.00268125	0.0932094	-1.57274	22442	ILMN_1742618	XAF1	450189
1.7458	7.19717	3.23638	0.00268748	0.0932094	-1.5747	20338	ILMN_1727402	HCLS1	1300408
0.838167	6.10433	3.2351	0.00269668	0.0932094	-1.57758	37805	ILMN_1663351	SLC2A10	3800639
1.29287	6.42875	3.23448	0.00270115	0.0932094	-1.57897	10969	ILMN_1686920	CCDC58	3610300
1.39833	6.41953	3.23432	0.00270234	0.0932094	-1.57934	36768	ILMN_1799243	ANXA13	6450725
0.928345	6.37282	3.23198	0.00271927	0.0932094	-1.5846	5110	ILMN_1732516	KNTC1	3190524
-1.68105	7.10363	-3.23185	0.00272025	0.0932094	-1.58491	43133	ILMN_3238358	SCARNA22	5960176
1.1993	7.03719	3.23011	0.00273295	0.0932094	-1.58883	44069	ILMN_1745075	RPLP0	1470349
1.05952	7.11997	3.22751	0.00275193	0.0932094	-1.59466	17260	ILMN_1796245	DNASE2	6200315
-1.26401	8.1216	-3.22586	0.00276414	0.0932094	-1.59839	20420	ILMN_1656656	COX19	1450255
-0.933984	6.16019	-3.22552	0.00276663	0.0932094	-1.59915	31485	ILMN_1860753		4180048
-0.648674	8.9292	-3.22262	0.00278813	0.0932094	-1.60567	29106	ILMN_1744614	PLEKHG6	3120187
0.797656	6.94721	3.22243	0.00278954	0.0932094	-1.60609	40800	ILMN_1769601	MGC16169	3940411
0.934628	5.884	3.22167	0.00279525	0.0932094	-1.60781	17666	ILMN_1656369	C8orf4	5570731
-1.27422	8.28945	-3.21825	0.00282082	0.0932094	-1.61548	28525	ILMN_1797693	BRI3BP	160437
-1.11283	10.5314	-3.21737	0.00282748	0.0932094	-1.61747	8593	ILMN_3280842	LOC149501	2260037
-0.987158	6.87524	-3.21702	0.00283012	0.0932094	-1.61825	19245	ILMN_1662359	HIST1H4K	610014
1.30806	6.88815	3.21553	0.00284135	0.0932094	-1.62159	36507	ILMN_2357272	BCLAF1	3870634
0.902376	7.70091	3.21406	0.00285255	0.0932094	-1.6249	23882	ILMN_1748916	C18orf55	4900609
1.36569	8.3023	3.21325	0.0028587	0.0932094	-1.62672	2492	ILMN_2200659	SNHG5	1050475
0.676598	9.71736	3.21108	0.00287533	0.0932094	-1.6316	10188	ILMN_1668996	C1QBP	7200392
-1.10114	9.40382	-3.20981	0.00288506	0.0932094	-1.63444	31467	ILMN_1697567	TPM3	3400692
1.03776	7.54224	3.20879	0.00289289	0.0932094	-1.63672	2552	ILMN_1720850	BAZ2B	450075
2.29601	7.25523	3.20808	0.00289837	0.0932094	-1.63832	4370	ILMN_1681263	SPINK4	5310368
-0.60484	10.7092	-3.20777	0.00290076	0.0932094	-1.63901	703	ILMN_2347068	MKNK2	940152
0.865846	6.28662	3.20736	0.00290391	0.0932094	-1.63992	37702	ILMN_1674302	PPAT	4070132
0.781063	5.91279	3.20695	0.00290709	0.0932094	-1.64085	1238	ILMN_1795336	PTER	6130382
1.37986	6.48279	3.20644	0.00291104	0.0932094	-1.64199	10248	ILMN_2334296	IL18BP	2190717
1.22233	6.42856	3.20637	0.00291158	0.0932094	-1.64214	23184	ILMN_2200917	SLC4A7	620543
0.814789	9.47544	3.20574	0.00291653	0.0932094	-1.64358	2554	ILMN_1775192	BCLAF1	3800176
-2.0615	7.33488	-3.20545	0.00291876	0.0932094	-1.64422	35792	ILMN_1812250	LOC644642	1850754
-0.643493	11.8439	-3.2046	0.00292539	0.0932094	-1.64613	21024	ILMN_2190084	VAMP8	5910128
1.10542	6.42835	3.20433	0.00292749	0.0932094	-1.64673	29029	ILMN_1655329	RIOK2	4120152
1.21424	6.52257	3.20324	0.00293599	0.0932094	-1.64917	46675	ILMN_1730572	HNRPDL	2570358
0.704909	5.94079	3.20296	0.0029382	0.0932094	-1.64981	12766	ILMN_2203544	OR2A9P	3610681
1.40187	7.67665	3.20275	0.00293986	0.0932094	-1.65028	27185	ILMN_1695316	SLC39A8	3120543
1.5395	6.96451	3.20201	0.00294565	0.0932094	-1.65194	24162	ILMN_1738742	PLAT	3710044
-1.7476	7.83018	-3.2019	0.00294649	0.0932094	-1.65218	30385	ILMN_3216365	LOC100131096	6590136
0.811595	6.0428	3.20035	0.00295868	0.0932094	-1.65565	32124	ILMN_2158705	ACYP2	5290672
1.73811	7.5993	3.19941	0.00296608	0.0932094	-1.65776	47241	ILMN_1660317	LEFTY1	5860528
0.665532	6.03939	3.19904	0.00296897	0.0932094	-1.65857	9725	ILMN_2053567	FASTKD2	2750091
1.58636	7.09321	3.19848	0.00297345	0.0932094	-1.65984	21315	ILMN_1680996	ALOX5	1780273
0.893948	6.53822	3.19777	0.00297902	0.0932094	-1.66142	47015	ILMN_1770048	DPH5	3890066
-1.74242	9.14348	-3.1973	0.00298278	0.0932094	-1.66248	12791	ILMN_1815578	ZNF223	7150711
0.769208	6.47678	3.19658	0.00298852	0.0932094	-1.6641	1780	ILMN_1726554	IREB2	6840240
1.41109	7.55618	3.19576	0.00299499	0.0932094	-1.66592	2883	ILMN_1798886	NUDT21	3170446
-1.72107	8.85419	-3.19416	0.00300781	0.0932094	-1.66951	2835	ILMN_1694399	ICA1	1410768
1.12567	6.559	3.19371	0.0030114	0.0932094	-1.67052	20114	ILMN_2403889	PRMT5	3850520
1.39142	9.06506	3.19206	0.00302462	0.0932094	-1.6742	8096	ILMN_1770084	TACC1	2940373
1.00436	6.70909	3.19071	0.00303551	0.0932094	-1.67723	39147	ILMN_1745415	BBX	2370703
0.803184	6.1527	3.1907	0.00303561	0.0932094	-1.67726	37090	ILMN_1778845	FAM111A	3060458
0.876765	7.06208	3.18636	0.00307082	0.0932094	-1.68696	33430	ILMN_2409395	CCNC	2370204
-1.61099	7.1327	-3.18627	0.00307157	0.0932094	-1.68717	2246	ILMN_3239361	LOC100133298	3360128
1.17118	7.89051	3.18612	0.00307274	0.0932094	-1.68749	11118	ILMN_3226012	LOC728698	3060086
-0.818541	8.78167	-3.18608	0.00307315	0.0932094	-1.6876	22364	ILMN_1803810	RRBP1	1230307
0.645968	5.99019	3.18496	0.00308227	0.0932094	-1.69009	32140	ILMN_1763007	HIAT1	270601
1.10873	7.92348	3.18444	0.00308649	0.0932094	-1.69124	10617	ILMN_2197365	RGS2	3400019
1.268	6.26556	3.18442	0.00308672	0.0932094	-1.69131	39250	ILMN_2409220	HMMR	4050400
0.875211	6.475	3.18437	0.00308706	0.0932094	-1.6914	27084	ILMN_2215545	C3orf26	3610372
1.03254	6.00757	3.1842	0.00308847	0.0932094	-1.69178	32556	ILMN_1772612	ANGPTL2	7650672
-1.67476	9.07703	-3.18296	0.00309872	0.0932094	-1.69457	11489	ILMN_1738482	CEP27	840551
0.977451	6.55417	3.18226	0.00310443	0.0932094	-1.69612	9770	ILMN_1656386	SEC24D	4250451
-0.989968	7.19674	-3.17936	0.00312842	0.0932094	-1.70259	37062	ILMN_1673753	LOC642033	3710682
0.802821	7.0271	3.178	0.00313978	0.0932094	-1.70564	27581	ILMN_1735827	NISCH	5960678
1.8977	8.9662	3.17612	0.00315545	0.0932094	-1.70983	4164	ILMN_2347145	DCN	7650296
0.915288	7.88719	3.17593	0.00315705	0.0932094	-1.71026	31848	ILMN_1776005	OSTC	3450608
0.73394	6.20505	3.17463	0.003168	0.0932094	-1.71317	747	ILMN_1696591	RB1	6280474
2.26942	9.921	3.17353	0.00317723	0.0932094	-1.71562	18445	ILMN_1739508	LOC652493	150609
1.24454	6.28989	3.17353	0.00317725	0.0932094	-1.71562	36767	ILMN_2412490	ANXA13	1030184
1.49417	7.04711	3.17335	0.00317872	0.0932094	-1.71601	11520	ILMN_1815719	PLCG2	2480424
0.733014	6.18652	3.17287	0.00318278	0.0932094	-1.71709	23729	ILMN_3237907	EIF2B3	5700647
1.42418	7.47416	3.1725	0.00318593	0.0932094	-1.71792	27217	ILMN_1760027	WAS	70451
0.818588	6.3984	3.16948	0.00321158	0.0932518	-1.72466	6919	ILMN_1759359	BTF3L4	5490730
-0.663903	10.626	-3.16873	0.00321791	0.0932518	-1.72632	14766	ILMN_2337263	PKIB	3610615
0.9005	7.13401	3.1644	0.00325512	0.0932518	-1.73599	22495	ILMN_1729033	RPL9	4640095
0.835119	6.02701	3.1631	0.00326633	0.0932518	-1.73888	38511	ILMN_1713491	VAMP2	4200575
1.28455	8.67884	3.1628	0.00326891	0.0932518	-1.73954	14464	ILMN_1748770	CKAP5	630333
2.19697	8.96764	3.16118	0.00328296	0.0932518	-1.74315	5292	ILMN_3240375	LOC647506	3800021
0.866992	7.55646	3.16011	0.00329227	0.0932518	-1.74553	4250	ILMN_3298694	TYW1B	1710402
1.07598	6.99587	3.15882	0.00330356	0.0932518	-1.74841	16915	ILMN_1676842	BTAF1	2070209
-0.864478	7.63526	-3.15857	0.00330572	0.0932518	-1.74896	29972	ILMN_2198239	HGD	2100358
-1.54591	10.5044	-3.15826	0.00330845	0.0932518	-1.74965	18436	ILMN_3269655	FLJ35390	1090377
-1.67971	8.25572	-3.15738	0.00331616	0.0932518	-1.75161	46195	ILMN_3274790	LOC648921	2480286
0.851184	5.94932	3.15727	0.00331714	0.0932518	-1.75186	40939	ILMN_1711023	CDK5RAP1	1260025
1.04424	6.13413	3.15676	0.00332159	0.0932518	-1.75298	24626	ILMN_2243553	ZNF275	3360008
0.869672	7.54949	3.15572	0.00333075	0.0932518	-1.7553	44947	ILMN_1790807	XPC	6560441
1.27603	8.75027	3.15504	0.00333678	0.0932518	-1.75682	26971	ILMN_2308849	MYADM	2970730
0.88553	6.51518	3.1537	0.0033486	0.0932518	-1.75979	45909	ILMN_1772959	PDCD7	7320307
-1.45768	7.2497	-3.15335	0.00335175	0.0932518	-1.76058	6026	ILMN_1709164	RUNDC2C	3460039
1.78416	8.62469	3.15311	0.00335388	0.0932518	-1.76112	38856	ILMN_1760201	DNMT1	1260162
1.08573	6.90046	3.15248	0.00335947	0.0932518	-1.76252	10519	ILMN_2410965	MRI1	160736
0.759084	6.36364	3.15218	0.00336213	0.0932518	-1.76318	31796	ILMN_1774823	RPL34	2650524
-0.526191	9.82848	-3.15176	0.00336582	0.0932518	-1.7641	37864	ILMN_1758398	GUK1	4280471
-1.38182	8.19357	-3.15119	0.00337095	0.0932518	-1.76538	32288	ILMN_3236653	RNU1-5	2970482
-0.746694	9.5267	-3.147	0.00340853	0.0937815	-1.7747	25666	ILMN_1675640	OAS1	7040035
1.03269	7.2585	3.14521	0.00342462	0.0937815	-1.77866	3811	ILMN_1767892	DUSP12	460280
-1.74806	8.27633	-3.14487	0.00342774	0.0937815	-1.77943	31387	ILMN_3260180	FLJ25363	130162
0.967267	6.61859	3.14341	0.00344101	0.0937815	-1.78267	9357	ILMN_1766411	AP1S2	940706
1.06766	6.96427	3.14208	0.00345313	0.0937815	-1.78563	3657	ILMN_2246956	BCL2	4150201
-1.07675	7.20052	-3.14201	0.00345373	0.0937815	-1.78578	16478	ILMN_1833478		110523
0.790508	5.94368	3.14198	0.00345404	0.0937815	-1.78585	36677	ILMN_1673509	RPL28	3520121
-0.637128	11.5427	-3.14163	0.00345723	0.0937815	-1.78663	17226	ILMN_3240316	TMSL3	3890025
-0.907767	6.5725	-3.1384	0.00348685	0.094356	-1.7938	17752	ILMN_3239531	C4orf48	7650703
0.691374	5.99855	3.13455	0.00352242	0.0950884	-1.80233	44159	ILMN_1740291	POLQ	4060056
0.933716	6.40667	3.13259	0.0035407	0.0951847	-1.80667	10251	ILMN_3265343	LOC100130633	1110707
0.721453	5.93949	3.13234	0.00354302	0.0951847	-1.80723	6200	ILMN_1697777	TSTA3	2350661
-1.28787	11.0775	-3.13079	0.0035576	0.0953472	-1.81068	42093	ILMN_1750093	SDHALP1	5290576
0.933437	6.19865	3.12566	0.00360599	0.0959425	-1.82202	33484	ILMN_1761789	CA7	2760220
1.10076	7.70554	3.12406	0.00362127	0.0959425	-1.82558	38206	ILMN_1800634	NME4	2320079
1.0901	6.46226	3.12372	0.0036245	0.0959425	-1.82632	9358	ILMN_2120273	AP1S2	1070192
1.07553	6.67629	3.12119	0.00364872	0.0959425	-1.83192	7764	ILMN_1787461	RUNX3	1440564
-1.02361	8.02384	-3.1206	0.00365442	0.0959425	-1.83323	32559	ILMN_1776038	UBXN2A	7160382
1.22602	6.42633	3.12059	0.0036545	0.0959425	-1.83325	21737	ILMN_2062714	PTGDR	2810471
1.33028	7.39636	3.11756	0.00368379	0.0959425	-1.83995	9765	ILMN_1711270	SFRS14	70019
1.14083	9.39095	3.11651	0.00369397	0.0959425	-1.84227	32996	ILMN_1653794	C6orf160	7160475
1.2012	7.00929	3.11515	0.00370729	0.0959425	-1.84529	44458	ILMN_1734833	NBN	3610343
-0.798874	7.67532	-3.11449	0.00371375	0.0959425	-1.84676	33216	ILMN_1805228	LRG1	6660162
1.16106	8.75733	3.11425	0.00371608	0.0959425	-1.84728	6614	ILMN_1772131	IL1R2	1740451
0.908207	6.83075	3.1119	0.00373913	0.0959425	-1.85248	30176	ILMN_1739454	USP34	3780138
-1.45614	10.3819	-3.11189	0.00373919	0.0959425	-1.85249	20092	ILMN_1711073	LOC653489	5870048
-0.606828	8.89021	-3.11169	0.00374118	0.0959425	-1.85293	36816	ILMN_1728163	CTDSP1	5080682
-1.37497	8.69402	-3.11153	0.00374278	0.0959425	-1.85329	14886	ILMN_1746314	EVI5	4540176
-1.58434	9.39923	-3.11097	0.00374825	0.0959425	-1.85452	38454	ILMN_2363392	TNFSF14	1170673
0.985583	7.40265	3.11065	0.00375144	0.0959425	-1.85524	16841	ILMN_1655913	NUCB2	60427
1.34711	6.46791	3.1084	0.00377373	0.0959425	-1.86021	18613	ILMN_2209578	CTGLF3	770424
-1.12008	12.246	-3.10834	0.00377425	0.0959425	-1.86033	27632	ILMN_2261519	AIRE	5820386
-0.440759	10.6329	-3.10685	0.0037891	0.0959425	-1.86362	3713	ILMN_1798485	ATP6V1E1	6860543
0.669711	5.87307	3.10453	0.00381226	0.0959425	-1.86874	7736	ILMN_2083588	TTC32	5670114
1.20764	7.75683	3.10409	0.00381671	0.0959425	-1.86972	37704	ILMN_1785330	SH3BP4	4890674
-1.06221	7.42775	-3.10358	0.00382181	0.0959425	-1.87084	6381	ILMN_1674282	PPARD	2630168
0.859471	6.46039	3.10318	0.00382584	0.0959425	-1.87172	23724	ILMN_1770803	BNIP2	7380136
1.15119	6.42454	3.10147	0.0038431	0.0959425	-1.8755	10664	ILMN_2045729	WDR12	2350068
0.768815	6.23653	3.10014	0.00385653	0.0959425	-1.87843	13135	ILMN_1736042	ME1	3390326
0.915697	8.86011	3.09936	0.00386444	0.0959425	-1.88015	33211	ILMN_1808789	MYO5C	1980246
-1.79611	6.97682	-3.09878	0.00387036	0.0959425	-1.88144	14004	ILMN_2047885	PCDHB9	7210156
0.99623	6.84495	3.09864	0.00387172	0.0959425	-1.88173	35634	ILMN_2380243	SMAGP	4540364
0.990368	6.19754	3.09851	0.00387308	0.0959425	-1.88203	24306	ILMN_1767848	PCMTD2	730673
0.790728	10.2098	3.09823	0.00387593	0.0959425	-1.88264	15957	ILMN_1764850	HPCAL1	520184
-0.623548	6.57738	-3.09756	0.0038828	0.0959425	-1.88413	45095	ILMN_2224031	CETN3	830136
1.30556	6.78288	3.09707	0.0038877	0.0959425	-1.88519	31692	ILMN_2171481	FAM55A	5690021
-0.653441	9.54071	-3.09551	0.00390374	0.0959425	-1.88864	26779	ILMN_1728083	EIF4EBP2	1260241
0.70647	6.64832	3.095	0.00390897	0.0959425	-1.88977	5640	ILMN_1674506	MED23	3370519
1.11776	7.88938	3.09443	0.00391479	0.0959425	-1.89102	7794	ILMN_2325574	CASC4	3400138
-1.48373	9.76513	-3.09422	0.00391698	0.0959425	-1.89149	16517	ILMN_3287996	LOC400446	580553
1.06043	6.48987	3.09354	0.00392399	0.0959425	-1.89299	27646	ILMN_2059535	PPM1F	240348
-0.817786	7.49144	-3.09188	0.00394111	0.0959425	-1.89664	34194	ILMN_1803850	TSPAN15	5080075
1.14811	6.53507	3.09185	0.00394139	0.0959425	-1.8967	3625	ILMN_1701195	PLA2G7	3390438
1.17566	6.95204	3.0918	0.00394193	0.0959425	-1.89681	16858	ILMN_1808779	CSTF3	1570754
1.04324	7.04635	3.08969	0.00396383	0.0959425	-1.90146	9995	ILMN_1805842	FHL1	4640446
-0.820034	12.7268	-3.08962	0.00396448	0.0959425	-1.9016	26989	ILMN_2357386	FKTN	1980301
1.52312	8.24079	3.0885	0.00397622	0.0959425	-1.90408	35762	ILMN_1741003	ANXA5	1070451
0.969301	5.97465	3.08693	0.00399255	0.0959425	-1.90752	41903	ILMN_1684628	ZFP90	5900286
-1.05287	9.13031	-3.08648	0.00399735	0.0959425	-1.90853	2195	ILMN_2188204	ATG12	1410348
0.818989	6.06333	3.08626	0.00399958	0.0959425	-1.909	35138	ILMN_1802708	BTN3A1	3130600
-0.609056	10.6041	-3.08326	0.00403123	0.0959425	-1.91561	16291	ILMN_1776516	ITPKA	6560546
0.880598	6.3741	3.08182	0.00404647	0.0959425	-1.91878	15657	ILMN_3268028	LOC100128805	2070193
1.00807	6.82858	3.08157	0.0040491	0.0959425	-1.91932	32225	ILMN_1659364	RFC5	4890731
0.909393	6.61102	3.08146	0.00405026	0.0959425	-1.91956	37810	ILMN_1797009	F3	3120138
1.0413	6.5068	3.08032	0.00406233	0.0959425	-1.92206	20315	ILMN_1753249	DDX10	3930553
1.4627	6.57889	3.078	0.00408715	0.0959425	-1.92717	817	ILMN_1695763	PDIA5	3170491
1.03794	6.09955	3.07581	0.00411065	0.0959425	-1.93198	45941	ILMN_1676899	YEATS2	5260537
-1.6922	7.38195	-3.07574	0.00411138	0.0959425	-1.93213	7385	ILMN_1916457		4670132
0.740953	6.31993	3.07557	0.00411323	0.0959425	-1.93251	11807	ILMN_1652762	HIC2	5820672
0.929761	6.47664	3.07546	0.00411443	0.0959425	-1.93275	7757	ILMN_2191929	C9orf6	3140280
-1.18486	7.37803	-3.07544	0.00411465	0.0959425	-1.93279	42816	ILMN_1779677	ZCCHC6	1230746
0.827832	8.231	3.0754	0.00411511	0.0959425	-1.93289	14792	ILMN_3178302	FNDC3B	6060440
-0.539335	8.57107	-3.07537	0.00411536	0.0959425	-1.93294	28233	ILMN_3288587	LOC100131785	4200056
1.13667	7.32011	3.07428	0.0041272	0.0959425	-1.93535	17338	ILMN_1785988	CSNK1A1	7210241
0.971489	9.51107	3.07385	0.00413181	0.0959425	-1.93629	45244	ILMN_2224143	MCM3	6650053
0.817896	5.84877	3.07321	0.00413875	0.0959425	-1.93769	27797	ILMN_1777261	FAM3C	780332
-0.914457	11.0203	-3.07244	0.00414709	0.0959425	-1.93938	11279	ILMN_1717793	C19orf33	630470
1.13844	7.26206	3.07225	0.00414908	0.0959425	-1.93978	30580	ILMN_1792473	AIF1	3800047
1.02448	6.00075	3.07174	0.00415464	0.0959425	-1.94091	10587	ILMN_2189027	LIPG	7210681
1.38927	6.92122	3.07171	0.00415499	0.0959425	-1.94098	2728	ILMN_1651557	KDELC2	6110301
1.0579	6.34155	3.06994	0.0041743	0.0961896	-1.94487	26629	ILMN_1777139	MAK16	3060397
-1.24833	6.48284	-3.06868	0.00418809	0.0963088	-1.94763	9987	ILMN_3244405	LOC100134172	3120630
0.944649	6.98049	3.06635	0.00421366	0.0966978	-1.95274	21352	ILMN_1774617	NAB1	6250040
1.2819	6.61925	3.06457	0.00423338	0.0969513	-1.95665	46225	ILMN_1810628	KIAA0367	3940392
-1.27866	6.87343	-3.06349	0.00424525	0.0970244	-1.959	39380	ILMN_1786684	MTRF1L	6770717
1.22369	6.96042	3.06083	0.00427492	0.0973646	-1.96484	23948	ILMN_1666208	C14orf106	1450603
0.978893	6.4085	3.05952	0.00428962	0.0973646	-1.96772	17745	ILMN_1731184	MELK	2340392
1.17012	7.48817	3.05901	0.00429523	0.0973646	-1.96881	22236	ILMN_2395204	SLTM	4060136
0.963843	6.56537	3.05878	0.00429783	0.0973646	-1.96932	4972	ILMN_1695290	FERMT2	1820328
1.92722	7.70189	3.05784	0.00430841	0.0973646	-1.97138	24928	ILMN_1755796	BEST2	6940315
1.24616	7.85385	3.05594	0.00432984	0.0973646	-1.97554	19969	ILMN_1794260	FBXL10	1190246
0.857811	6.07112	3.05581	0.00433137	0.0973646	-1.97584	3326	ILMN_1736568	CASP2	4570026
-1.32936	9.69609	-3.05553	0.00433451	0.0973646	-1.97645	23426	ILMN_1812105	PIP5K2B	1470373
-0.602561	10.32	-3.05442	0.00434713	0.0973646	-1.97888	38394	ILMN_1685699	PRSS3	5080139
1.13581	7.34455	3.05387	0.00435332	0.0973646	-1.98008	27626	ILMN_1730999	TPR	6770014
0.801016	6.8538	3.05305	0.00436265	0.0973646	-1.98187	35008	ILMN_1726064	PAK1IP1	4280253
0.880222	6.44899	3.05221	0.00437223	0.0973646	-1.98371	8638	ILMN_1677962	GPHN	1110544
0.922389	6.28396	3.05191	0.00437566	0.0973646	-1.98437	38796	ILMN_1685854	C5orf53	5810273
-0.914666	8.15622	-3.04956	0.00440255	0.0973646	-1.9895	21741	ILMN_3230608	NBPF8	450100
0.825932	5.81235	3.04929	0.00440567	0.0973646	-1.9901	26996	ILMN_2054392	PPIL1	4200612
-1.34192	11.325	-3.04827	0.00441741	0.0973646	-1.99233	31833	ILMN_1814039	LOC653086	3400521
1.12393	7.35979	3.04823	0.00441788	0.0973646	-1.99242	9688	ILMN_1771376	PEA15	3610228
-1.50186	8.35569	-3.04701	0.00443193	0.0973646	-1.99508	37228	ILMN_2383107	VPS41	3710521
1.44623	11.4531	3.04695	0.00443265	0.0973646	-1.99521	3530	ILMN_3307841	AGR2	1340021
0.534911	8.56061	3.04642	0.00443877	0.0973646	-1.99637	47114	ILMN_1716093	KRT10	5560682
-0.766078	12.7139	-3.04605	0.00444309	0.0973646	-1.99718	24929	ILMN_1778457	IL18	4810474
-1.45816	8.47912	-3.04449	0.00446112	0.0974568	-2.00058	28289	ILMN_3201643	LOC100133019	3170220
1.24462	7.22304	3.04368	0.00447061	0.0974568	-2.00236	20659	ILMN_1779264	PSMG1	2450136
1.032	9.49836	3.04308	0.00447758	0.0974568	-2.00367	45164	ILMN_1737398	PTPLAD1	7150152
0.688737	5.88086	3.04246	0.00448484	0.0974568	-2.00502	9509	ILMN_1811472	KIF23	4120278
1.60773	7.14179	3.04194	0.0044909	0.0974568	-2.00615	22021	ILMN_1686097	TOP2A	3990619
-1.34202	6.98801	-3.0399	0.0045149	0.0976294	-2.01062	14102	ILMN_1662409	LOC440525	5810092
0.893418	6.22706	3.03978	0.00451632	0.0976294	-2.01088	5592	ILMN_2215656	MAGOH	1450156
0.800752	8.64302	3.03746	0.00454363	0.0977089	-2.01593	29698	ILMN_2230862	GYG1	670528
1.39959	6.90065	3.03725	0.0045461	0.0977089	-2.01639	14974	ILMN_1748124	TSC22D3	6350632
-1.07812	11.0462	-3.03659	0.00455399	0.0977089	-2.01784	2459	ILMN_2376458	CSF2RA	2900053
-0.877793	7.28024	-3.03641	0.00455611	0.0977089	-2.01823	13696	ILMN_3235171	CCDC64B	1240719
0.706	7.32079	3.03577	0.00456371	0.0977089	-2.01963	1580	ILMN_1792305	ZNF318	50193
-0.688514	7.8182	-3.03323	0.00459393	0.0978418	-2.02516	27166	ILMN_1697652	PLEKHB2	7040301
-1.27177	6.86061	-3.03287	0.00459824	0.0978418	-2.02594	25004	ILMN_1777049	ZNF160	6980474
0.560287	6.0264	3.03259	0.00460156	0.0978418	-2.02655	26339	ILMN_1664292	ZNF415	6060066
1.16208	6.95281	3.03231	0.00460494	0.0978418	-2.02716	37833	ILMN_1682928	CPVL	3870324
-1.43155	8.65644	-3.03033	0.00462873	0.0981607	-2.03148	30876	ILMN_1653412	RAXL1	2120653
0.947898	8.46642	3.02642	0.00467605	0.0988422	-2.04	12659	ILMN_1724376	C2orf30	4920274
-1.02832	7.02815	-3.02606	0.00468043	0.0988422	-2.04078	7705	ILMN_1692916	LOC646135	2340091
1.27979	6.59433	3.02434	0.00470148	0.0988422	-2.04454	22977	ILMN_1796537	FYB	5890414
1.2285	7.44951	3.02412	0.00470411	0.0988422	-2.04501	17918	ILMN_1733690	AKAP7	5340504
-0.546723	9.64277	-3.02359	0.00471054	0.0988422	-2.04616	8655	ILMN_2046896	ESRRAP2	4210647
1.16696	8.10567	3.02332	0.00471393	0.0988422	-2.04676	4983	ILMN_1733538	RGS10	3830092
-1.01554	11.7836	-3.02127	0.00473914	0.0988946	-2.05122	36881	ILMN_3227315	LOC729009	2810463
0.813189	6.23574	3.02096	0.00474295	0.0988946	-2.0519	34225	ILMN_1669259	ANKRD49	520341
1.81766	8.00537	3.02095	0.00474298	0.0988946	-2.0519	8772	ILMN_1718063	LIPA	5360148
-1.06944	12.1588	-3.01941	0.00476201	0.0991066	-2.05526	29445	ILMN_3232282	LOC100130445	2320382
-0.520836	8.53851	-3.0183	0.0047758	0.0992087	-2.05768	25554	ILMN_1739441	GANAB	2650446
1.20316	8.46645	3.01667	0.0047961	0.0993101	-2.06123	31681	ILMN_1710962	TMEM97	3420541
-1.0558	7.3727	-3.01565	0.00480881	0.0993101	-2.06344	21706	ILMN_2270299	TP53BP2	5570201
1.53336	7.25902	3.0156	0.00480941	0.0993101	-2.06355	33957	ILMN_1728934	PRC1	2070494
0.983405	6.05329	3.01443	0.00482407	0.0993101	-2.0661	38170	ILMN_1765860	DOCK11	7610730
0.842061	6.62007	3.01434	0.0048251	0.0993101	-2.06628	32682	ILMN_1803094	PDGFD	5690139
0.731072	5.92425	3.01344	0.00483638	0.0993591	-2.06823	1275	ILMN_1748923	SMC2	2650494
-0.866019	7.55766	-3.01129	0.00486344	0.0997318	-2.0729	45573	ILMN_1652846	PCYT2	4070379
0.888995	5.84139	3.01055	0.0048729	0.0997428	-2.07453	32589	ILMN_2350574	MYADM	2970594
-0.646159	10.3841	-3.00786	0.00490698	0.0999349	-2.08036	7131	ILMN_1692464	FLJ20699	1450309
0.833698	10.6123	3.00713	0.00491625	0.0999349	-2.08194	32146	ILMN_2167922	TRMT5	5960253
1.369	9.47907	3.00709	0.00491678	0.0999349	-2.08203	5742	ILMN_1732074	LOC648210	6900048
-1.46162	10.2329	-3.00681	0.00492029	0.0999349	-2.08263	16902	ILMN_3251723	PNPT1	4220551
0.638524	5.80792	3.0059	0.00493192	0.0999349	-2.08461	44091	ILMN_1784780	CIC	5550600
1.24785	6.6098	3.00559	0.00493594	0.0999349	-2.08529	12704	ILMN_2153916	HSPA2	6270274
1.19	7.02301	3.00322	0.00496633	0.100349	-2.09042	2408	ILMN_3246766	LOC100132247	6060014
1.03094	6.59577	3.00165	0.00498657	0.100349	-2.09383	31069	ILMN_2373266	SFRS12	5900731
0.970161	6.91018	3.00072	0.00499861	0.100349	-2.09585	46059	ILMN_1683888	SRP72	2710386
0.745951	6.74371	3.00001	0.00500784	0.100349	-2.09739	4160	ILMN_1680644	MIOS	2750544
0.93386	6.70461	2.9994	0.00501576	0.100349	-2.09871	15632	ILMN_1701877	AXL	4640403
1.82652	8.75892	2.99921	0.00501819	0.100349	-2.09912	46992	ILMN_1815205	LYZ	1690056
1.1938	6.39775	2.99913	0.00501925	0.100349	-2.0993	40637	ILMN_1810228	TTF2	2190220
0.987241	6.8217	2.99823	0.005031	0.100349	-2.10125	30316	ILMN_1677133	MITD1	5050255
1.0234	8.26642	2.99769	0.00503805	0.100349	-2.10242	6538	ILMN_1729318	TOR1AIP1	20403
0.890433	7.15863	2.99647	0.00505392	0.100349	-2.10506	3245	ILMN_3251506	ZNF69	5890372
0.945033	6.10809	2.99638	0.00505517	0.100349	-2.10526	24803	ILMN_2348788	CD44	4560193
0.912149	7.17002	2.99502	0.005073	0.100408	-2.10821	34161	ILMN_2137536	ZZZ3	4120753
-1.74684	7.60334	-2.99478	0.00507609	0.100408	-2.10872	29513	ILMN_1652533	DKFZp434K191	3360273
1.73483	8.77084	2.99199	0.00511283	0.100412	-2.11475	41949	ILMN_1680274	LOC652694	580136
-0.649365	11.0011	-2.99177	0.00511584	0.100412	-2.11524	513	ILMN_1656900	SULT1A1	6270725
1.17739	6.49504	2.99121	0.00512316	0.100412	-2.11644	41439	ILMN_1653432	HNRPDL	6860678
1.24521	6.86836	2.99081	0.00512858	0.100412	-2.11732	37896	ILMN_1738989	GOLSYN	2690411
1.2163	8.72293	2.98929	0.00514873	0.100412	-2.1206	42203	ILMN_1694603	SMARCC1	620458
1.08204	10.2055	2.98893	0.00515348	0.100412	-2.12138	20725	ILMN_1805344	DDX5	7610138
-0.836501	6.43435	-2.9888	0.00515519	0.100412	-2.12165	31905	ILMN_1702585	LOC646817	4050315
0.793012	6.35218	2.98818	0.00516346	0.100412	-2.12299	4891	ILMN_1674411	CKAP2	1050672
-0.758093	7.46884	-2.98804	0.00516546	0.100412	-2.12332	16056	ILMN_1703228	AGFG2	4050368
-1.37251	7.25591	-2.98788	0.00516749	0.100412	-2.12365	32038	ILMN_2123415	BMP8B	4570279
1.38698	8.68708	2.98721	0.0051765	0.100412	-2.1251	27889	ILMN_2384241	TGFBR2	5490070
-1.45527	7.00257	-2.98664	0.0051841	0.100412	-2.12633	44101	ILMN_3233239	LOC731789	7100408
-0.799626	12.0134	-2.98471	0.00521007	0.10074	-2.13051	7940	ILMN_1706013	FTHL11	6180070
1.02739	6.58564	2.98334	0.00522858	0.100896	-2.13348	24464	ILMN_1763907	C6orf173	540215
1.48865	6.86019	2.98277	0.00523619	0.100896	-2.13469	29081	ILMN_1721626	ARID5B	1410408
1.35795	6.8585	2.97971	0.00527785	0.101154	-2.14132	19820	ILMN_1721703	PNN	7150132
-0.686346	11.7702	-2.97952	0.00528032	0.101154	-2.14171	44148	ILMN_1680110	C10orf116	6290168
0.822256	6.02724	2.97937	0.0052824	0.101154	-2.14204	16370	ILMN_1797372	C3orf58	4060131
0.874992	7.73423	2.97861	0.00529278	0.101154	-2.14368	11054	ILMN_1661833	ANKRD12	7040132
-0.793749	6.46645	-2.97805	0.00530046	0.101154	-2.1449	4355	ILMN_1656297	C21orf57	2900403
1.3491	6.86585	2.97715	0.00531274	0.101154	-2.14683	43483	ILMN_1721621	NKTR	3170689
-0.974343	7.06121	-2.97714	0.00531293	0.101154	-2.14686	43488	ILMN_3251686	UBTD2	2360274
-0.758318	8.19585	-2.97569	0.00533291	0.101362	-2.15	31430	ILMN_1676719	LOC644330	6180402
1.6257	7.78427	2.97405	0.00535547	0.101444	-2.15353	21821	ILMN_1730622	EVL	6550754
0.785392	6.13642	2.97288	0.00537163	0.101444	-2.15605	12120	ILMN_1761450	DHRS4L2	1070414
-1.6661	8.87188	-2.9725	0.00537694	0.101444	-2.15688	8981	ILMN_1721204	CSF2RA	130674
-0.73568	7.49244	-2.97187	0.00538562	0.101444	-2.15822	4033	ILMN_1724946	SPINT1	1710468
-0.742599	10.3203	-2.9717	0.00538805	0.101444	-2.1586	46852	ILMN_1757406	HIST1H1C	5570279
1.18838	6.55495	2.97101	0.00539758	0.101444	-2.16008	22582	ILMN_1667561	IFRD1	2340082
1.336	6.56887	2.96974	0.00541538	0.101444	-2.16283	41912	ILMN_2041788	PLS3	2710730
0.944268	6.7219	2.96871	0.00542975	0.101444	-2.16505	7506	ILMN_2185984	SASH1	5390102
0.707756	7.21727	2.96841	0.00543391	0.101444	-2.16569	29407	ILMN_1750718	TNRC15	7550224
0.830259	6.53497	2.96757	0.00544573	0.101444	-2.1675	32368	ILMN_1765446	EMP3	3800452
1.02539	6.2157	2.96666	0.00545859	0.101444	-2.16947	38754	ILMN_2124352	DCUN1D5	2680113
0.969255	7.56676	2.96659	0.00545946	0.101444	-2.16961	12180	ILMN_2056760	MKRN2	360753
1.12618	6.61015	2.96618	0.00546529	0.101444	-2.1705	20816	ILMN_1668540	ZNHIT6	150681
1.00827	6.85256	2.96382	0.00549858	0.101444	-2.17557	35681	ILMN_2104696	ERICH1	650692
0.693057	5.81772	2.96201	0.00552429	0.101444	-2.17947	7317	ILMN_1741976	SMARCAD1	6280053
0.827794	8.09615	2.96194	0.00552533	0.101444	-2.17963	40622	ILMN_2174394	MMS19L	2230528
1.06961	8.43325	2.96162	0.00552985	0.101444	-2.18031	40903	ILMN_1753279	HNRNPA0	1660170
-0.869277	10.1634	-2.96149	0.00553176	0.101444	-2.1806	1436	ILMN_2180239	DOPEY2	5080328
-1.68622	9.03728	-2.96039	0.00554749	0.101444	-2.18298	33320	ILMN_2273224	SLC4A5	830356
1.09828	6.69306	2.96023	0.00554965	0.101444	-2.1833	34925	ILMN_1705111	FNDC3A	7200358
1.34863	6.65658	2.96005	0.00555223	0.101444	-2.18369	27607	ILMN_2206746	BGN	460767
1.556	6.85376	2.95948	0.00556047	0.101444	-2.18493	30983	ILMN_2086470	PDGFRA	6940609
0.962214	7.57945	2.95927	0.00556343	0.101444	-2.18537	21764	ILMN_1837428		7040682
0.91227	8.46461	2.95886	0.00556931	0.101444	-2.18626	19993	ILMN_1748625	TCEAL4	4920487
0.990172	5.9548	2.95851	0.00557437	0.101444	-2.18702	21838	ILMN_1712075	SYNM	2760735
0.781918	6.44196	2.95825	0.00557808	0.101444	-2.18757	2857	ILMN_1751803	LSM10	160255
0.885483	6.16009	2.95796	0.00558231	0.101444	-2.1882	13937	ILMN_1709809	NHP2L1	2360445
0.779009	6.01244	2.95653	0.00560278	0.101519	-2.19126	42120	ILMN_1658995	ACOT9	7160592
0.907101	8.2698	2.95615	0.00560825	0.101519	-2.19208	19720	ILMN_1778836	SFRS7	450168
-0.578347	9.76015	-2.95566	0.00561535	0.101519	-2.19314	29530	ILMN_1795826	ATP6V0D1	6330377
0.771398	6.52633	2.95515	0.00562279	0.101519	-2.19424	37418	ILMN_1656016	DHX9	6900725
1.24106	8.05781	2.95304	0.00565341	0.101718	-2.19878	16818	ILMN_2062468	IGFBP7	3400538
1.8114	7.81067	2.95243	0.0056623	0.101718	-2.20009	14446	ILMN_1802780	M160	240220
1.60815	7.51799	2.95134	0.00567807	0.101718	-2.20242	25177	ILMN_1795342	MLPH	2120452
1.13218	6.55304	2.95133	0.00567831	0.101718	-2.20245	36220	ILMN_2410742	JMJD1C	6960523
0.800896	5.93521	2.95126	0.00567929	0.101718	-2.2026	8417	ILMN_1651776	FHOD1	50129
1.25457	7.05509	2.9496	0.0057036	0.10199	-2.20616	13381	ILMN_1770206	GEMIN4	6450300
1.08174	8.86617	2.94865	0.00571751	0.102075	-2.2082	24545	ILMN_1671257	DKC1	6980327
-0.85205	9.5805	-2.94724	0.00573835	0.102079	-2.21124	43384	ILMN_1812581	RNF14	4200047
1.55005	9.02924	2.94664	0.0057471	0.102079	-2.21251	27364	ILMN_1672503	DPYSL2	3290685
0.75792	9.75817	2.94654	0.00574859	0.102079	-2.21273	7342	ILMN_1728605	TTC3	290343
0.889646	11.1817	2.94616	0.00575429	0.102079	-2.21356	26751	ILMN_1689953	CD81	1500189
0.819875	8.95258	2.94383	0.00578875	0.102528	-2.21854	2914	ILMN_1788024	PCID2	730541
1.01442	6.19297	2.94234	0.00581106	0.10273	-2.22176	41464	ILMN_1763260	HIF1A	6220543
-1.02431	11.7629	-2.94171	0.00582048	0.10273	-2.22311	18533	ILMN_1805668	ZNF486	3130544
0.64872	5.95061	2.94122	0.00582774	0.10273	-2.22415	28349	ILMN_2326675	NR2C1	2650554
1.09775	6.53947	2.93907	0.00586008	0.102748	-2.22877	31800	ILMN_1788783	TRAM2	940670
1.00508	8.90562	2.93851	0.00586843	0.102748	-2.22996	28650	ILMN_1748591	ODC1	4070017
0.828351	5.83679	2.9385	0.00586865	0.102748	-2.22999	21360	ILMN_2344002	SIP1	5360326
0.947358	6.33626	2.93724	0.00588763	0.102748	-2.23269	39564	ILMN_1730824	ZNF512	6560338
2.22375	10.2146	2.937	0.00589122	0.102748	-2.2332	16860	ILMN_1652199	LOC642113	6450102
-1.22575	10.8754	-2.93699	0.00589135	0.102748	-2.23322	14249	ILMN_2073307	IL10	3990703
1.06761	6.96018	2.93687	0.00589314	0.102748	-2.23347	34874	ILMN_1682781	TEAD2	4670398
-0.678213	8.77269	-2.93626	0.00590249	0.102751	-2.23479	30417	ILMN_2061446	AADACL1	7210327
0.978612	6.53796	2.93446	0.00592977	0.102752	-2.23864	21620	ILMN_1658678	SAAL1	5860707
1.66007	9.11952	2.934	0.00593674	0.102752	-2.23962	15798	ILMN_1680757	LRRC26	7150270
0.949706	9.48887	2.93351	0.00594426	0.102752	-2.24068	43883	ILMN_1713143	MRPL3	2710192
1.02248	7.18284	2.93319	0.00594903	0.102752	-2.24135	40493	ILMN_3224934	SFRS18	1580204
2.01067	10.8318	2.93302	0.00595172	0.102752	-2.24173	46381	ILMN_2105441	IGJ	2680605
1.00538	7.59766	2.93223	0.0059638	0.102752	-2.24342	20772	ILMN_2134110	SELK	2710161
0.889188	6.23313	2.93203	0.00596688	0.102752	-2.24385	46687	ILMN_2376667	POFUT2	6510133
1.29596	6.92901	2.93075	0.00598637	0.102884	-2.24657	27933	ILMN_1722622	CD163	20593
1.00857	6.6629	2.93032	0.00599298	0.102884	-2.24749	12359	ILMN_1705515	UPF3A	2070026
1.05685	6.45107	2.92898	0.0060137	0.102947	-2.25038	36399	ILMN_1766499	HSPA2	2940577
0.787646	5.91806	2.92889	0.00601504	0.102947	-2.25056	29119	ILMN_1716797	CD302	4640630
0.926507	6.32781	2.92821	0.00602553	0.102968	-2.25202	15890	ILMN_1719543	MAF	3610440
0.837962	6.98975	2.92636	0.00605415	0.103162	-2.25597	35839	ILMN_1694888	TAF2	1410341
-0.628273	10.3926	-2.92533	0.00607013	0.103162	-2.25817	8861	ILMN_2045994	SEPW1	2970025
0.822343	6.75562	2.92527	0.00607108	0.103162	-2.2583	29042	ILMN_1748904	WTAP	1510193
1.06813	7.36116	2.9251	0.00607378	0.103162	-2.25867	40801	ILMN_2187487	HEATR5B	3290079
-1.01423	7.20804	-2.92424	0.0060872	0.103233	-2.26052	46454	ILMN_1779965	AK1	5130162
-0.784849	8.80567	-2.92345	0.00609951	0.103285	-2.2622	40898	ILMN_1749396	LSR	6860095
0.529195	11.1593	2.92162	0.00612811	0.103471	-2.26611	3268	ILMN_2096116	HSP90B1	2480326
1.0228	6.13564	2.92124	0.00613403	0.103471	-2.26691	45865	ILMN_1802157	THOC1	5570309
1.13588	8.18822	2.92097	0.00613824	0.103471	-2.26748	18301	ILMN_1782609	STAG2	620180
1.25021	7.58128	2.91986	0.00615575	0.103536	-2.26986	22542	ILMN_2076600	ITM2A	1580576
1.25135	7.14104	2.91913	0.00616736	0.103536	-2.27143	23900	ILMN_1788160	KIF5B	2710017
-0.553853	7.94894	-2.91896	0.00616991	0.103536	-2.27178	11345	ILMN_1701466	PEX16	1110072
0.91894	5.93346	2.91763	0.006191	0.103673	-2.27463	12783	ILMN_1682658	EPM2AIP1	6770403
-0.883939	7.9291	-2.91681	0.006204	0.103673	-2.27638	42358	ILMN_1730620	ARRB1	5670673
1.13172	6.73332	2.91641	0.00621038	0.103673	-2.27723	30246	ILMN_2338323	CDC25B	4760338
0.725796	5.91016	2.91611	0.00621518	0.103673	-2.27788	529	ILMN_1727001	DDX46	3890192
1.19221	6.1651	2.91534	0.0062274	0.103692	-2.27952	7791	ILMN_1704730	CD93	6100615
1.81905	8.13956	2.91487	0.00623485	0.103692	-2.28052	5402	ILMN_1790529	LUM	2490364
0.937998	7.19155	2.91425	0.00624469	0.103701	-2.28183	28739	ILMN_1674551	SMAD5	7560367
0.688353	5.86223	2.91259	0.00627132	0.103988	-2.28538	25532	ILMN_1683328	IP6K2	3370246
-0.859843	12.8775	-2.91048	0.00630523	0.104193	-2.28988	39222	ILMN_2182482	SHCBP1	4730086
0.684306	9.74401	2.90999	0.00631315	0.104193	-2.29093	27259	ILMN_3285198	LOC389168	3190450
-0.728615	8.07774	-2.90962	0.00631915	0.104193	-2.29172	15027	ILMN_1737992	CRAT	3120437
1.32704	7.3423	2.90951	0.00632094	0.104193	-2.29196	32725	ILMN_1670379	ANTXR1	20647
1.07926	7.11332	2.90773	0.00634967	0.104409	-2.29574	8147	ILMN_1797964	ARL6IP6	670382
0.959262	6.02124	2.90645	0.00637058	0.104409	-2.29848	23445	ILMN_1740493	TRAF5	7610598
0.874202	8.88807	2.90596	0.00637848	0.104409	-2.29951	2192	ILMN_3178258	FABP5L2	4540475
0.969888	6.6958	2.90547	0.00638648	0.104409	-2.30056	35452	ILMN_1746864	PSCDBP	2680386
0.955079	6.88218	2.9053	0.0063892	0.104409	-2.30091	25216	ILMN_1741782	SS18	1230333
-0.696114	7.58301	-2.90525	0.00639012	0.104409	-2.30103	25746	ILMN_1765082	RBM10	2680156
0.728994	6.31651	2.90265	0.00643255	0.104678	-2.30655	13523	ILMN_1758915	PDCD2	4010546
1.02709	6.76639	2.90247	0.00643562	0.104678	-2.30695	43255	ILMN_1691090	MPV17	3520711
-0.602873	8.39533	-2.90226	0.00643903	0.104678	-2.30739	2794	ILMN_1740479	FABP2	3710091
0.854652	10.3769	2.90196	0.00644401	0.104678	-2.30804	17493	ILMN_1751368	HNRNPD	4180576
0.988417	6.59479	2.90025	0.00647213	0.104848	-2.31167	22128	ILMN_2103761	TLE4	5310360
-1.63637	9.17516	-2.89958	0.00648329	0.104848	-2.31311	10332	ILMN_1690114	PTPLAD2	2900328
0.448696	13.2255	2.8991	0.00649109	0.104848	-2.31411	8532	ILMN_3288161	LOC100132488	3460537
1.03051	6.78473	2.89905	0.00649202	0.104848	-2.31423	23395	ILMN_1798826	MRPS25	7150162
0.740067	5.82829	2.89656	0.00653339	0.104882	-2.31953	15533	ILMN_1791483	PDE4D	1770114
-0.483872	13.4688	-2.89623	0.00653892	0.104882	-2.32023	11612	ILMN_2274775	SLC44A4	2510411
0.892605	5.99896	2.89605	0.00654189	0.104882	-2.32061	26749	ILMN_2330341	TCEAL4	3890719
1.26577	7.49263	2.89571	0.00654758	0.104882	-2.32133	44834	ILMN_1792072	FUT4	7160373
-0.722605	7.80752	-2.89551	0.00655083	0.104882	-2.32175	43982	ILMN_1700001	TCTA	540100
0.789588	6.08207	2.8948	0.00656274	0.104882	-2.32326	13944	ILMN_3298400	LOC731954	6580019
0.787576	9.97707	2.89469	0.00656451	0.104882	-2.32349	29469	ILMN_1673352	IFITM2	1230767
0.833047	7.12143	2.89441	0.00656921	0.104882	-2.32408	28568	ILMN_1730101	GSPT2	7610754
0.6605	5.96773	2.89315	0.00659047	0.105002	-2.32678	10156	ILMN_1807234	ZNF700	670209
0.796902	10.2235	2.89285	0.00659548	0.105002	-2.32741	5257	ILMN_2168449	DHX15	2900735
-0.52926	6.27009	-2.89047	0.00663557	0.10544	-2.33246	42707	ILMN_1759789	KAT5	6130521
0.587345	12.0225	2.89007	0.00664239	0.10544	-2.33332	1384	ILMN_1777344	RPS13	3120717
1.14518	7.40801	2.88954	0.00665132	0.10544	-2.33444	46550	ILMN_2391419	SYNE2	160121
0.67807	8.7851	2.88781	0.00668063	0.105626	-2.3381	36043	ILMN_1721106	C14orf159	130020
0.946255	7.06128	2.88774	0.00668194	0.105626	-2.33827	21983	ILMN_1676197	LRP11	240615
-0.941825	10.9217	-2.88684	0.00669716	0.105717	-2.34016	23080	ILMN_3260286	LOC100128062	2900719
-0.693822	10.8505	-2.88569	0.00671681	0.105758	-2.3426	44165	ILMN_2395451	ASS1	2640544
0.628444	5.94641	2.88529	0.00672368	0.105758	-2.34346	11567	ILMN_1747183	GXYLT1	7330131
1.18322	8.23197	2.88503	0.00672817	0.105758	-2.34401	18891	ILMN_2319344	APEX1	3120309
0.553323	9.2597	2.8844	0.00673897	0.105779	-2.34535	6842	ILMN_1696347	CTSC	5270367
-0.552979	8.87392	-2.88359	0.00675285	0.105807	-2.34707	22327	ILMN_1729430	FBXO18	2470259
0.874535	6.14243	2.88302	0.00676258	0.105807	-2.34826	7286	ILMN_1759023	WFS1	6590224
0.650032	6.05418	2.88247	0.00677209	0.105807	-2.34944	46543	ILMN_1656057	PLAU	5360670
1.35517	7.95055	2.88187	0.00678243	0.105807	-2.35071	22301	ILMN_1766914	MFAP4	3060377
1.36806	6.94592	2.88154	0.00678808	0.105807	-2.3514	6232	ILMN_1741200	RFX5	2650370
1.11385	6.13128	2.88032	0.00680931	0.10599	-2.354	36500	ILMN_2405521	MTHFD2	6620689
-0.696666	8.34561	-2.87885	0.00683471	0.106237	-2.35711	23243	ILMN_1732127	RBKS	4200209
1.12261	7.37445	2.87751	0.00685813	0.106453	-2.35996	19627	ILMN_1651513	SKIV2L2	1450463
-0.554856	9.17844	-2.87672	0.0068719	0.106474	-2.36163	34614	ILMN_1656902	HECTD3	150280
0.981828	7.97698	2.87598	0.00688476	0.106474	-2.36318	36169	ILMN_2160929	FEN1	3370703
0.824781	6.12038	2.87532	0.00689642	0.106474	-2.36459	2164	ILMN_1696568	ATP2C1	780367
1.30632	6.50654	2.87441	0.00691234	0.106474	-2.36652	42368	ILMN_2203271	FPR3	5310402
1.94504	9.08853	2.87329	0.00693205	0.106474	-2.36889	19499	ILMN_2205622	MUC2	360544
0.699711	5.94441	2.87296	0.00693791	0.106474	-2.36959	7783	ILMN_1772690	OGFOD1	2510731
-1.19552	9.6215	-2.8725	0.006946	0.106474	-2.37056	28853	ILMN_3247256	LOC646996	5810735
1.10655	6.30241	2.87233	0.00694898	0.106474	-2.37092	30019	ILMN_1758679	TMEM168	7650468
0.817617	5.92472	2.87217	0.00695186	0.106474	-2.37126	14687	ILMN_1651498	GADD45G	5570114
1.01622	5.97181	2.87187	0.00695712	0.106474	-2.37189	27374	ILMN_1751444	NCAPG	1450280
1.10719	7.12822	2.87146	0.00696428	0.106474	-2.37275	46410	ILMN_1773567	LAMA5	4040176
-0.642974	6.64399	-2.86817	0.00702273	0.106775	-2.37971	38881	ILMN_2168933	TNIP2	6250129
0.694688	6.34648	2.86793	0.00702704	0.106775	-2.38022	23465	ILMN_2385688	RABL2B	2360156
-0.894535	8.7319	-2.86703	0.00704309	0.106775	-2.38212	13044	ILMN_1714891	OR2A14	4050338
1.27413	7.19017	2.86676	0.00704797	0.106775	-2.3827	28761	ILMN_1795911	TTC37	6660709
0.692016	6.02529	2.86671	0.0070488	0.106775	-2.3828	18056	ILMN_2236800	SON	3520041
0.933346	7.09833	2.86666	0.00704974	0.106775	-2.38291	19104	ILMN_1795822	DIS3L	4280300
0.886403	9.2007	2.8666	0.00705079	0.106775	-2.38303	13375	ILMN_1678966	SNRPF	460114
-0.581495	7.46191	-2.86439	0.00709054	0.107147	-2.38771	42900	ILMN_1704024	TMEM160	1770747
0.710497	5.74379	2.86357	0.00710526	0.107147	-2.38944	46315	ILMN_1687958	SLC25A22	4210626
-1.52741	7.27309	-2.86352	0.00710617	0.107147	-2.38955	45702	ILMN_2093389	SNAPC1	3420020
0.933489	7.72299	2.8631	0.00711376	0.107147	-2.39044	12254	ILMN_2328280	ACTL6A	5220358
1.06164	7.39882	2.86232	0.00712779	0.107214	-2.39208	46392	ILMN_2150894	ALDH1B1	1240379
-0.745248	6.4517	-2.8615	0.00714262	0.107268	-2.39381	24912	ILMN_1776412	KRTAP10-11	2260594
0.954112	7.11485	2.86093	0.00715298	0.107268	-2.39501	10899	ILMN_1712556	ZW10	2970368
0.945312	6.31183	2.86022	0.0071659	0.107268	-2.39652	22142	ILMN_1683598	ACSL4	7000307
0.680596	5.80038	2.86001	0.00716978	0.107268	-2.39697	43647	ILMN_1793672	SIX5	5810672
0.718882	6.15419	2.85866	0.00719424	0.107361	-2.3998	28748	ILMN_1756439	SCRN1	1030239
1.37201	7.5996	2.85861	0.00719521	0.107361	-2.39992	11032	ILMN_1659285	PSMG1	1010168
1.10944	7.68098	2.85685	0.00722745	0.107463	-2.40364	7986	ILMN_1772946	STRN3	1570575
1.14486	7.41687	2.85599	0.00724322	0.107463	-2.40545	21856	ILMN_1707448	CRKRS	5860048
0.705696	10.9233	2.85591	0.00724456	0.107463	-2.40561	5340	ILMN_3266606	FABP5L2	580358
0.706184	6.0096	2.8554	0.00725404	0.107463	-2.40669	4928	ILMN_1727184	WDR36	6650100
-0.472726	9.64909	-2.85527	0.00725646	0.107463	-2.40697	15387	ILMN_1759436	NOSIP	6180408
0.999597	6.17846	2.85509	0.00725973	0.107463	-2.40735	25246	ILMN_1794539	KIF11	4060176
0.699077	6.04211	2.85291	0.00729987	0.107914	-2.41194	13619	ILMN_3276016	LOC339843	5670168
-0.676787	8.19901	-2.85123	0.00733104	0.107979	-2.41548	12366	ILMN_1736939	UGCG	3800647
1.01073	7.13626	2.85108	0.0073337	0.107979	-2.41579	28948	ILMN_1705908	RPL7L1	1770609
-0.532022	8.90492	-2.85107	0.00733395	0.107979	-2.41581	9673	ILMN_1760705	POF1B	5340110
1.0337	6.08084	2.85026	0.00734899	0.107979	-2.41752	5924	ILMN_1665761	BCL11B	1030296
0.730814	7.37589	2.84932	0.00736651	0.107979	-2.4195	37466	ILMN_1778764	BUB3	5960465
0.698617	6.22899	2.84835	0.00738463	0.107979	-2.42154	11743	ILMN_1749930	TMEM48	4200601
1.03842	7.61698	2.84791	0.00739286	0.107979	-2.42247	6859	ILMN_1723212	SFRS3	5900561
1.05846	10.3481	2.84753	0.00739998	0.107979	-2.42327	13885	ILMN_2067656	CCND2	3460520
1.19451	7.70896	2.84603	0.00742803	0.107979	-2.42642	20866	ILMN_1698732	PALLD	3780053
-0.596791	7.20675	-2.8458	0.00743242	0.107979	-2.42691	41982	ILMN_2377459	PSCD2	990747
1.09079	6.33365	2.8458	0.00743247	0.107979	-2.42692	36117	ILMN_1670925	CYB5D1	6420040
0.821218	6.18211	2.84539	0.00744015	0.107979	-2.42778	9886	ILMN_1797534	RIOK1	60500
0.816146	8.00128	2.84517	0.00744439	0.107979	-2.42825	23017	ILMN_1760174	MCCC1	6420632
0.538828	6.08841	2.84458	0.00745545	0.107979	-2.42949	22066	ILMN_1685022	CAPN7	2680168
0.606221	5.78481	2.84393	0.00746773	0.107979	-2.43086	29760	ILMN_1725612	NUP50	1990674
1.79437	9.44265	2.84383	0.00746967	0.107979	-2.43107	29939	ILMN_2249018	LOC389816	2140541
0.80745	7.84068	2.84368	0.0074724	0.107979	-2.43138	45191	ILMN_1691860	SPRY1	3310692
-0.877604	12.434	-2.84338	0.00747815	0.107979	-2.43202	28949	ILMN_2220320	RPL7L1	6420010
0.732104	6.27695	2.8424	0.00749657	0.108105	-2.43406	2313	ILMN_3188099	LOC100130190	2030224
-0.593177	10.1281	-2.84159	0.00751198	0.108188	-2.43577	46309	ILMN_1767139	NDUFA13	2320367
-0.506767	10.0493	-2.83982	0.00754569	0.108521	-2.4395	28128	ILMN_1694530	DDA1	7050349
-1.0143	6.97967	-2.83936	0.00755456	0.108521	-2.44047	19585	ILMN_1727996	BAG4	4230632
1.3547	9.40148	2.8388	0.00756513	0.108534	-2.44164	4658	ILMN_1777190	CFD	1240152
0.938824	6.32691	2.83698	0.00759996	0.108721	-2.44546	26411	ILMN_3244117	STMN3	4780224
-0.58452	13.4664	-2.83603	0.00761827	0.108721	-2.44746	35403	ILMN_3249230	LOC100133649	1570059
1.65331	7.33515	2.83497	0.00763875	0.108721	-2.44969	14245	ILMN_1740938	APOE	730414
0.825638	6.45524	2.83462	0.00764543	0.108721	-2.45042	40682	ILMN_1655924	TRNT1	4810326
0.826799	6.29024	2.83461	0.00764559	0.108721	-2.45044	31167	ILMN_1733248	NRBP2	4490142
-0.957661	8.02873	-2.83256	0.00768535	0.108721	-2.45475	37673	ILMN_1685259	SLC45A2	3890121
0.881898	6.67783	2.83247	0.00768716	0.108721	-2.45495	40170	ILMN_1811188	BCCIP	1450386
0.854064	6.03547	2.83211	0.00769409	0.108721	-2.4557	34411	ILMN_3228822	TMEM194A	4610066
1.18348	7.84626	2.83178	0.00770047	0.108721	-2.45639	22262	ILMN_1729051	MSH6	870148
1.01131	7.0354	2.83093	0.007717	0.108721	-2.45817	36416	ILMN_1915076		520747
-0.735723	7.61713	-2.83046	0.00772616	0.108721	-2.45916	31002	ILMN_1751789	HNMT	4220168
-1.16671	9.98734	-2.83001	0.007735	0.108721	-2.46011	6408	ILMN_2054554	DTWD2	2940372
-0.71101	6.54669	-2.82814	0.00777145	0.108721	-2.46402	46450	ILMN_2193214	MPND	2000551
-0.873432	12.691	-2.82809	0.00777252	0.108721	-2.46413	32930	ILMN_1656233	LOC389517	2600113
1.34488	6.51794	2.82763	0.00778152	0.108721	-2.46509	21531	ILMN_1680738	C5orf13	940471
-0.535838	9.22141	-2.82755	0.00778311	0.108721	-2.46526	665	ILMN_3283772	LOC644237	7550592
-1.80828	7.59836	-2.82748	0.00778445	0.108721	-2.46541	36206	ILMN_1768101	HOXB6	6220189
0.917504	7.62053	2.82727	0.00778864	0.108721	-2.46585	4821	ILMN_1700834	SLK	4060021
0.644387	6.06098	2.82719	0.0077901	0.108721	-2.46601	37173	ILMN_1808636	LARP1B	1510082
1.06438	8.08252	2.82682	0.00779744	0.108721	-2.46679	16828	ILMN_1771903	NUP37	3890544
0.98271	7.92398	2.82587	0.00781625	0.108721	-2.46879	16150	ILMN_1751072	SRPRB	4480224
1.76709	8.19731	2.82399	0.00785333	0.108721	-2.47273	28859	ILMN_1773760	PAICS	4050639
0.762463	10.1243	2.82388	0.00785544	0.108721	-2.47295	6117	ILMN_3251472	TOMM20	6290681
1.07529	9.41878	2.8237	0.00785901	0.108721	-2.47333	30670	ILMN_1711894	MYB	7380670
-0.677036	7.09029	-2.82358	0.00786138	0.108721	-2.47358	7282	ILMN_1709451	TFPT	1500678
1.24128	6.33729	2.82355	0.00786209	0.108721	-2.47366	16545	ILMN_1758895	CTSK	1430278
-0.423772	11.2685	-2.82352	0.00786252	0.108721	-2.4737	1478	ILMN_1727479	TPRG1L	4260722
1.14353	7.12454	2.82325	0.00786791	0.108721	-2.47427	47097	ILMN_1732151	COL6A1	7570598
0.919815	7.58973	2.82308	0.0078713	0.108721	-2.47463	42245	ILMN_1715392	PRPF3	2260615
0.98562	6.22692	2.82305	0.00787192	0.108721	-2.4747	2716	ILMN_1758728	FANCG	4220612
0.725598	5.89411	2.82226	0.00788752	0.108721	-2.47634	23739	ILMN_1720476	PHF2	2760494
0.888192	6.82824	2.82217	0.0078895	0.108721	-2.47655	43208	ILMN_1656628	WDR4	3930703
1.30673	6.76775	2.82142	0.00790426	0.108791	-2.4781	14320	ILMN_2330267	ABCE1	1090543
1.14853	6.4551	2.82084	0.00791589	0.108809	-2.47933	22820	ILMN_1768969	LBR	5080524
-0.922872	11.6612	-2.81943	0.007944	0.108809	-2.48227	8868	ILMN_2091084	C8orf37	5360390
-1.00024	7.00985	-2.81877	0.00795718	0.108809	-2.48365	37197	ILMN_2415786	CD96	4560743
0.698709	5.79408	2.81871	0.00795849	0.108809	-2.48379	7291	ILMN_2048507	KLF3	870066
0.653922	9.39507	2.81865	0.00795971	0.108809	-2.48391	45488	ILMN_1665717	EIF2S3	2850440
-1.31066	7.28862	-2.81756	0.00798159	0.108809	-2.4862	36908	ILMN_2103480	ZNF320	2690711
-0.741862	8.00115	-2.81705	0.00799188	0.108809	-2.48727	34965	ILMN_1791147	YPEL3	130750
0.828619	9.25888	2.81677	0.00799755	0.108809	-2.48786	19687	ILMN_1657862	AHCY	3710537
0.933323	7.13854	2.8163	0.00800688	0.108809	-2.48883	35168	ILMN_1657873	XPO4	2940343
0.647345	5.91386	2.81594	0.00801425	0.108809	-2.48959	20503	ILMN_1730631	C2orf44	6100154
1.04561	6.80387	2.81587	0.00801558	0.108809	-2.48973	29108	ILMN_2102960	KIAA1370	4180142
1.32679	7.01319	2.81553	0.00802241	0.108809	-2.49044	33780	ILMN_1744949	RHOBTB3	5870474
0.829836	9.70663	2.81291	0.00807563	0.109281	-2.49593	885	ILMN_1705737	IMPDH2	4590026
-0.931434	7.05298	-2.81285	0.00807679	0.109281	-2.49605	30881	ILMN_2413064	ST6GALNAC4	7000132
1.48091	6.78423	2.81174	0.00809926	0.109285	-2.49836	8924	ILMN_1687533	SEMA4D	4880408
1.2951	7.16616	2.811	0.00811437	0.109285	-2.49991	19351	ILMN_1676893	ADCY3	3800050
1.12597	7.08759	2.81099	0.00811468	0.109285	-2.49994	23236	ILMN_1785191	TMEM14A	3780619
1.05288	9.23456	2.81092	0.00811616	0.109285	-2.50009	2298	ILMN_1741440	SLC35A1	6510204
0.631513	5.86159	2.81012	0.00813248	0.109373	-2.50176	25061	ILMN_1786426	TMEM149	5670139
0.635338	6.45471	2.80893	0.0081568	0.109568	-2.50424	24198	ILMN_1798395	PIGH	1580544
0.69199	5.76356	2.8084	0.0081677	0.109582	-2.50535	29103	ILMN_2172755	DEPDC6	870390
0.890335	7.05972	2.80713	0.00819388	0.109715	-2.50801	38483	ILMN_2115154	NUPL2	1580735
0.856123	7.32957	2.80696	0.00819723	0.109715	-2.50835	43244	ILMN_1808584	FAM36A	1110315
0.784559	6.43666	2.80564	0.00822447	0.109814	-2.5111	33412	ILMN_1843949		3360446
0.781261	10.5338	2.80506	0.00823643	0.109814	-2.51231	14070	ILMN_1738657	SATB2	1980682
0.384107	13.9372	2.80485	0.0082409	0.109814	-2.51276	16665	ILMN_2331890	RPL41	2680484
1.13042	6.40032	2.80442	0.00824986	0.109814	-2.51366	28452	ILMN_1670926	CHST15	7320041
1.20787	6.60104	2.80423	0.00825375	0.109814	-2.51406	14319	ILMN_1676846	ABCE1	5310152
-0.878867	7.05471	-2.80326	0.00827382	0.10995	-2.51607	36374	ILMN_2374352	DBNDD1	3870273
-1.01774	11.3242	-2.80114	0.00831797	0.110377	-2.52049	1743	ILMN_1812640	AHR	4890672
0.955739	6.23449	2.80041	0.00833328	0.110377	-2.52202	25930	ILMN_1873034		6860240
1.44735	8.42955	2.80025	0.00833658	0.110377	-2.52235	12369	ILMN_1748323	CXCL14	3520246
-0.464831	9.38251	-2.79845	0.00837446	0.110377	-2.52611	40197	ILMN_1721093	TAF10	7510632
1.03762	6.15025	2.79825	0.00837863	0.110377	-2.52653	9668	ILMN_1755862	PFAS	3840092
0.857044	6.59736	2.79801	0.00838361	0.110377	-2.52702	29421	ILMN_1794829	C6orf117	6040458
-0.693262	6.36568	-2.7979	0.00838589	0.110377	-2.52725	11986	ILMN_2348403	VRK3	10731
0.831677	5.97003	2.79765	0.00839124	0.110377	-2.52778	27796	ILMN_2368773	FAM3C	1260767
1.13877	6.25028	2.79748	0.00839485	0.110377	-2.52813	25940	ILMN_2120210	RCAN2	630161
0.999374	6.23118	2.79588	0.00842871	0.110506	-2.53148	36274	ILMN_1685661	RRP15	4900484
-1.55812	7.74946	-2.79553	0.00843607	0.110506	-2.5322	18930	ILMN_2095660	TMEM156	2000364
0.798836	6.17082	2.79442	0.00845951	0.110506	-2.53451	9906	ILMN_2223380	PPWD1	770379
0.794999	6.66251	2.79374	0.00847404	0.110506	-2.53593	12949	ILMN_1795856	LOC644935	2760424
0.821337	6.02129	2.7935	0.00847917	0.110506	-2.53643	26418	ILMN_1658289	WDR54	2030148
-1.01708	6.79513	-2.79339	0.00848147	0.110506	-2.53666	4348	ILMN_1746243	TES	2120402
0.778661	6.08906	2.79252	0.00849996	0.110506	-2.53847	22624	ILMN_1757845	SPIRE1	5690246
0.975025	7.58754	2.79157	0.00852026	0.110506	-2.54045	33542	ILMN_2128967	C11orf1	610400
1.05876	10.5714	2.79129	0.00852615	0.110506	-2.54102	25573	ILMN_1720745	LOC645385	2490445
1.011	7.81141	2.79034	0.00854662	0.110506	-2.54301	1345	ILMN_1786189	MKI67IP	1090327
-0.841155	12.5443	-2.7901	0.0085517	0.110506	-2.5435	26281	ILMN_2180519	LOC729603	1500707
0.796056	6.071	2.78994	0.00855517	0.110506	-2.54384	39874	ILMN_1791656	C10orf137	3190020
0.952675	6.18124	2.78932	0.00856848	0.110506	-2.54513	32387	ILMN_1697268	EMILIN2	1190142
0.971731	6.5467	2.78916	0.00857189	0.110506	-2.54546	32483	ILMN_1666932	FCGR2A	1990278
0.906876	6.92262	2.78862	0.0085835	0.110506	-2.54659	34104	ILMN_1660519	C3orf70	1690487
0.619487	5.84527	2.78842	0.00858781	0.110506	-2.547	45325	ILMN_1680341	PPIE	5390181
1.24522	8.09501	2.7882	0.00859244	0.110506	-2.54745	28563	ILMN_1748473	GIMAP4	4880626
1.09001	8.34457	2.78808	0.00859519	0.110506	-2.54772	5346	ILMN_1683859	SLC7A1	20241
0.765957	6.49255	2.78802	0.00859627	0.110506	-2.54782	41911	ILMN_1785265	PLS3	2190603
0.887175	6.10865	2.78774	0.00860237	0.110506	-2.54841	31852	ILMN_2298936	THOC3	610243
1.18476	6.45254	2.78669	0.00862501	0.110669	-2.55059	5685	ILMN_1669584	ILF3	3360689
0.538441	6.11588	2.785	0.00866161	0.110859	-2.5541	38292	ILMN_1786834	PRKX	70139
1.01989	6.45643	2.78493	0.00866307	0.110859	-2.55424	3253	ILMN_1783606	MLL5	2100653
-0.819846	9.18458	-2.78356	0.00869301	0.110859	-2.55711	3333	ILMN_1683905	C19orf21	5670341
-0.782165	12.3671	-2.78347	0.00869487	0.110859	-2.55729	8443	ILMN_2049343	LOC642947	830673
0.575691	9.21129	2.78324	0.00869995	0.110859	-2.55777	19845	ILMN_1798804	SRPK1	7050056
0.719667	5.98032	2.78252	0.00871558	0.110859	-2.55926	8583	ILMN_2206344	NDST2	110561
-0.586427	7.03638	-2.78238	0.00871874	0.110859	-2.55956	44492	ILMN_2287276	FAM177A1	4260561
1.02085	6.76498	2.78236	0.00871915	0.110859	-2.5596	34924	ILMN_2362581	FNDC3A	1660113
-0.580155	8.47245	-2.78041	0.0087618	0.111275	-2.56365	33654	ILMN_1765880	C16orf57	2750360
0.45016	9.21997	2.77905	0.00879174	0.111528	-2.56648	31063	ILMN_2285112	FBXO11	2100427
1.1554	6.68959	2.7779	0.00881699	0.111557	-2.56886	7683	ILMN_1781942	HMMR	4060064
0.653411	5.88305	2.77773	0.00882062	0.111557	-2.5692	38593	ILMN_3236498	LOC253039	5390553
0.972279	9.11147	2.77736	0.00882885	0.111557	-2.56997	10338	ILMN_1672536	FBLN1	4830685
0.750375	6.22131	2.77713	0.00883392	0.111557	-2.57045	2827	ILMN_1789407	FAM18B2	5420356
-0.896546	12.3823	-2.7764	0.00885002	0.111634	-2.57196	12016	ILMN_2051408	PNPT1	6040609
-0.944477	11.5702	-2.77448	0.00889274	0.112047	-2.57596	34657	ILMN_2079098	C9orf80	5090072
-1.09975	6.71939	-2.77304	0.00892473	0.112138	-2.57894	18977	ILMN_3205910	LOC100131541	2100491
1.22365	7.17615	2.77275	0.00893122	0.112138	-2.57954	31879	ILMN_2117904	ZNF22	5860546
0.832411	5.9949	2.77252	0.00893632	0.112138	-2.58001	30938	ILMN_1662686	USPL1	1580601
-0.695035	12.9965	-2.77235	0.00894012	0.112138	-2.58036	9833	ILMN_1700182	LOC400721	830326
0.71247	6.63105	2.77059	0.00897966	0.112507	-2.58403	1991	ILMN_1811836	DYNC2LI1	5720609
0.582642	5.85156	2.76963	0.00900108	0.112567	-2.586	7608	ILMN_2187533	CSRNP2	1110372
0.987871	7.88291	2.76948	0.00900456	0.112567	-2.58632	28271	ILMN_3227811	LOC729423	5360189
-0.440922	9.99444	-2.76813	0.00903486	0.112733	-2.58911	40490	ILMN_2312709	LCMT1	2810669
0.798508	8.1504	2.76799	0.00903801	0.112733	-2.5894	25503	ILMN_2149226	CAV1	1070215
1.05479	8.88438	2.76662	0.00906907	0.112772	-2.59224	5121	ILMN_1735360	SDAD1	6620441
-0.7348	6.34959	-2.76621	0.00907845	0.112772	-2.5931	20237	ILMN_1806032	SLC25A16	4260689
0.647731	6.2501	2.76607	0.0090816	0.112772	-2.59339	33792	ILMN_1761072	LOC653631	2070437
0.563716	11.7588	2.76563	0.00909154	0.112772	-2.59429	33925	ILMN_1667813	LOC648000	1570491
-0.709971	8.45242	-2.76563	0.00909162	0.112772	-2.5943	15309	ILMN_1804117	FAM89B	2000224
0.882591	6.26758	2.76356	0.00913864	0.113054	-2.59858	8913	ILMN_1734486	C1orf19	3870112
-0.9861	7.36777	-2.76347	0.00914067	0.113054	-2.59876	11170	ILMN_1796926	PABPC5	6590753
-1.04568	8.12316	-2.76323	0.00914604	0.113054	-2.59925	20418	ILMN_1806710	ESPN	3440630
-1.17735	7.70633	-2.76285	0.0091548	0.113054	-2.60004	40896	ILMN_2405233	FAM133B	620100
-0.434735	12.02	-2.76173	0.00918047	0.113246	-2.60237	7346	ILMN_1695631	CHP2	2680332
1.0026	6.19669	2.76055	0.00920745	0.113454	-2.6048	21015	ILMN_2294978	RNASE4	7040333
0.840832	5.96779	2.75917	0.00923921	0.113562	-2.60765	26056	ILMN_1664440	TP53BP1	610475
0.81707	6.03643	2.75874	0.00924925	0.113562	-2.60855	17598	ILMN_1747504	AHCTF1	6040747
1.07532	7.21287	2.75811	0.0092638	0.113562	-2.60986	28321	ILMN_2363621	RBBP8	6580672
0.964899	6.07347	2.75807	0.00926464	0.113562	-2.60993	46695	ILMN_1777895	LRRC37B	4200523
1.12527	7.23525	2.75776	0.00927185	0.113562	-2.61058	5950	ILMN_2293758	AKAP11	1450333
0.768031	6.25564	2.75719	0.00928496	0.113562	-2.61175	35060	ILMN_1724826	DNM1L	3890632
0.781957	6.53897	2.75656	0.00929953	0.113562	-2.61305	30652	ILMN_1761101	CCDC112	1710026
0.968597	5.98792	2.75654	0.00930004	0.113562	-2.61309	23863	ILMN_1670238	CDC45L	2320170
-1.10973	7.13539	-2.75621	0.00930771	0.113562	-2.61378	34628	ILMN_1760647	HOXA3	2900048
0.944969	7.02403	2.75504	0.00933486	0.11371	-2.61619	38484	ILMN_1789616	NUPL2	5340209
0.724094	9.32826	2.75481	0.0093402	0.11371	-2.61667	34571	ILMN_1702835	SH3BGRL	5890242
0.733503	6.01634	2.75344	0.00937204	0.113974	-2.61949	41928	ILMN_2400030	PTPN2	3990731
-0.513539	10.5841	-2.75242	0.00939596	0.114025	-2.6216	31650	ILMN_1748970	PRR15L	630243
0.821529	6.11418	2.75239	0.00939665	0.114025	-2.62166	45668	ILMN_1706342	ZNF746	3060176
-0.914056	11.9469	-2.75168	0.00941341	0.114065	-2.62314	37029	ILMN_2316974	LILRB1	6840435
0.641872	6.2011	2.75123	0.00942395	0.114065	-2.62406	31937	ILMN_3250893	CNNM3	870044
1.28242	7.8294	2.75094	0.00943057	0.114065	-2.62465	11114	ILMN_1721035	MS4A6A	520360
0.797865	5.92955	2.74989	0.00945528	0.11424	-2.62681	34274	ILMN_1653793	PDPK1	3990682
0.629205	11.452	2.74848	0.00948863	0.114509	-2.62973	21096	ILMN_1740717	ADH1C	1510750
1.51367	8.11392	2.74808	0.00949803	0.114509	-2.63055	25841	ILMN_1756501	ST6GAL1	1710630
0.678249	9.341	2.74722	0.00951849	0.114632	-2.63233	14531	ILMN_1680129	NSUN2	3450093
-1.20636	7.09946	-2.74375	0.00960087	0.115458	-2.63947	17025	ILMN_1746919	LOC643882	4200670
0.865145	6.43295	2.74306	0.0096175	0.115458	-2.64091	32523	ILMN_3261811	C14orf167	1260672
1.10795	6.49785	2.74226	0.0096367	0.115458	-2.64256	8608	ILMN_1658494	C13orf15	160242
0.704522	5.98828	2.74211	0.00964022	0.115458	-2.64286	41522	ILMN_1698677	C4orf27	4780215
0.547252	8.02445	2.742	0.00964274	0.115458	-2.64308	28619	ILMN_1661432	NUP43	6580612
0.814088	6.25365	2.74174	0.00964901	0.115458	-2.64362	19821	ILMN_1700507	CLASP1	5290215
-0.487016	11.6628	-2.74126	0.00966049	0.115471	-2.6446	38450	ILMN_1661306	LOC643433	5390685
0.718936	10.4516	2.74062	0.009676	0.115533	-2.64593	2611	ILMN_1679209	HSPA9	430630
0.735941	5.77901	2.73936	0.0097062	0.115613	-2.64851	18332	ILMN_1655137	ZCCHC11	4260093
0.704898	5.67177	2.73935	0.00970661	0.115613	-2.64855	6956	ILMN_1706149	PDCD2L	4590424
-0.938555	7.17135	-2.73905	0.00971375	0.115613	-2.64916	30128	ILMN_2102951	FAHD2A	6020136
1.009	7.21672	2.73839	0.00972967	0.11568	-2.65051	24321	ILMN_1801766	CCDC109B	1780259
-0.49834	10.2324	-2.73601	0.00978737	0.11612	-2.65541	10276	ILMN_1787879	ARL2	3290739
0.726982	5.99348	2.73571	0.00979474	0.11612	-2.65603	20545	ILMN_1715384	B3GNT6	2260220
0.632898	6.75413	2.73558	0.00979788	0.11612	-2.6563	19246	ILMN_1742124	KIAA1128	2190224
1.08227	6.11666	2.73448	0.00982464	0.116194	-2.65856	12708	ILMN_1749478	TCEAL3	730739
0.969353	10.7827	2.73427	0.00982981	0.116194	-2.65899	42853	ILMN_2151579	HMGN1	6220300
0.931193	6.1843	2.73405	0.0098353	0.116194	-2.65946	25330	ILMN_1673023	EP400	6330195
1.10694	6.4849	2.73303	0.00986002	0.11626	-2.66153	5413	ILMN_1773389	PLTP	5690519
-0.959873	11.1171	-2.73293	0.00986263	0.11626	-2.66175	37888	ILMN_3244728	LOC100134159	3930039
0.921455	6.56193	2.73254	0.00987211	0.11626	-2.66255	32957	ILMN_3242205	GMPS	2480630
0.631902	6.43201	2.73177	0.00989095	0.116287	-2.66413	13131	ILMN_1758939	RIPK2	4150520
1.09027	7.23578	2.7316	0.00989523	0.116287	-2.66449	29990	ILMN_1711878	ENOPH1	5890102
-1.01161	9.92347	-2.73026	0.00992815	0.116551	-2.66724	41883	ILMN_3218292	LOC202781	6280102
0.808722	5.95155	2.72963	0.00994361	0.116559	-2.66852	44538	ILMN_1658160	FAM156A	6290379
0.60719	5.81799	2.72929	0.00995204	0.116559	-2.66923	13226	ILMN_1782863	FAM83B	50196
1.04237	8.40073	2.72896	0.00996012	0.116559	-2.6699	16876	ILMN_1735930	KLF2	3850692
0.822209	6.18846	2.72657	0.0100193	0.11713	-2.6748	1596	ILMN_2069593	SFRS2IP	4010445
0.72787	5.93047	2.72472	0.0100656	0.117293	-2.67861	39453	ILMN_1769409	C9orf123	70753
0.642664	6.90423	2.72437	0.0100744	0.117293	-2.67934	27202	ILMN_1798602	PCF11	430639
0.547193	13.3089	2.72371	0.0100907	0.117293	-2.68068	19597	ILMN_1782621	RPS12	6960181
0.658245	5.88817	2.72351	0.0100956	0.117293	-2.68108	46336	ILMN_1797950	EXTL2	2630215
-1.73594	9.917	-2.72335	0.0100997	0.117293	-2.68142	21550	ILMN_3235221	LOC644936	3850168
0.892073	6.174	2.72332	0.0101004	0.117293	-2.68148	22947	ILMN_1784946	ORC3L	6770692
1.19861	7.13617	2.72307	0.0101068	0.117293	-2.682	21013	ILMN_2408572	RNASE4	5910382
-1.12192	7.29053	-2.72262	0.0101181	0.117302	-2.68292	47187	ILMN_1803597	FGL1	5670736
0.621102	6.011	2.72115	0.010155	0.117609	-2.68594	33389	ILMN_1793146	CCDC25	2000288
1.0126	6.97803	2.7179	0.0102371	0.118068	-2.6926	46537	ILMN_3187771	C14orf167	2370402
-0.702126	13.044	-2.71787	0.0102378	0.118068	-2.69266	41839	ILMN_2161007	GABPB2	1170706
0.757822	8.43142	2.71675	0.0102662	0.118068	-2.69495	31261	ILMN_2105983	XRCC5	2900039
-0.595734	7.93425	-2.71528	0.0103036	0.118068	-2.69796	42870	ILMN_1791149	ARL6IP4	2350192
0.694539	8.2242	2.71471	0.0103182	0.118068	-2.69913	29275	ILMN_3253456	FNDC3B	4250736
0.429392	8.82018	2.71457	0.0103216	0.118068	-2.6994	1742	ILMN_1658992	DPM1	5670626
0.925003	6.89483	2.71445	0.0103248	0.118068	-2.69966	38753	ILMN_1726839	DCUN1D5	3440487
0.915971	8.35131	2.71396	0.0103373	0.118068	-2.70066	28457	ILMN_1665066	C4orf14	5220068
0.53819	12.3154	2.71394	0.0103379	0.118068	-2.7007	11655	ILMN_3246360	LOC100130553	6060523
0.648575	7.23001	2.71394	0.0103379	0.118068	-2.70071	13013	ILMN_1765091	ANKHD1	610546
0.799404	8.78363	2.71351	0.0103488	0.118068	-2.70158	45110	ILMN_1800897	NRD1	3290315
1.08744	7.79748	2.71351	0.010349	0.118068	-2.70159	39122	ILMN_1658499	SYT13	4810730
-0.779786	7.07496	-2.71256	0.0103732	0.118068	-2.70352	30490	ILMN_1711078	CDC2L2	2640246
0.484361	12.9327	2.71221	0.0103821	0.118068	-2.70424	8755	ILMN_3225505	LOC728553	3610563
1.03262	6.2772	2.71206	0.010386	0.118068	-2.70455	19852	ILMN_1773427	KANK1	7000397
1.02457	6.16214	2.71182	0.0103923	0.118068	-2.70505	12364	ILMN_2334760	ARMCX3	2320647
0.652621	10.9469	2.71171	0.010395	0.118068	-2.70526	16803	ILMN_1707858	H2AFZ	2710292
0.909504	8.52057	2.71159	0.0103981	0.118068	-2.70551	24469	ILMN_1711566	TIMP1	7650433
0.758955	5.99946	2.71146	0.0104015	0.118068	-2.70578	16245	ILMN_1767509	DEF8	5820768
0.656383	10.6369	2.71129	0.0104059	0.118068	-2.70613	21762	ILMN_3205162	LOC646688	5490202
0.925639	6.19158	2.71051	0.010426	0.118175	-2.70772	17324	ILMN_1806328	PDIK1L	5820427
1.35894	7.91849	2.7082	0.0104857	0.118466	-2.71245	33980	ILMN_1686623	CSF1R	1070014
-0.470628	11.8345	-2.70811	0.010488	0.118466	-2.71263	43229	ILMN_1756701	DHRS11	6980300
-0.67538	8.93241	-2.70775	0.0104973	0.118466	-2.71336	43070	ILMN_2367469	CARS	7000682
0.836373	6.4563	2.7075	0.0105039	0.118466	-2.71388	16026	ILMN_2202637	CRY1	2850059
-1.02025	6.51586	-2.70747	0.0105047	0.118466	-2.71394	14520	ILMN_1764383	MCOLN1	6450056
0.982053	6.63106	2.70644	0.0105315	0.118522	-2.71605	34009	ILMN_1747911	CDC2	1050706
1.15822	9.37435	2.70574	0.0105495	0.118522	-2.71746	30499	ILMN_2067370	SNRPF	650301
-0.772176	12.9595	-2.70565	0.0105518	0.118522	-2.71765	41233	ILMN_2157277	AKR1D1	5860347
0.970766	6.12533	2.70565	0.010552	0.118522	-2.71766	14726	ILMN_1789733	CLIP3	650689
1.01811	6.15797	2.70516	0.0105648	0.118547	-2.71866	38050	ILMN_2288784	CCDC34	3450408
0.783691	8.56475	2.70433	0.0105865	0.118671	-2.72036	23915	ILMN_2311537	HMGA1	7400286
0.749407	5.96711	2.70362	0.010605	0.118759	-2.7218	40744	ILMN_1700955	TCTEX1D2	7150433
-0.735998	7.83591	-2.70303	0.0106204	0.118813	-2.72301	18099	ILMN_3245194	LOC100132323	3930670
1.04579	6.25704	2.70255	0.010633	0.118834	-2.72398	32878	ILMN_1749829	DLGAP5	240221
0.69415	8.33203	2.70206	0.010646	0.118861	-2.72499	8053	ILMN_1690487	PCM1	1440259
1.04633	8.17017	2.70097	0.0106747	0.119062	-2.72722	39335	ILMN_3292224	LOC100131609	1710192
0.590088	5.87168	2.69985	0.0107041	0.119071	-2.72949	32504	ILMN_1730986	MALT1	1770386
-0.704959	7.17585	-2.69966	0.0107091	0.119071	-2.72988	5874	ILMN_1787885	NUDT18	3170451
-0.539866	8.54012	-2.69943	0.0107152	0.119071	-2.73035	43056	ILMN_2393144	ARL6IP4	4900053
0.698861	10.6406	2.69932	0.0107181	0.119071	-2.73057	15220	ILMN_3202734	LOC100132742	6580017
0.89265	8.53717	2.69845	0.0107411	0.119112	-2.73235	16177	ILMN_1848552		7000193
0.698417	6.04664	2.69826	0.0107463	0.119112	-2.73274	25687	ILMN_2377185	TCEB2	3400133
1.56039	8.73583	2.69798	0.0107538	0.119112	-2.73332	5980	ILMN_2058251	VIM	7050019
0.565973	6.20078	2.6973	0.0107717	0.119193	-2.7347	9464	ILMN_1886515		5090221
1.09698	6.626	2.69558	0.0108176	0.119448	-2.73821	38938	ILMN_1652753	PAAF1	3290170
0.943195	7.26269	2.69508	0.0108308	0.119448	-2.73922	29644	ILMN_1804812	ANAPC1	730647
0.742086	7.13255	2.69481	0.0108382	0.119448	-2.73978	19877	ILMN_2110167	POLR1E	4040504
1.13005	9.26231	2.69425	0.0108531	0.119448	-2.74092	37669	ILMN_2313901	PAM	4210670
0.772741	6.45639	2.69424	0.0108534	0.119448	-2.74094	2316	ILMN_1792173	TUBGCP4	240242
0.898291	6.52794	2.69277	0.0108926	0.119448	-2.74392	32166	ILMN_3251085	RBBP4	6370202
0.924743	8.96282	2.69267	0.0108955	0.119448	-2.74414	5663	ILMN_1686871	PARP1	4280692
0.554872	9.75976	2.69261	0.0108971	0.119448	-2.74426	13292	ILMN_1662364	AARS	290603
0.827919	6.43478	2.69241	0.0109024	0.119448	-2.74467	34558	ILMN_2401822	FTSJ1	1110605
-0.701569	12.9326	-2.69221	0.0109078	0.119448	-2.74508	37188	ILMN_3277365	LOC100133233	770689
1.12975	6.5824	2.6914	0.0109297	0.119448	-2.74673	7451	ILMN_1710937	IFI16	3870594
0.521884	9.53139	2.69045	0.010955	0.119448	-2.74865	32712	ILMN_1793894	ANAPC13	6250382
0.807729	6.96966	2.69001	0.010967	0.119448	-2.74955	36618	ILMN_1743763	TJAP1	6420180
1.00066	6.66956	2.68982	0.0109721	0.119448	-2.74993	27224	ILMN_2139816	GPSM2	1070292
0.731071	6.09556	2.68979	0.0109729	0.119448	-2.74999	31521	ILMN_1667371	SLA	1990753
0.890793	7.0848	2.68971	0.0109751	0.119448	-2.75016	15052	ILMN_2214098	BIVM	4220270
0.754789	6.17254	2.68966	0.0109765	0.119448	-2.75026	16065	ILMN_1688455	KIAA0564	5860369
0.734948	6.22378	2.68792	0.0110236	0.11967	-2.7538	9558	ILMN_1684042	BET1	1510746
0.997225	8.01715	2.68784	0.011026	0.11967	-2.75398	3613	ILMN_1677239	CCDC14	4390612
0.970088	6.29943	2.68698	0.0110492	0.11967	-2.75572	46240	ILMN_1668134	GSTM1	3610139
0.584413	5.88229	2.68684	0.0110531	0.11967	-2.75601	45580	ILMN_1666634	FAF1	3840164
0.676411	6.24686	2.68665	0.0110582	0.11967	-2.75639	39437	ILMN_1721713	EXOSC9	6220142
0.900334	7.74045	2.68648	0.0110629	0.11967	-2.75674	46478	ILMN_1767470	SCPEP1	2690598
0.865284	6.56393	2.68615	0.0110719	0.11967	-2.75741	26170	ILMN_1665792	ITGA2	3890541
1.02372	6.20383	2.68497	0.0111039	0.11969	-2.7598	1581	ILMN_1724533	LY96	70167
0.7456	10.3818	2.68454	0.0111158	0.11969	-2.76068	32442	ILMN_2052790	NONO	4560056
0.90796	6.42187	2.68449	0.0111173	0.11969	-2.76079	31412	ILMN_1680193	PAXIP1	3830372
1.08936	7.47642	2.68402	0.0111301	0.11969	-2.76174	30809	ILMN_3251207	TMEM19	110196
0.711079	5.95577	2.68362	0.0111409	0.11969	-2.76254	7730	ILMN_1673024	RBM15B	5550026
1.28512	8.10814	2.68338	0.0111477	0.11969	-2.76305	32828	ILMN_1682226	CLDN15	3780291
0.747889	6.38819	2.68305	0.0111565	0.11969	-2.7637	17597	ILMN_1809139	AHCTF1	1230196
0.599658	10.7481	2.68295	0.0111594	0.11969	-2.76391	939	ILMN_1658847	MGC61598	3800482
1.04541	6.22129	2.68217	0.0111807	0.119727	-2.76549	13714	ILMN_1704286	FXYD5	1470332
1.26068	6.53084	2.68167	0.0111945	0.119727	-2.76651	45569	ILMN_2110908	MYC	6550600
0.76456	8.81275	2.68166	0.0111949	0.119727	-2.76654	26146	ILMN_1747223	FRYL	6480743
0.906301	6.48498	2.68067	0.0112222	0.119754	-2.76855	38563	ILMN_1752953	BCL2L12	7550753
0.910774	6.1652	2.67958	0.0112523	0.119754	-2.77076	15377	ILMN_2191436	POLA1	5810253
0.931968	6.9855	2.67892	0.0112704	0.119754	-2.77209	7949	ILMN_1798346	KIAA1468	5270491
0.823173	6.89081	2.67872	0.0112761	0.119754	-2.77251	6403	ILMN_3249807	SKA2	360743
-0.940189	7.96027	-2.67828	0.0112883	0.119754	-2.7734	11591	ILMN_1764508	PTK6	7200020
-0.468446	11.9886	-2.6782	0.0112905	0.119754	-2.77356	28034	ILMN_2313730	RHOC	4250327
0.989024	7.07015	2.67779	0.0113019	0.119754	-2.7744	19632	ILMN_1678087	MAP3K4	7320731
-0.508379	10.3986	-2.6773	0.0113155	0.119754	-2.77539	20745	ILMN_2402341	MAPK3	3870601
1.16972	9.21195	2.67709	0.0113214	0.119754	-2.77582	18584	ILMN_1737184	CDCA7	2070520
0.669879	7.80049	2.67705	0.0113224	0.119754	-2.77589	44084	ILMN_1736757	GNPTAB	2490670
1.17448	6.76463	2.67664	0.0113339	0.119754	-2.77673	19819	ILMN_2407389	GPNMB	1570154
0.889197	6.12803	2.67549	0.0113659	0.119754	-2.77905	38958	ILMN_1796210	PPRC1	7160100
0.751689	6.5724	2.67544	0.0113675	0.119754	-2.77917	20780	ILMN_1739558	CRELD1	3400619
1.11845	6.8207	2.67527	0.0113722	0.119754	-2.77951	23409	ILMN_3236713	SNHG1	5720278
1.10126	6.95917	2.67517	0.0113748	0.119754	-2.77971	741	ILMN_1786211	HERC1	1820274
0.858365	6.87213	2.67481	0.0113849	0.119754	-2.78043	21014	ILMN_2294976	RNASE4	20324
0.797706	5.91637	2.67477	0.0113861	0.119754	-2.78052	1388	ILMN_1731745	NINJ2	6860278
0.818321	8.17846	2.67462	0.0113903	0.119754	-2.78083	2752	ILMN_1665797	CSE1L	5130674
0.811097	6.71014	2.67263	0.011446	0.119946	-2.78486	5297	ILMN_1680130	DYM	5340373
0.864809	9.95517	2.67238	0.0114533	0.119946	-2.78538	38233	ILMN_1775522	MAGED1	460113
0.885344	7.16505	2.67236	0.0114537	0.119946	-2.78541	9103	ILMN_1725105	EEF1E1	50301
0.63448	6.34823	2.67234	0.0114543	0.119946	-2.78545	24100	ILMN_1723846	FAM119B	870056
-1.06406	9.68317	-2.67176	0.0114706	0.119946	-2.78663	543	ILMN_2359907	CD68	4570438
0.843024	7.66162	2.67117	0.0114873	0.119946	-2.78783	40922	ILMN_1731287	ARFGAP3	5090056
0.589801	6.04941	2.67117	0.0114873	0.119946	-2.78783	37629	ILMN_1723436	PFKFB2	7040181
-0.833623	8.32381	-2.67048	0.0115067	0.119946	-2.78922	46140	ILMN_1804461	MYH14	2750240
1.14153	6.95212	2.66993	0.0115224	0.119946	-2.79035	16904	ILMN_1875342		2120450
0.862452	6.56045	2.66927	0.011541	0.119946	-2.79168	11291	ILMN_1766408	CBFB	2600537
0.902733	6.77672	2.66917	0.0115437	0.119946	-2.79187	28225	ILMN_1751362	FASTKD1	4810546
0.85041	6.25996	2.66908	0.0115464	0.119946	-2.79206	10021	ILMN_2115005	FGD2	7210717
0.683575	8.40621	2.66901	0.0115482	0.119946	-2.79219	46425	ILMN_1723729	RSL1D1	5490008
1.01496	6.08565	2.6678	0.0115825	0.119992	-2.79464	25245	ILMN_2143155	KIF11	1110022
0.884548	6.44031	2.66712	0.011602	0.119992	-2.79603	3656	ILMN_1801119	BCL2	3180494
0.700241	8.6833	2.66704	0.0116043	0.119992	-2.79619	13525	ILMN_1679382	CCT2	7100288
0.793858	8.59953	2.66702	0.0116048	0.119992	-2.79623	45220	ILMN_1697639	OGT	1070300
0.919985	6.79076	2.66697	0.0116062	0.119992	-2.79633	10487	ILMN_1653618	ZZZ3	1300441
0.999765	6.28012	2.66583	0.0116387	0.120162	-2.79864	11486	ILMN_2350634	EFEMP1	6900408
0.944572	7.30135	2.66564	0.0116442	0.120162	-2.79902	16622	ILMN_1696601	VARS	6980100
0.735808	11.7098	2.66474	0.01167	0.120268	-2.80086	32847	ILMN_3283573	LOC647276	2810521
0.665967	7.96383	2.66442	0.0116792	0.120268	-2.8015	37209	ILMN_1667086	AP3M1	6200437
0.683939	5.82957	2.66415	0.0116868	0.120268	-2.80204	13329	ILMN_1656691	FBXO4	1570075
0.53832	8.66196	2.66271	0.0117282	0.120397	-2.80496	31446	ILMN_3188984	C20orf199	2480064
0.966992	8.03278	2.66255	0.0117329	0.120397	-2.80529	12387	ILMN_1738095	PER2	6040286
0.832156	6.49438	2.66167	0.0117582	0.120397	-2.80707	44950	ILMN_1780533	RNASE6	130681
0.795023	6.40417	2.66095	0.011779	0.120397	-2.80853	38010	ILMN_1771964	GSTA4	130561
1.34577	8.07186	2.66047	0.0117927	0.120397	-2.80948	11711	ILMN_1798654	MCM6	5690274
0.815551	6.04334	2.65998	0.011807	0.120397	-2.81048	26270	ILMN_1672264	FAM55B	6770367
1.16956	7.11383	2.65973	0.0118141	0.120397	-2.81098	7290	ILMN_1720114	GMNN	4830373
1.17948	6.96867	2.65949	0.0118211	0.120397	-2.81147	10218	ILMN_1771333	CD47	4150193
0.78168	9.44537	2.65914	0.0118313	0.120397	-2.81218	40752	ILMN_3284119	LOC399804	160091
-0.705622	6.53485	-2.65861	0.0118467	0.120397	-2.81326	8648	ILMN_1774250	PLUNC	6420687
1.10628	7.23134	2.65849	0.0118501	0.120397	-2.81349	10122	ILMN_3241234	LOC730278	6770601
0.579399	11.8377	2.65847	0.0118505	0.120397	-2.81352	22497	ILMN_1750507	RPL9	1690577
0.637488	6.01548	2.6584	0.0118527	0.120397	-2.81367	31932	ILMN_1666096	ACSL3	3930593
1.01755	8.60856	2.6584	0.0118528	0.120397	-2.81368	25188	ILMN_1786893	RBM5	3060450
-0.693446	9.23091	-2.65812	0.0118608	0.120397	-2.81424	17611	ILMN_1684114	LOC286016	7560053
0.772961	8.0115	2.65713	0.0118895	0.120578	-2.81623	38974	ILMN_1701731	AKR1B1	4260139
-0.546372	9.57373	-2.65578	0.0119291	0.120698	-2.81897	26929	ILMN_1741491	ZNHIT1	4150309
1.1623	6.69971	2.65574	0.0119301	0.120698	-2.81904	2592	ILMN_1773117	BCOR	510576
1.16696	8.687	2.65562	0.0119338	0.120698	-2.81929	12831	ILMN_3243664	LOC440353	270747
0.754936	6.53402	2.65438	0.01197	0.12074	-2.82179	40941	ILMN_1677483	EXOSC1	1260753
0.876706	5.99932	2.65438	0.01197	0.12074	-2.8218	29319	ILMN_2065773	SCG5	5260343
0.867718	6.65979	2.65419	0.0119755	0.12074	-2.82217	20361	ILMN_1729775	OPA1	1510682
0.743563	7.01784	2.654	0.0119811	0.12074	-2.82256	21735	ILMN_1732985	PHF20L1	580184
0.639645	5.93202	2.65322	0.012004	0.120788	-2.82413	18214	ILMN_1683023	PDGFC	4850327
0.753678	6.90386	2.6531	0.0120075	0.120788	-2.82438	10777	ILMN_1717173	ECT2	6840215
1.18625	7.42627	2.6523	0.012031	0.120903	-2.82599	13231	ILMN_2073289	MTSS1	3170300
0.747471	6.04393	2.65198	0.0120405	0.120903	-2.82664	35889	ILMN_1776088	NAT9	460129
-1.21992	8.77693	-2.65158	0.0120523	0.120912	-2.82745	30295	ILMN_2222101	N4BP2	5810367
1.43737	8.88934	2.65105	0.0120678	0.120959	-2.8285	4060	ILMN_1663866	TGFBI	7650358
1.05487	9.79983	2.64954	0.0121126	0.121097	-2.83156	3565	ILMN_3177285	HNRNPR	3060035
0.745445	6.23283	2.64933	0.0121188	0.121097	-2.83199	30683	ILMN_1668498	CWF19L2	1580296
-1.4991	8.31669	-2.64922	0.012122	0.121097	-2.8322	45126	ILMN_3231550	LOC100131718	3780494
-0.507961	12.352	-2.6487	0.0121373	0.121097	-2.83324	29430	ILMN_1674236	HSPB1	7200608
0.99783	7.25692	2.64855	0.012142	0.121097	-2.83356	37964	ILMN_2357361	THYN1	2140176
0.908815	6.0158	2.64839	0.0121465	0.121097	-2.83387	30014	ILMN_1669818	ESD	7160678
-1.38137	8.16519	-2.64701	0.0121877	0.121257	-2.83666	41290	ILMN_3249658	LOC100134868	3930746
0.647921	6.84342	2.64696	0.0121893	0.121257	-2.83677	24096	ILMN_1789283	PPP2R5C	150356
-1.40954	9.87107	-2.64676	0.0121951	0.121257	-2.83716	24851	ILMN_1816342		1230164
1.02042	7.49036	2.64503	0.0122468	0.121652	-2.84065	9430	ILMN_1699208	NAP1L1	3460167
0.666809	6.62143	2.64464	0.0122584	0.121652	-2.84143	28518	ILMN_2137464	DVL3	1070612
0.789906	6.90305	2.64404	0.0122766	0.121652	-2.84265	3448	ILMN_2406335	ANKRD17	4210437
0.86236	6.54203	2.64398	0.0122784	0.121652	-2.84277	27762	ILMN_1766916	RPAP3	2000392
0.833296	6.31763	2.64273	0.012316	0.121916	-2.84529	45388	ILMN_1718771	CCDC24	2320402
0.782198	6.3283	2.64163	0.0123491	0.122136	-2.8475	3640	ILMN_1675406	PPAPDC1B	540047
1.01534	6.15277	2.64112	0.0123644	0.122179	-2.84852	2546	ILMN_1681503	MCM2	6770408
0.868823	6.10198	2.63958	0.012411	0.122384	-2.85162	40983	ILMN_1698685	MATN2	670215
-0.72284	9.57641	-2.63915	0.012424	0.122384	-2.85249	7649	ILMN_1684086	BDKRB2	2320719
0.994698	6.97007	2.63899	0.0124287	0.122384	-2.8528	9459	ILMN_2357438	AURKA	5420309
-0.924777	8.04533	-2.63899	0.0124289	0.122384	-2.85281	11694	ILMN_1788180	RAB13	4390487
0.996707	7.40835	2.63846	0.0124448	0.122421	-2.85387	5801	ILMN_1723007	ZCCHC9	940338
0.885568	6.09064	2.63814	0.0124546	0.122421	-2.85452	16793	ILMN_2316104	IQCB1	4490403
1.00111	6.68331	2.6374	0.0124772	0.122451	-2.85601	28092	ILMN_1681269	DYRK4	6270382
0.831842	6.73591	2.63731	0.0124799	0.122451	-2.85619	9017	ILMN_1664912	IL11RA	2760148
0.725976	5.90603	2.63629	0.0125111	0.122451	-2.85824	14351	ILMN_2166384	IPO5	1440632
0.765578	5.84984	2.63622	0.0125132	0.122451	-2.85838	46156	ILMN_1651237	CDT1	2630433
-0.536816	8.65274	-2.63591	0.0125226	0.122451	-2.85901	12818	ILMN_2402805	TRPC4AP	3440017
0.574629	6.27319	2.63589	0.0125234	0.122451	-2.85905	19306	ILMN_1795715	DPYD	670273
-1.23333	7.11272	-2.63531	0.0125411	0.122458	-2.86022	26903	ILMN_2233050	PLA2G2D	5570070
0.803608	6.70861	2.63515	0.012546	0.122458	-2.86054	45874	ILMN_2103547	GOLGA8B	5690671
1.51874	7.73539	2.63445	0.0125672	0.122558	-2.86194	628	ILMN_1797875	ALOX5AP	3930343
0.73182	9.36106	2.633	0.0126119	0.122653	-2.86486	3193	ILMN_2192693	EIF3M	1980564
-0.61098	6.20123	-2.63235	0.0126319	0.122653	-2.86617	29789	ILMN_1704164	ATP13A2	7100326
1.01259	7.37198	2.63216	0.0126376	0.122653	-2.86653	40602	ILMN_1805466	SOX9	4230475
0.508676	5.97488	2.63208	0.0126401	0.122653	-2.8667	6789	ILMN_2393243	GTPBP8	6620176
0.764545	6.25032	2.63202	0.0126421	0.122653	-2.86683	8851	ILMN_2412860	MCM4	2630711
0.855977	8.96868	2.63085	0.0126782	0.122653	-2.86917	32149	ILMN_1706075	SF3B1	3800435
0.763139	7.30058	2.6302	0.0126983	0.122653	-2.87048	41751	ILMN_1682857	NDUFAF2	5720398
-0.835322	8.61677	-2.63016	0.0126994	0.122653	-2.87055	18899	ILMN_1803136	RAB4B	7610167
1.0267	8.07866	2.62979	0.012711	0.122653	-2.87131	27048	ILMN_1754865	LOC400455	7000228
0.706286	7.67811	2.62949	0.0127203	0.122653	-2.87191	19204	ILMN_2232430	NMD3	4010048
1.06798	7.76728	2.62931	0.0127257	0.122653	-2.87225	15999	ILMN_2122103	ETS1	6370435
-0.431899	8.58069	-2.62924	0.012728	0.122653	-2.87241	33398	ILMN_1737394	LMNA	2630768
0.986209	6.79083	2.62919	0.0127295	0.122653	-2.8725	16799	ILMN_2380740	MTO1	5130605
0.700272	6.89411	2.62916	0.0127306	0.122653	-2.87257	45999	ILMN_1797893	PFAAP5	990020
1.17633	7.93749	2.62864	0.0127467	0.122702	-2.87361	21016	ILMN_1781626	C1S	7400707
0.699928	5.86267	2.62782	0.0127719	0.122839	-2.87524	37500	ILMN_1716445	LOC727761	6110470
0.803902	6.60977	2.62709	0.0127948	0.12293	-2.87672	8522	ILMN_1809400	FAM49B	7160079
0.649761	6.05036	2.62662	0.0128095	0.12293	-2.87766	28486	ILMN_2078697	ALPK1	540390
0.721988	5.92502	2.62646	0.0128144	0.12293	-2.87798	28626	ILMN_2382354	SENP7	2350468
0.787289	8.26254	2.62566	0.0128393	0.123064	-2.87958	16778	ILMN_2307450	ZNF302	5490524
0.806628	5.90614	2.62237	0.0129428	0.123924	-2.88619	35771	ILMN_1705032	SEH1L	1580286
0.896188	6.44317	2.622	0.0129543	0.123924	-2.88692	507	ILMN_1689518	PECAM1	430747
0.653438	5.95898	2.62159	0.0129674	0.123924	-2.88775	27096	ILMN_1712027	RSBN1L	2060300
0.757157	5.94128	2.62134	0.0129751	0.123924	-2.88824	19300	ILMN_1741422	FUT8	3870497
-0.903046	7.55559	-2.62104	0.0129845	0.123924	-2.88884	36372	ILMN_1863939		5860288
1.04681	6.7239	2.61891	0.0130522	0.124292	-2.89312	29968	ILMN_1734190	TCEAL3	4780072
0.920231	7.65986	2.61819	0.0130751	0.124292	-2.89456	20419	ILMN_1742705	SLC39A11	2470609
-0.505099	10.0378	-2.61813	0.0130769	0.124292	-2.89467	9819	ILMN_1726466	HDHD3	3190338
-0.836634	7.57031	-2.61798	0.0130817	0.124292	-2.89498	743	ILMN_3236821	HSPBL2	5420474
1.12151	6.42238	2.61774	0.0130892	0.124292	-2.89545	31807	ILMN_1724489	RFC4	2030315
0.617829	6.09953	2.61772	0.0130898	0.124292	-2.89549	27881	ILMN_2132809	ARHGEF10	6900703
-0.446253	10.7358	-2.61676	0.0131205	0.124462	-2.89741	40108	ILMN_1670272	LRP10	4760349
0.872732	8.91504	2.61617	0.0131394	0.124462	-2.8986	24615	ILMN_1738681	NUP62	4200068
0.859122	9.61612	2.61557	0.0131584	0.124462	-2.89979	36049	ILMN_3283680	LOC345041	7100376
1.28444	7.01184	2.61535	0.0131656	0.124462	-2.90024	8094	ILMN_1716246	FRZB	3370113
0.894132	6.57122	2.61495	0.0131784	0.124462	-2.90104	23811	ILMN_1782129	ZBED4	5490014
1.07264	6.97876	2.61488	0.0131807	0.124462	-2.90118	1054	ILMN_1691789	SMNDC1	6520605
0.690269	6.20127	2.61433	0.0131981	0.124462	-2.90227	10950	ILMN_1755711	C17orf68	5310181
-1.1904	6.72689	-2.61369	0.0132186	0.124462	-2.90355	13338	ILMN_1859531		1450017
0.955867	7.31832	2.61358	0.0132224	0.124462	-2.90378	8244	ILMN_1680955	AURKA	4730605
-0.61394	7.01253	-2.61342	0.0132276	0.124462	-2.90411	3956	ILMN_1794085	SAPS1	3140162
1.06059	9.44731	2.61311	0.0132374	0.124462	-2.90472	10119	ILMN_1667081	CCND2	1570348
-0.695392	6.47422	-2.6128	0.0132475	0.124462	-2.90534	9951	ILMN_1674458	KLHL7	150672
0.977831	6.09279	2.61205	0.0132715	0.124462	-2.90684	16764	ILMN_1767658	RRS1	4120437
0.948202	6.51515	2.61167	0.0132838	0.124462	-2.9076	29175	ILMN_2094905	COMMD10	6510719
-0.523939	10.55	-2.61137	0.0132936	0.124462	-2.9082	23268	ILMN_1733811	JUP	4880370
0.765955	5.80579	2.61062	0.0133176	0.124462	-2.90969	40915	ILMN_1788538	NCALD	60093
0.897657	7.32063	2.61057	0.0133192	0.124462	-2.90979	929	ILMN_1664153	SLC30A5	4810451
0.862469	6.13917	2.60979	0.0133446	0.124462	-2.91135	1719	ILMN_1689456	ZBTB20	3440189
0.880737	9.16674	2.60875	0.0133783	0.124462	-2.91343	24348	ILMN_1768311	LOC728888	1990553
0.911638	8.1752	2.60868	0.0133807	0.124462	-2.91358	35758	ILMN_1761113	GNL2	520196
0.661176	5.82215	2.60866	0.0133811	0.124462	-2.9136	35177	ILMN_1730229	CGNL1	110100
0.734717	7.06962	2.60853	0.0133853	0.124462	-2.91386	32790	ILMN_2362122	AP3M1	2760202
1.09991	7.42769	2.60841	0.0133892	0.124462	-2.9141	23548	ILMN_1657993	ADNP	360678
0.614279	11.0605	2.60839	0.0133901	0.124462	-2.91416	46015	ILMN_2058141	HMGN2	4050541
1.76436	8.41274	2.60836	0.013391	0.124462	-2.91421	18666	ILMN_1796409	C1QB	5910019
-0.731464	12.2239	-2.60798	0.0134034	0.124462	-2.91497	26923	ILMN_2180929	SLC16A12	650446
0.857717	6.64778	2.60731	0.013425	0.124462	-2.9163	17724	ILMN_1750429	MKNK1	6450278
0.965548	8.45623	2.60718	0.0134293	0.124462	-2.91656	32316	ILMN_1709880	RPLP0	3940370
0.844721	6.31954	2.60714	0.0134307	0.124462	-2.91665	26612	ILMN_2186369	NCOR1	270646
0.74076	7.8842	2.60669	0.0134452	0.124494	-2.91754	4096	ILMN_1697200	MON2	2640100
0.628779	9.1471	2.60611	0.0134641	0.124565	-2.91869	39471	ILMN_1768127	EBNA1BP2	290114
0.657918	5.82866	2.60457	0.0135148	0.124931	-2.92178	563	ILMN_2398039	TCERG1	4060646
0.973996	7.24635	2.60353	0.0135488	0.125141	-2.92385	30806	ILMN_1716596	NSMAF	6770376
0.881186	6.49813	2.60175	0.0136075	0.12558	-2.9274	16673	ILMN_1701930	EEF1B2	3780246
-0.460972	10.0796	-2.60089	0.0136358	0.125737	-2.92911	36076	ILMN_1782633	BOLA2	60148
0.963051	6.52829	2.60006	0.0136632	0.125813	-2.93077	28275	ILMN_1757730	TTC27	3290044
1.07828	6.54591	2.59961	0.0136782	0.125813	-2.93167	32967	ILMN_1786065	UHRF1	2940110
0.890349	6.4603	2.59918	0.0136925	0.125813	-2.93253	27026	ILMN_2088612	XPO4	3800707
0.901599	6.32993	2.59917	0.0136928	0.125813	-2.93254	34166	ILMN_1673820	HLTF	4480520
1.03595	7.9307	2.59866	0.0137096	0.125813	-2.93356	24169	ILMN_1723884	ARF4	1430136
0.847362	6.93626	2.59813	0.0137273	0.125813	-2.93462	34020	ILMN_1738239	RBM6	7380088
0.954214	7.4631	2.59807	0.0137292	0.125813	-2.93473	39113	ILMN_1800912	ZFP106	1010370
0.852517	8.10685	2.59793	0.0137341	0.125813	-2.93502	25941	ILMN_1733176	LIMS1	990358
0.614276	8.13325	2.59757	0.013746	0.12582	-2.93574	39112	ILMN_2043265	ZFP106	3360619
-0.532844	8.02876	-2.5971	0.0137615	0.12582	-2.93666	19215	ILMN_2157421	STUB1	1850445
-0.978149	6.94653	-2.59689	0.0137686	0.12582	-2.93709	36842	ILMN_1710221	GPR35	6520328
1.2842	9.68313	2.59647	0.0137826	0.125841	-2.93792	9794	ILMN_3243291	LOC100133372	2340703
0.821254	6.4842	2.59596	0.0137995	0.125841	-2.93893	35627	ILMN_1779353	PUS7	3940615
0.64683	11.2185	2.59581	0.0138046	0.125841	-2.93923	43398	ILMN_1689327	LOC730534	1450674
0.562684	5.79747	2.59517	0.0138259	0.125932	-2.9405	3372	ILMN_3248773	C7orf40	6280725
0.876588	8.98279	2.59461	0.0138449	0.126002	-2.94163	37410	ILMN_2390853	CTSH	1980288
1.05974	9.92676	2.59374	0.013874	0.126064	-2.94335	4721	ILMN_1669881	TSPAN13	6660131
0.632003	5.80385	2.59341	0.0138851	0.126064	-2.94401	19924	ILMN_1729450	C16orf62	1170719
-0.550763	10.2052	-2.5934	0.0138856	0.126064	-2.94404	2185	ILMN_2336133	SULT1A4	5490594
0.56069	9.96782	2.5926	0.0139122	0.126121	-2.94562	9046	ILMN_1673991	ATIC	1770546
1.27261	7.9586	2.59254	0.0139144	0.126121	-2.94575	17200	ILMN_2177090	LOC200030	1410309
0.726461	6.67635	2.59195	0.0139344	0.1262	-2.94692	297	ILMN_1700923	ATG4C	5090291
-0.747484	7.92755	-2.59141	0.0139525	0.126262	-2.94799	30389	ILMN_1749792	SORBS1	1500241
0.791545	7.08377	2.591	0.0139661	0.126283	-2.9488	32644	ILMN_1745772	ASCC3	650722
0.800195	6.27868	2.59043	0.0139855	0.126295	-2.94994	25005	ILMN_2319077	FAS	3420026
-0.863032	7.99673	-2.59003	0.0139991	0.126295	-2.95074	15905	ILMN_2047240	ARSA	4150168
0.746651	6.90445	2.58996	0.0140014	0.126295	-2.95087	26091	ILMN_1665736	LOC648024	2000025
1.44782	7.56056	2.58927	0.014025	0.126385	-2.95225	37633	ILMN_1752755	VWF	5870138
1.00127	6.71576	2.58863	0.0140467	0.126385	-2.95352	21157	ILMN_1659923	GNAQ	6110494
0.679086	6.16428	2.58858	0.0140484	0.126385	-2.95362	36711	ILMN_2210129	PRIM1	2140273
-0.735267	6.33965	-2.58834	0.0140566	0.126385	-2.9541	16900	ILMN_1807556	LOC146177	3370168
1.0998	7.28806	2.58772	0.0140777	0.126391	-2.95533	19844	ILMN_1655077	PRDM1	6220288
0.667141	6.02108	2.58615	0.0141311	0.126391	-2.95845	23206	ILMN_1712766	ERGIC2	6660674
0.957171	9.79771	2.58594	0.0141382	0.126391	-2.95886	19705	ILMN_1671207	IARS2	2340731
-0.793094	7.15948	-2.58593	0.0141385	0.126391	-2.95888	9336	ILMN_1808163	C11orf24	6110348
0.972795	8.37662	2.58502	0.0141696	0.126391	-2.96069	20781	ILMN_1687768	NCOA7	630091
0.7677	6.90946	2.58477	0.0141784	0.126391	-2.9612	30481	ILMN_1712452	KIF20B	5900433
0.895673	6.10855	2.5845	0.0141875	0.126391	-2.96172	15219	ILMN_1794599	SNRPD3	4290544
0.7105	6.03852	2.58443	0.0141898	0.126391	-2.96185	32301	ILMN_1765146	IFNAR2	6550056
-0.618018	8.98369	-2.58413	0.0142002	0.126391	-2.96246	6323	ILMN_1783287	S100A14	1240093
0.959125	6.34964	2.58412	0.0142006	0.126391	-2.96248	13598	ILMN_1738955	C10orf104	7210300
0.88559	7.87697	2.5835	0.0142218	0.126391	-2.9637	25237	ILMN_1779171	SGSM2	1940273
0.947171	6.99058	2.58341	0.014225	0.126391	-2.96389	15992	ILMN_1709479	YAP1	3360768
0.932437	8.79427	2.58331	0.0142283	0.126391	-2.96408	1272	ILMN_1712389	CKLF	5080367
1.15582	6.58435	2.58329	0.0142289	0.126391	-2.96412	24893	ILMN_1747016	CEP55	7510709
0.829901	8.79666	2.58317	0.0142331	0.126391	-2.96436	17165	ILMN_1768117	RBM25	2230424
0.889425	8.02202	2.58302	0.0142382	0.126391	-2.96465	31880	ILMN_1798533	ZNF22	6960768
0.791884	6.73732	2.58262	0.0142522	0.126415	-2.96546	34742	ILMN_2150352	CBWD5	510239
1.00062	10.1144	2.58199	0.0142738	0.126429	-2.9667	40166	ILMN_1776052	LOC148915	3310392
0.712396	6.19953	2.58167	0.0142848	0.126429	-2.96734	37459	ILMN_1651504	FAM193A	610091
1.09298	8.74443	2.58158	0.0142878	0.126429	-2.96751	19105	ILMN_2355033	KIAA1147	1050082
0.895627	6.76608	2.58093	0.0143103	0.126529	-2.9688	37292	ILMN_2370365	RFC4	7210435
0.841996	7.99219	2.58044	0.0143274	0.12658	-2.96979	39881	ILMN_2093500	ZBED5	4890437
-0.66898	6.9396	-2.57956	0.0143577	0.126593	-2.97152	19958	ILMN_1737993	ERBB3	3120608
0.924134	6.95009	2.57955	0.0143581	0.126593	-2.97154	4611	ILMN_1729453	TSPAN9	7570196
-0.851834	7.57603	-2.57941	0.0143629	0.126593	-2.97182	31877	ILMN_1738938	TIMM8B	540446
0.932853	6.55832	2.57876	0.0143855	0.126692	-2.97311	40222	ILMN_1738750	TFCP2	780427
-0.631154	6.692	-2.57832	0.0144007	0.126697	-2.97397	24407	ILMN_1708721	RABGAP1L	360221
-0.600566	7.56499	-2.57809	0.0144088	0.126697	-2.97443	7877	ILMN_1794968	LRRC28	3140537
1.55682	8.56322	2.57698	0.0144476	0.126939	-2.97665	14861	ILMN_1776519	RAP1GAP	4890181
-0.447391	9.70858	-2.57487	0.0145212	0.127385	-2.98082	1762	ILMN_1780236	PMM1	4890408
0.534011	12.1829	2.57469	0.0145276	0.127385	-2.98118	1835	ILMN_1712155	RPL6	4890615
0.711385	6.14098	2.57454	0.0145329	0.127385	-2.98148	35070	ILMN_2364174	CSNK1A1	3170468
0.944509	6.11664	2.57398	0.0145524	0.127385	-2.98258	22769	ILMN_1722820	KDELR3	3360053
0.411163	12.849	2.57352	0.0145687	0.127385	-2.9835	31298	ILMN_3234841	LOC728517	4480242
0.796555	6.37124	2.57329	0.0145765	0.127385	-2.98394	27071	ILMN_1789243	VPS33B	6330243
0.916061	9.09918	2.57308	0.014584	0.127385	-2.98436	14208	ILMN_1661886	APEX1	6510053
1.08241	7.00029	2.57217	0.0146161	0.127385	-2.98617	20542	ILMN_1776297	GOLGA4	2940070
0.841692	6.37254	2.57212	0.0146177	0.127385	-2.98626	23343	ILMN_3248803	LOC729680	2850347
-0.563558	7.80684	-2.5721	0.0146187	0.127385	-2.98631	4696	ILMN_1761068	MGC52000	2320463
1.11183	6.94653	2.57164	0.0146349	0.127385	-2.98722	15406	ILMN_1671839	TAF1C	6380131
-0.461573	9.23101	-2.57131	0.0146464	0.127385	-2.98787	26535	ILMN_1811327	MRPL27	2060612
-1.06048	10.7152	-2.57095	0.0146592	0.127385	-2.98858	39907	ILMN_1730678	ANKRD30B	1770273
0.847308	6.99282	2.57031	0.0146818	0.127385	-2.98985	13581	ILMN_1660793	PAQR4	3460132
0.812699	6.696	2.57007	0.0146903	0.127385	-2.99032	28160	ILMN_1690690	SEC23IP	3460468
0.824092	7.98061	2.56961	0.0147064	0.127385	-2.99123	44737	ILMN_1665538	SKP2	1710286
0.729344	5.9192	2.56939	0.0147143	0.127385	-2.99166	37933	ILMN_1671005	IRF2BP2	6660768
-1.03475	8.02698	-2.56913	0.0147234	0.127385	-2.99218	15635	ILMN_3191922	KRT8P9	1410097
1.20797	7.86108	2.56884	0.0147337	0.127385	-2.99275	14361	ILMN_2338452	SERPINA1	730047
0.65996	10.6216	2.56884	0.0147339	0.127385	-2.99276	15149	ILMN_2079386	RPL22	7380689
0.680201	9.92712	2.56873	0.0147377	0.127385	-2.99297	5741	ILMN_1661346	LOC648210	4760243
0.739648	10.0483	2.56816	0.0147579	0.127461	-2.9941	2052	ILMN_2404385	REPIN1	2940646
0.763003	6.20915	2.56738	0.0147859	0.127604	-2.99565	10229	ILMN_3191756	FLJ32063	940647
1.06541	7.38886	2.56613	0.0148302	0.127841	-2.99811	14678	ILMN_1652989	NUP160	5050670
0.93035	6.37465	2.56596	0.0148362	0.127841	-2.99844	35468	ILMN_1724753	NIN	5310717
0.640179	7.54946	2.56552	0.0148522	0.12788	-2.99932	9016	ILMN_1795719	RPA1	3120671
0.701488	6.09911	2.56479	0.0148783	0.127969	-3.00076	25257	ILMN_2310968	RUFY1	3710025
-0.839301	10.4721	-2.56459	0.0148854	0.127969	-3.00116	26619	ILMN_2230162	FLJ44124	4860196
-1.05239	10.5554	-2.56385	0.0149119	0.127999	-3.00262	42048	ILMN_2342455	PPA2	770356
-0.530463	6.92971	-2.56354	0.014923	0.127999	-3.00323	19086	ILMN_2194467	SGCB	1190162
0.760273	6.31246	2.56329	0.0149322	0.127999	-3.00373	6671	ILMN_1772645	AGK	7560452
0.882395	6.44911	2.56321	0.0149348	0.127999	-3.00388	26750	ILMN_2408450	UBE1DC1	110059
0.628092	5.83303	2.56273	0.0149523	0.128051	-3.00484	4009	ILMN_2044293	KBTBD7	7210280
-0.593599	6.90657	-2.5621	0.0149748	0.128146	-3.00607	22080	ILMN_2196337	C12orf11	6400082
0.515625	8.31676	2.5606	0.0150289	0.128197	-3.00903	26016	ILMN_1773741	GOLGA5	6760717
-0.816751	6.73647	-2.56031	0.0150394	0.128197	-3.00961	45122	ILMN_1681996	LOC642361	1690592
0.66189	6.5172	2.56005	0.0150488	0.128197	-3.01012	19296	ILMN_1722834	RGS12	4070215
0.692289	6.77126	2.55903	0.015086	0.128197	-3.01214	18043	ILMN_1684461	CADPS2	7160102
-0.664096	6.5139	-2.55884	0.0150928	0.128197	-3.01251	18461	ILMN_1672331	MAP3K7IP2	2470408
1.50514	7.28979	2.55881	0.0150939	0.128197	-3.01257	11911	ILMN_2400759	CPVL	60136
0.635021	5.90116	2.55875	0.0150961	0.128197	-3.01269	40685	ILMN_2341254	STARD13	3190411
0.668184	7.13912	2.55851	0.0151046	0.128197	-3.01315	12089	ILMN_1756104	LARP7	6450450
0.642567	9.35283	2.55841	0.0151084	0.128197	-3.01336	14549	ILMN_3200830	LOC649553	1980239
0.90504	6.61475	2.55832	0.0151115	0.128197	-3.01353	42581	ILMN_2189605	FAM122B	4610577
0.906838	7.74654	2.55783	0.0151293	0.128197	-3.01449	9301	ILMN_1723158	NOP2	540221
1.0492	6.3149	2.55746	0.0151429	0.128197	-3.01523	13819	ILMN_1732398	SCGB2A1	6840154
0.859848	8.47923	2.55741	0.0151447	0.128197	-3.01533	25324	ILMN_1674908	HOXB5	1470500
0.652266	6.94371	2.55709	0.0151565	0.128197	-3.01597	2180	ILMN_2217935	RFC1	6290110
0.487842	5.88895	2.5569	0.0151631	0.128197	-3.01633	36879	ILMN_1680010	KIAA0753	3830082
-0.465041	11.2918	-2.55687	0.0151644	0.128197	-3.01639	36081	ILMN_1659343	BOLA2	6370468
1.02278	6.57169	2.55564	0.0152093	0.128475	-3.01882	37908	ILMN_1665559	CDK2	4590064
-0.666228	10.6432	-2.55534	0.0152202	0.128475	-3.01941	24577	ILMN_1708778	ASS1	110433
0.608825	6.15154	2.555	0.0152326	0.128482	-3.02008	4101	ILMN_1781468	SMAP2	3930390
0.734263	6.47799	2.55429	0.0152588	0.128606	-3.02149	31660	ILMN_1798663	MAB21L2	4040731
-0.401533	8.91965	-2.55203	0.0153416	0.129055	-3.02592	2365	ILMN_2372639	TRAPPC5	7610593
0.616019	9.48513	2.55181	0.0153498	0.129055	-3.02636	26199	ILMN_1749868	FAM171A1	5670706
0.696759	9.44128	2.5517	0.0153538	0.129055	-3.02658	5004	ILMN_1662334	DNAJA3	6560445
0.469929	12.3378	2.55136	0.0153664	0.129055	-3.02725	16629	ILMN_3238640	LOC100133812	4120209
-0.401767	11.0398	-2.55127	0.0153698	0.129055	-3.02743	25548	ILMN_1780769	TUBB2C	2070368
0.848186	9.19302	2.55071	0.0153904	0.129132	-3.02853	42750	ILMN_1692517	LOC653381	5720470
1.13043	6.88762	2.54978	0.0154247	0.129271	-3.03036	7544	ILMN_1732089	MRI1	5560370
0.602439	11.9296	2.54908	0.0154508	0.129271	-3.03174	28983	ILMN_3201445	LOC728128	5570431
-0.56046	10.4424	-2.54804	0.0154893	0.129271	-3.03378	42499	ILMN_2306540	PDE9A	830563
0.541223	5.97005	2.54774	0.0155004	0.129271	-3.03437	45431	ILMN_1875123		4200753
0.557814	6.126	2.54718	0.0155215	0.129271	-3.03548	36023	ILMN_1792456	CCDC104	990114
0.902503	6.79348	2.54681	0.0155352	0.129271	-3.03621	14420	ILMN_1696974	ANG	3890484
0.786972	6.09419	2.54673	0.015538	0.129271	-3.03636	43926	ILMN_2043918	DLEU1	5490053
-0.872131	7.09648	-2.54645	0.0155486	0.129271	-3.03691	45820	ILMN_2364768	MYLK	1300286
-0.713819	12.4914	-2.54614	0.0155602	0.129271	-3.03753	32524	ILMN_1814204	C21orf55	650746
0.571384	6.2608	2.54608	0.0155625	0.129271	-3.03765	24214	ILMN_1703538	AIF1	1940047
0.543904	10.1852	2.54591	0.0155687	0.129271	-3.03797	22828	ILMN_1699703	ARCN1	2750653
0.64413	5.9225	2.54566	0.0155782	0.129271	-3.03848	16922	ILMN_1719433	CD1D	6400358
0.732107	6.83767	2.54559	0.0155805	0.129271	-3.0386	25949	ILMN_1719606	LOC644762	6960717
0.745871	8.33711	2.54534	0.0155899	0.129271	-3.03909	18031	ILMN_2302118	CCDC50	70603
0.864654	9.45617	2.54517	0.0155964	0.129271	-3.03943	31184	ILMN_1718297	EML4	110139
0.978984	9.24656	2.54495	0.0156044	0.129271	-3.03985	25340	ILMN_1653797	C6orf62	5860754
0.668501	8.22531	2.54482	0.0156093	0.129271	-3.04011	35192	ILMN_1698605	TMEM43	2510392
0.561625	6.12592	2.54467	0.0156152	0.129271	-3.04042	27826	ILMN_2389810	ATP11C	6040204
-0.724164	12.662	-2.54422	0.0156319	0.129313	-3.0413	42986	ILMN_3294235	LOC100133177	4260112
-0.72228	6.26503	-2.54389	0.0156444	0.129321	-3.04195	29193	ILMN_1778301	LOC652183	1450372
0.794937	7.76507	2.54248	0.0156974	0.129617	-3.04472	570	ILMN_1771084	ACSM3	6580735
0.649167	6.05148	2.54232	0.0157035	0.129617	-3.04504	13674	ILMN_1711452	UEVLD	2070332
1.06192	7.55206	2.54084	0.0157592	0.129906	-3.04794	20464	ILMN_1715661	TFAM	650326
0.942671	6.91464	2.54069	0.0157646	0.129906	-3.04823	37705	ILMN_1727271	WARS	3710068
0.652805	6.24616	2.54046	0.0157733	0.129906	-3.04868	18241	ILMN_2347917	EED	5490253
0.942996	6.69969	2.53972	0.0158012	0.129959	-3.05013	13590	ILMN_1665859	RAB27A	2680044
-0.512269	9.6518	-2.53968	0.0158029	0.129959	-3.05022	26657	ILMN_1704985	CYP27A1	7040735
0.762729	6.3722	2.53874	0.0158384	0.130154	-3.05205	17214	ILMN_1716407	SORBS2	2000630
-0.682384	6.6556	-2.53813	0.0158619	0.130252	-3.05327	25357	ILMN_2109994	RAB4B	1010047
1.01165	9.62211	2.53737	0.0158907	0.130392	-3.05476	1929	ILMN_1745076	CLINT1	7040280
1.23572	7.4151	2.5359	0.0159466	0.130649	-3.05764	4844	ILMN_1844464		5870008
0.796111	6.07306	2.53582	0.0159495	0.130649	-3.05778	44720	ILMN_1754491	IYD	6960563
1.1836	7.63075	2.53563	0.015957	0.130649	-3.05817	18401	ILMN_2108709	ANKRD11	3370274
0.590246	9.94658	2.53384	0.0160255	0.131042	-3.06168	14407	ILMN_2155998	PSMD6	5810070
0.85024	6.57908	2.53345	0.0160406	0.131042	-3.06245	34806	ILMN_1672565	RG9MTD1	2600079
0.558018	5.8723	2.5332	0.01605	0.131042	-3.06293	29409	ILMN_1698231	RRM2B	7150224
0.755565	9.26119	2.53292	0.0160609	0.131042	-3.06348	28556	ILMN_1681754	GGH	2510338
1.08655	9.95894	2.53275	0.0160674	0.131042	-3.06382	16851	ILMN_2121437	NCL	2600035
-0.478815	13.6054	-2.53254	0.0160754	0.131042	-3.06422	23201	ILMN_1765696	FARSLB	5550463
0.843399	7.6914	2.53147	0.0161165	0.131281	-3.06632	4484	ILMN_1796235	CIRH1A	4200162
0.801809	6.06942	2.5302	0.0161657	0.131426	-3.06881	31386	ILMN_1763386	BID	1440037
0.891097	6.68225	2.53	0.0161733	0.131426	-3.0692	1795	ILMN_1730416	CYCS	6200554
0.76039	6.71707	2.52998	0.016174	0.131426	-3.06924	22743	ILMN_3251467	LRRC58	1690161
0.734917	6.28965	2.52979	0.0161813	0.131426	-3.0696	41725	ILMN_1773716	MRPL9	4010735
0.671806	7.00309	2.52871	0.0162233	0.131545	-3.07172	28350	ILMN_2075051	PGS1	610358
-0.700658	7.10503	-2.52857	0.0162287	0.131545	-3.072	22376	ILMN_2234310	GLTPD1	110132
-1.05827	8.11261	-2.52759	0.0162667	0.131545	-3.07392	45214	ILMN_2190851	PPID	2810707
-0.730337	6.69916	-2.52756	0.0162678	0.131545	-3.07397	8973	ILMN_2050109	GABARAP	3840332
-0.627027	13.1759	-2.52701	0.0162892	0.131545	-3.07504	32159	ILMN_2406132	LILRB3	7380349
0.883138	6.73511	2.52689	0.016294	0.131545	-3.07529	43346	ILMN_1739083	SIRT1	7000224
0.689505	9.71062	2.52689	0.0162941	0.131545	-3.07529	2692	ILMN_1755883	RPS27A	3780528
0.935289	6.39793	2.52668	0.0163022	0.131545	-3.0757	1183	ILMN_1752520	SLFN11	1990379
0.49661	5.88947	2.52595	0.0163304	0.131545	-3.07712	18646	ILMN_1795275	USP53	6520619
0.932966	8.09874	2.52595	0.0163307	0.131545	-3.07713	17953	ILMN_3210741	LOC642956	990717
1.20895	8.05778	2.52562	0.0163435	0.131545	-3.07777	37934	ILMN_2394561	IRF2BP2	3290224
0.997639	7.18585	2.52533	0.0163548	0.131545	-3.07834	44741	ILMN_1661485	RBM34	5390092
0.897817	6.59357	2.52513	0.0163626	0.131545	-3.07873	19364	ILMN_2364828	OGT	1430176
0.908378	9.10056	2.52506	0.0163652	0.131545	-3.07886	5503	ILMN_1777663	TOP2B	3890255
0.869995	8.1031	2.52463	0.0163823	0.131545	-3.07971	40584	ILMN_1748926	TMEM209	1440343
-0.747178	6.7068	-2.5242	0.0163991	0.131545	-3.08055	12569	ILMN_1790014	METRNL	10224
0.748411	9.07827	2.52367	0.0164198	0.131545	-3.08159	37244	ILMN_1814859	DDX47	4040672
0.779548	6.08208	2.52353	0.0164253	0.131545	-3.08186	8021	ILMN_1753607	PNO1	2000450
-1.19175	7.1373	-2.52352	0.0164255	0.131545	-3.08187	17534	ILMN_1813650	INPP5F	7650445
0.647766	5.98062	2.52337	0.0164314	0.131545	-3.08216	9252	ILMN_1675695	PDS5B	5220575
-0.959341	7.12168	-2.52142	0.016508	0.132041	-3.08597	29946	ILMN_1710979	ANKRD39	6220553
0.718735	6.56507	2.5212	0.0165169	0.132041	-3.08642	12782	ILMN_2325234	PQBP1	3400196
1.13883	7.73893	2.52079	0.0165332	0.132076	-3.08722	36201	ILMN_1801383	SMG1	7560202
-0.875301	11.4519	-2.51934	0.0165903	0.132224	-3.09005	46170	ILMN_1798581	MCM8	2370017
0.860407	7.20648	2.51931	0.0165914	0.132224	-3.0901	23403	ILMN_1765332	TIMM10	3310376
1.11744	7.7036	2.51922	0.0165952	0.132224	-3.09029	640	ILMN_1672443	QDPR	6900450
0.82183	6.70022	2.51912	0.016599	0.132224	-3.09047	17585	ILMN_1664802	WSB1	6110091
0.747062	6.48279	2.51855	0.0166217	0.132311	-3.09159	21296	ILMN_3245066	DENND4B	5690324
-0.455635	13.756	-2.51748	0.0166641	0.132554	-3.09368	4732	ILMN_2058337	ROCK2	4860719
0.820184	8.15645	2.51684	0.0166896	0.132662	-3.09493	36404	ILMN_1696021	KPNA6	5340021
0.719001	6.50725	2.51636	0.0167088	0.13272	-3.09587	14389	ILMN_3244110	FAM156B	240326
0.921628	6.45497	2.51596	0.0167248	0.132753	-3.09665	33392	ILMN_1662954	CCT7	7160719
0.814791	6.32745	2.51554	0.0167413	0.13279	-3.09746	46866	ILMN_1704055	HSPC111	380370
0.88714	6.65963	2.51465	0.0167768	0.132976	-3.09919	33715	ILMN_1719611	CCT6A	2600630
0.83817	6.1818	2.51379	0.0168113	0.132976	-3.10087	10347	ILMN_1700168	LARS2	4280767
1.23146	7.86297	2.51368	0.0168157	0.132976	-3.10109	33139	ILMN_1743137	BAT2D1	460711
0.90812	6.07248	2.51363	0.0168178	0.132976	-3.10119	19813	ILMN_1684217	AURKB	6770026
0.65363	5.83887	2.51347	0.0168242	0.132976	-3.1015	33016	ILMN_1801124	KIAA1826	7200161
-0.643572	6.24561	-2.51258	0.0168598	0.133163	-3.10323	24974	ILMN_1657405	SPPL3	2750612
-0.388116	11.3774	-2.51141	0.0169069	0.133342	-3.10551	44953	ILMN_1761566	C5orf32	4540241
0.686656	10.1692	2.51095	0.0169255	0.133342	-3.10642	12111	ILMN_2070052	LOC613037	4180563
1.13462	6.89296	2.51094	0.0169258	0.133342	-3.10643	15929	ILMN_1803423	ARHGEF6	770703
0.652841	6.49223	2.51083	0.0169303	0.133342	-3.10665	22900	ILMN_1714383	TPD52L1	2650553
0.908376	6.83928	2.51044	0.0169462	0.133374	-3.10741	10665	ILMN_1770692	WDR12	5270315
-0.94107	9.21454	-2.50941	0.0169877	0.133607	-3.10942	43746	ILMN_1754476	TRIM15	2060577
1.04351	7.37066	2.50895	0.0170061	0.133653	-3.1103	45037	ILMN_1737651	CDC40	2810594
0.548652	5.78832	2.50867	0.0170176	0.133653	-3.11085	145	ILMN_2162234	NEK1	4760674
0.675077	5.97491	2.50791	0.0170483	0.1338	-3.11233	26236	ILMN_1767256	MBTPS1	5310114
0.666218	6.52683	2.50742	0.0170683	0.133864	-3.11329	17213	ILMN_2407879	SORBS2	2750170
0.780744	6.67875	2.50712	0.0170807	0.133867	-3.11388	21654	ILMN_1724897	C14orf93	4610484
0.984049	9.37953	2.5058	0.0171344	0.134057	-3.11645	7118	ILMN_1785424	ABLIM1	2570112
0.947115	7.79697	2.50551	0.0171463	0.134057	-3.11702	3447	ILMN_1712019	ANKRD17	6940520
0.842691	7.54589	2.50538	0.0171514	0.134057	-3.11726	17399	ILMN_1698463	ILF3	1450075
0.858877	8.09536	2.50534	0.017153	0.134057	-3.11733	10430	ILMN_1715886	CNOT7	4590241
0.749943	6.10454	2.50499	0.0171673	0.134076	-3.11802	2837	ILMN_2155172	BRIX1	1110722
1.30775	8.26573	2.50412	0.0172031	0.134178	-3.11972	35817	ILMN_1669273	PPT1	7200041
0.68572	9.40919	2.50408	0.0172045	0.134178	-3.11979	14419	ILMN_1760727	ANG	3930392
-0.789291	7.62337	-2.5031	0.0172448	0.134399	-3.1217	42469	ILMN_2398388	APH1A	7550364
0.879596	9.575	2.50229	0.0172779	0.134563	-3.12327	38906	ILMN_1701681	SEC11C	150082
-0.441463	11.994	-2.50194	0.0172924	0.134582	-3.12395	6212	ILMN_1811063	LOC649447	5420750
0.710605	6.74387	2.50133	0.0173175	0.134618	-3.12514	16926	ILMN_1797332	NARS2	5860592
-0.800711	7.8322	-2.50124	0.0173211	0.134618	-3.12531	23396	ILMN_2044927	RNF5	2690603
0.90661	7.04887	2.50064	0.0173458	0.134716	-3.12647	12298	ILMN_1782743	LETMD1	1850379
0.97932	9.78858	2.49971	0.0173842	0.134884	-3.12828	31847	ILMN_3236156	OSTC	4540446
1.10842	7.73549	2.4993	0.0174012	0.134884	-3.12908	13411	ILMN_1800602	GCA	4230619
0.742042	6.03548	2.499	0.0174135	0.134884	-3.12966	18579	ILMN_2403555	DHX30	6110608
0.804452	6.06978	2.49895	0.0174157	0.134884	-3.12976	2027	ILMN_2072541	RAB11FIP2	4760630
0.639809	6.01704	2.49766	0.017469	0.135204	-3.13226	15597	ILMN_1792671	C12orf29	110240
0.975665	7.01299	2.49616	0.0175314	0.135478	-3.13518	3417	ILMN_2314007	TCF12	50086
-1.07238	7.34379	-2.49591	0.0175419	0.135478	-3.13567	10557	ILMN_1916256		2750575
0.680654	7.48495	2.4955	0.0175589	0.135478	-3.13646	45948	ILMN_1708143	FAM127A	6040376
-1.23326	7.02357	-2.49534	0.0175656	0.135478	-3.13677	40096	ILMN_1757036	AQP12A	7150706
0.739182	6.04174	2.49523	0.0175702	0.135478	-3.13699	3042	ILMN_1738099	C2orf34	4120356
0.721905	9.37111	2.49506	0.0175773	0.135478	-3.13731	6481	ILMN_1757343	PABPC4	5310278
-0.433232	12.6145	-2.49441	0.0176046	0.135568	-3.13858	37540	ILMN_2058782	IFI27	3990170
0.54933	6.78971	2.4942	0.0176132	0.135568	-3.13898	30298	ILMN_1807737	SFRS17A	4260750
0.978175	7.42647	2.49373	0.017633	0.135575	-3.1399	46821	ILMN_3244395	LOC728877	3710079
0.58788	5.90473	2.49337	0.0176478	0.135575	-3.14059	45998	ILMN_3290261	LOC644877	1110242
-1.00918	6.77455	-2.49331	0.0176505	0.135575	-3.14071	23024	ILMN_1805345	MOSPD3	580133
-0.699362	8.95365	-2.49293	0.0176666	0.135606	-3.14146	25406	ILMN_3236756	ACSF2	2810253
1.03536	7.60267	2.49162	0.0177216	0.135935	-3.144	24157	ILMN_1710326	CLDND1	4810286
1.06789	7.6383	2.49126	0.0177365	0.135956	-3.14469	44334	ILMN_1682316	TRIM33	2450446
0.796495	9.34267	2.49042	0.017772	0.136134	-3.14632	24517	ILMN_3211935	LOC100132715	4290692
0.677316	7.66251	2.48965	0.0178046	0.13629	-3.14781	9486	ILMN_1771800	PRKCA	6560564
0.742497	6.39701	2.48924	0.0178217	0.136328	-3.1486	27611	ILMN_1678300	MGC40489	3420400
-0.81374	8.43963	-2.4883	0.0178617	0.13654	-3.15043	43486	ILMN_1795104	ACADS	110441
0.530918	6.5353	2.48765	0.017889	0.136545	-3.15168	16814	ILMN_1670801	MTR	4670711
0.735548	6.67826	2.48745	0.0178975	0.136545	-3.15207	14093	ILMN_2395474	REV1	3170669
0.481026	8.44712	2.48692	0.0179198	0.136545	-3.15309	17768	ILMN_1801606	AMZ2	510328
0.594359	6.01493	2.48685	0.0179231	0.136545	-3.15324	37276	ILMN_1753980	LOC731950	770674
0.762869	6.15425	2.48684	0.0179233	0.136545	-3.15324	39395	ILMN_1703132	LYRM2	3440014
0.614949	6.49417	2.4845	0.018023	0.13721	-3.15777	14623	ILMN_2380999	RECQL	3890750
0.577889	7.27828	2.48406	0.0180419	0.137261	-3.15863	31805	ILMN_1678353	FARP1	7210196
0.550911	9.24012	2.48281	0.0180954	0.137574	-3.16105	6931	ILMN_1760954	DENR	7330164
0.686819	5.94132	2.48247	0.0181101	0.137592	-3.16171	14911	ILMN_1792672	POLR2D	6900025
0.82469	6.52444	2.48177	0.0181399	0.137655	-3.16306	6181	ILMN_1720113	PTPRO	1660386
-0.644508	7.50592	-2.4817	0.018143	0.137655	-3.16319	6940	ILMN_2154654	PTP4A1	1030025
0.902492	6.41793	2.48035	0.018201	0.138002	-3.1658	8127	ILMN_1802642	TOM1L1	5720112
0.884761	6.94191	2.4798	0.0182249	0.138089	-3.16687	27279	ILMN_2151056	C10orf32	6100300
2.36753	9.34203	2.47891	0.0182631	0.138219	-3.16858	28145	ILMN_2165993	ITLN1	7610170
0.811022	11.0021	2.47883	0.0182667	0.138219	-3.16874	23240	ILMN_1732328	LOC646200	1050369
0.877977	8.02878	2.477	0.0183461	0.138525	-3.17228	1138	ILMN_1659895	MSN	730332
1.14059	7.51256	2.47631	0.0183759	0.138525	-3.17361	8092	ILMN_1742224	SLTM	1570291
0.639674	9.87413	2.47568	0.0184033	0.138525	-3.17483	1456	ILMN_1676765	LOC390354	510397
1.00615	7.50132	2.47557	0.018408	0.138525	-3.17504	47089	ILMN_1764871	PIGP	5810630
0.61785	6.34741	2.47555	0.018409	0.138525	-3.17508	17189	ILMN_1747451	PLCXD1	3850064
0.851284	6.60415	2.47551	0.0184108	0.138525	-3.17516	36914	ILMN_2413259	SOCS4	7100082
0.712131	7.40492	2.47532	0.0184191	0.138525	-3.17553	42553	ILMN_1727617	XRN2	2570671
0.520652	5.94518	2.47483	0.0184403	0.138525	-3.17647	28257	ILMN_3233589	LOC728467	4850445
0.808049	9.1314	2.47466	0.018448	0.138525	-3.17681	3189	ILMN_1697670	SRRM1	6290392
1.03701	7.96013	2.47438	0.01846	0.138525	-3.17734	12139	ILMN_1662129	RCN2	6960411
0.629069	7.83217	2.47427	0.0184646	0.138525	-3.17754	37599	ILMN_1699265	TNFRSF10B	2600463
-1.02694	9.78805	-2.47422	0.0184668	0.138525	-3.17764	39287	ILMN_1693789	ALPP	2600133
0.766698	9.30455	2.47299	0.0185207	0.138525	-3.18002	22191	ILMN_1728660	PMPCB	4220707
0.862719	6.86688	2.47293	0.0185234	0.138525	-3.18014	8662	ILMN_1684402	STXBP5	7550022
1.02417	6.65479	2.47277	0.0185305	0.138525	-3.18045	17746	ILMN_2212909	MELK	160097
-0.693814	8.5948	-2.47269	0.018534	0.138525	-3.1806	41705	ILMN_1765621	HDGF	6110474
0.592956	7.71168	2.47245	0.0185445	0.138525	-3.18107	23325	ILMN_1745005	GGCT	620187
1.46165	10.4945	2.47203	0.0185627	0.138525	-3.18187	36547	ILMN_2116877	OLFM4	6770131
0.630908	6.12504	2.47201	0.0185637	0.138525	-3.18191	31505	ILMN_2119774	CYP2R1	1410538
1.0507	9.04715	2.47198	0.0185651	0.138525	-3.18197	15645	ILMN_2383693	UPF2	2750189
0.71071	7.89365	2.47192	0.0185675	0.138525	-3.18208	44061	ILMN_1771019	MTMR4	2120068
0.735818	8.88632	2.47084	0.018615	0.138718	-3.18416	23296	ILMN_2358277	RSRC2	4540139
1.11892	7.44821	2.47077	0.0186182	0.138718	-3.1843	18733	ILMN_2408645	LOC653566	7040068
-1.04598	7.47186	-2.47031	0.0186383	0.13876	-3.18518	38680	ILMN_1731248	LOC648705	7560278
-0.448242	11.5702	-2.46887	0.0187021	0.13876	-3.18797	13715	ILMN_1772981	EPN1	6370025
0.893452	7.78038	2.46878	0.018706	0.13876	-3.18814	3283	ILMN_2087575	ZC3H4	5820608
0.763539	6.65071	2.46844	0.0187209	0.13876	-3.18879	12429	ILMN_2061452	ORC2L	6620475
1.04633	8.1203	2.46843	0.0187215	0.13876	-3.18882	37861	ILMN_1757646	UFM1	4280133
0.749515	6.86707	2.4684	0.0187225	0.13876	-3.18886	46686	ILMN_1775823	POFUT2	2490605
0.891355	6.92879	2.46829	0.0187277	0.13876	-3.18909	11456	ILMN_2363361	SFXN4	730092
-0.566673	10.582	-2.46817	0.0187329	0.13876	-3.18931	21268	ILMN_1687867	LOC647954	6420674
0.821985	6.19285	2.46811	0.0187356	0.13876	-3.18943	6803	ILMN_1679185	LEF1	2810601
0.75381	6.39733	2.46771	0.0187532	0.138798	-3.1902	18554	ILMN_1793386	MED12	620504
1.20884	8.39985	2.46728	0.0187725	0.138849	-3.19104	43607	ILMN_1768534	BHLHB2	2640735
0.739354	7.70096	2.46647	0.0188082	0.138951	-3.19259	16317	ILMN_1736510	FOXN2	6020612
-0.420243	10.6498	-2.46641	0.0188111	0.138951	-3.19271	21660	ILMN_1671731	AVPI1	990500
1.12465	8.85335	2.46598	0.01883	0.138999	-3.19353	25139	ILMN_3246409	HNRNPH1	5270754
0.846679	8.52491	2.46509	0.0188696	0.139056	-3.19525	42494	ILMN_1790891	CKAP4	4490528
0.66015	6.16137	2.4648	0.0188823	0.139056	-3.1958	11830	ILMN_1728570	TCF21	7100139
1.06765	7.32913	2.46476	0.0188844	0.139056	-3.19589	5339	ILMN_1721457	RANBP1	7000735
-0.737634	9.04505	-2.46449	0.0188964	0.139056	-3.1964	13225	ILMN_1674009	TKTL1	1510646
1.21779	6.99193	2.46441	0.0189	0.139056	-3.19656	30501	ILMN_1665884	REP15	20753
0.835129	6.62889	2.46347	0.0189418	0.139272	-3.19836	20214	ILMN_1712431	FAM113B	4200541
0.464435	9.23383	2.46293	0.0189659	0.139303	-3.1994	22234	ILMN_1675472	LOC644799	1980176
0.993834	7.15978	2.46263	0.0189794	0.139303	-3.19998	7918	ILMN_2331636	ACACA	2190414
0.608929	7.15543	2.4624	0.0189896	0.139303	-3.20042	27344	ILMN_1805826	BIVM	1090367
-0.6619	8.01974	-2.46207	0.0190047	0.139303	-3.20107	27473	ILMN_1892638		4180450
0.677765	6.88702	2.4619	0.0190123	0.139303	-3.20139	2051	ILMN_3220769	LOC729964	840048
1.09507	7.5542	2.46171	0.0190208	0.139303	-3.20176	30465	ILMN_3278995	LOC643167	3870152
0.751055	6.30512	2.46133	0.0190377	0.139336	-3.20248	31119	ILMN_1655921	GTF2E1	3800068
0.628251	5.95045	2.46044	0.0190778	0.139528	-3.2042	4126	ILMN_1727642	MOGS	4230309
0.666121	6.49971	2.45992	0.0191009	0.139528	-3.20519	7178	ILMN_1728983	NR2C1	270544
0.551177	7.17399	2.45991	0.0191014	0.139528	-3.20521	14148	ILMN_1753547	STAT5A	1940487
-0.418725	8.30995	-2.45903	0.0191412	0.139727	-3.2069	5760	ILMN_1712755	LRRC41	6590088
0.983394	6.72271	2.45858	0.0191613	0.139783	-3.20776	17362	ILMN_1777564	MAD2L1	870546
-1.06463	8.59591	-2.45763	0.0192043	0.139969	-3.20958	12808	ILMN_1713706	ZNF786	780189
-0.466393	9.42221	-2.45747	0.0192119	0.139969	-3.20991	17749	ILMN_1780825	RRAS	4570670
0.71932	7.14984	2.45688	0.0192383	0.14007	-3.21103	21288	ILMN_1676515	IMPDH1	3120431
-0.60499	7.73728	-2.45644	0.0192582	0.140123	-3.21187	6189	ILMN_1732772	PPME1	830411
0.975826	6.89461	2.45605	0.0192761	0.140139	-3.21263	33974	ILMN_2329679	TPST2	5690347
1.02743	7.12075	2.45544	0.0193036	0.140139	-3.21379	15306	ILMN_1806818	MCM3	6290494
0.71073	6.4328	2.45544	0.0193036	0.140139	-3.21379	6668	ILMN_1806809	ZNF189	630603
0.722054	6.29235	2.45529	0.0193105	0.140139	-3.21408	46183	ILMN_3186473	LCLAT1	6520369
1.0404	6.23148	2.45326	0.0194032	0.14072	-3.21799	4110	ILMN_2413158	PODXL	1850092
0.769077	8.04375	2.45239	0.0194429	0.140891	-3.21966	34490	ILMN_3236945	PTPMT1	3370142
-0.583836	7.07489	-2.45181	0.0194696	0.140891	-3.22077	46995	ILMN_3283592	LOC442609	4050414
0.571004	5.89453	2.45174	0.0194727	0.140891	-3.2209	2980	ILMN_1723117	IPO9	5090541
1.05746	8.93029	2.45164	0.0194771	0.140891	-3.22109	41965	ILMN_1721876	TIMP2	780270
-1.24595	6.7781	-2.45015	0.0195455	0.141256	-3.22394	22291	ILMN_1712914	SEMA6B	160368
0.872031	9.27626	2.44999	0.0195529	0.141256	-3.22425	5256	ILMN_1754839	DHX15	4590333
-0.962715	8.70971	-2.44898	0.0195994	0.141501	-3.22619	33162	ILMN_1761968	PPP1R14A	6020468
0.627243	6.06285	2.44856	0.0196188	0.141549	-3.22699	28631	ILMN_3247723	NOP16	4780561
-0.961986	8.89786	-2.44807	0.0196413	0.141613	-3.22793	29261	ILMN_2048811	NUBPL	1580725
0.696115	6.41385	2.44745	0.0196699	0.141613	-3.22912	13995	ILMN_1900998		6770504
-0.793623	7.67173	-2.44721	0.0196813	0.141613	-3.22959	31431	ILMN_1764163	LOC644330	1940008
-0.391838	9.96904	-2.44706	0.0196881	0.141613	-3.22987	37842	ILMN_2341952	MRPL35	2360243
0.757147	6.25654	2.447	0.019691	0.141613	-3.22999	3010	ILMN_1754145	CAPRIN1	6520220
0.707129	8.69025	2.44628	0.0197242	0.141698	-3.23136	17909	ILMN_1695792	CUL4A	2640487
1.02423	9.51085	2.44602	0.0197364	0.141698	-3.23186	40984	ILMN_1694840	MATN2	5810746
0.728714	7.94436	2.44592	0.0197409	0.141698	-3.23205	8887	ILMN_3236637	PIP4K2A	1410037
0.699728	6.41586	2.44561	0.0197555	0.141712	-3.23265	3279	ILMN_1661138	GON4L	1440091
0.982068	7.02609	2.44507	0.0197803	0.141799	-3.23368	19762	ILMN_2246510	TSC1	4040373
0.639182	6.15752	2.44442	0.0198107	0.141815	-3.23492	44846	ILMN_1688606	RNFT1	780608
-0.611302	6.75541	-2.44435	0.0198141	0.141815	-3.23506	9805	ILMN_2276290	RALGPS2	6250630
0.530512	5.75098	2.44421	0.0198207	0.141815	-3.23533	39109	ILMN_1658337	AKIRIN1	5820133
0.629613	6.10635	2.44322	0.0198669	0.141952	-3.23723	46117	ILMN_1712634	TIA1	1030047
-0.760423	7.45827	-2.443	0.0198768	0.141952	-3.23764	28571	ILMN_1668946	USH1C	5900730
0.673427	6.3162	2.44274	0.0198891	0.141952	-3.23814	2292	ILMN_1788283	COTL1	1070678
0.37572	11.3664	2.44253	0.0198987	0.141952	-3.23854	3456	ILMN_1786759	C11orf10	630445
0.732942	7.33943	2.4423	0.0199096	0.141952	-3.23898	32267	ILMN_1837935	TNPO1	2470020
0.680637	8.89119	2.44205	0.0199216	0.141952	-3.23947	13567	ILMN_1693014	CEBPB	20446
0.75999	10.9185	2.44154	0.0199454	0.141952	-3.24044	43060	ILMN_1691097	HSP90AA1	3390544
-1.03629	7.17694	-2.44136	0.0199534	0.141952	-3.24077	44864	ILMN_1723743	ROM1	1470608
0.618027	6.03719	2.44122	0.0199603	0.141952	-3.24106	29392	ILMN_1652736	RPS6KA3	2260133
0.911569	6.83973	2.44108	0.0199668	0.141952	-3.24132	20087	ILMN_2372398	ALDH5A1	7040327
0.568635	6.20058	2.4406	0.0199894	0.142022	-3.24224	44904	ILMN_1668960	MID1IP1	150438
-0.949779	7.36495	-2.43978	0.0200278	0.142063	-3.2438	9187	ILMN_3291472	LOC442727	4640022
0.819632	6.69651	2.43976	0.0200288	0.142063	-3.24384	13360	ILMN_1780898	PRKCH	3290731
0.66413	6.08397	2.43967	0.0200332	0.142063	-3.24402	41605	ILMN_1730961	LOC651441	2760176
-0.661406	7.20127	-2.43939	0.0200462	0.142065	-3.24455	1006	ILMN_1654653	KLC1	1510736
1.01088	9.07833	2.43837	0.0200942	0.14223	-3.2465	46327	ILMN_2379920	FAM55D	4120050
0.888558	7.00466	2.4376	0.0201307	0.14223	-3.24798	20378	ILMN_1788607	RPL23A	4920408
0.759685	6.06918	2.43745	0.0201375	0.14223	-3.24825	18027	ILMN_1686968	ZNF362	7040270
0.93722	7.77483	2.43745	0.0201378	0.14223	-3.24826	41653	ILMN_1658709	LAMB1	2630746
0.841915	9.63702	2.4371	0.0201542	0.14223	-3.24893	6680	ILMN_1738632	PRKAR1A	130368
1.01719	7.17121	2.43694	0.0201618	0.14223	-3.24923	45349	ILMN_2229877	PCDH18	5960762
0.706422	6.55343	2.43687	0.0201653	0.14223	-3.24937	3411	ILMN_1779706	TP53BP2	150095
0.590727	5.82767	2.43674	0.0201714	0.14223	-3.24962	42602	ILMN_1690894	TRA1P2	4590551
0.69926	7.43634	2.43641	0.020187	0.142251	-3.25025	5116	ILMN_1799815	XYLT2	6250465
0.766148	6.28022	2.43514	0.0202473	0.142542	-3.25268	42954	ILMN_3239343	STAG3L3	3440441
-0.671128	10.9734	-2.43485	0.0202609	0.142542	-3.25323	32447	ILMN_1735578	GUCA2B	3830332
0.649372	8.73061	2.43473	0.0202665	0.142542	-3.25345	25002	ILMN_2089329	SPRY2	6590575
-0.861995	6.843	-2.43438	0.0202834	0.142562	-3.25413	41836	ILMN_1700584	IER2	6480615
0.787325	8.7459	2.43405	0.0202989	0.142562	-3.25475	10730	ILMN_3245476	PHRF1	1340047
-0.798421	11.7918	-2.43387	0.0203077	0.142562	-3.2551	3092	ILMN_3310491	MIR1978	770743
0.713625	6.56501	2.43304	0.020347	0.142662	-3.25668	32018	ILMN_2362457	ZDHHC16	1770358
0.792467	7.47327	2.43303	0.0203476	0.142662	-3.2567	11564	ILMN_1713322	C7orf28B	3310136
0.854003	7.14391	2.43276	0.0203602	0.142662	-3.25721	18820	ILMN_1702783	LOC652595	730689
0.664767	5.94648	2.43201	0.0203961	0.142737	-3.25864	21258	ILMN_1690546	PPP3CC	5690382
-0.935069	6.6826	-2.43118	0.020436	0.142737	-3.26023	4425	ILMN_2360028	NFATC3	10474
0.694922	7.94556	2.43056	0.0204658	0.142737	-3.26142	32804	ILMN_2397230	USP16	1340717
0.736675	6.25524	2.43027	0.0204796	0.142737	-3.26197	1083	ILMN_1805481	TRMT11	6650176
-0.51173	9.6294	-2.43016	0.0204848	0.142737	-3.26217	16500	ILMN_1715173	RPS6KA1	4730739
-0.656576	6.29491	-2.4299	0.0204973	0.142737	-3.26267	723	ILMN_1815570	HOXA6	610563
-0.800607	6.55191	-2.4293	0.0205263	0.142737	-3.26382	23942	ILMN_3266197	LOC100130171	160324
0.747094	9.25614	2.42916	0.0205329	0.142737	-3.26408	29991	ILMN_1695034	LOC642817	1230022
0.904964	7.71878	2.42876	0.020552	0.142737	-3.26484	38936	ILMN_1679483	INTS10	3310441
-0.576471	6.10368	-2.42846	0.0205664	0.142737	-3.26541	42787	ILMN_1672687	LOC648099	5420349
-0.490532	7.07584	-2.42837	0.0205707	0.142737	-3.26558	3908	ILMN_1664098	FASTK	4760328
0.925013	9.88297	2.42761	0.0206075	0.142737	-3.26703	5979	ILMN_1782538	VIM	830593
1.00626	6.25978	2.42755	0.0206102	0.142737	-3.26714	20211	ILMN_1685625	UCP2	6580059
-0.583436	6.31045	-2.42723	0.020626	0.142737	-3.26776	14089	ILMN_1762629	ANO9	2750711
0.652753	6.19475	2.4272	0.0206274	0.142737	-3.26782	33707	ILMN_2265995	NBPF3	780626
0.690708	6.28717	2.4271	0.020632	0.142737	-3.268	10671	ILMN_2371700	UCHL5IP	1090370
0.764158	9.23297	2.42703	0.0206353	0.142737	-3.26813	6865	ILMN_2056975	HPRT1	6400270
1.07395	8.52797	2.42694	0.02064	0.142737	-3.26831	22924	ILMN_1666156	MORF4L2	6510435
0.553268	5.80404	2.42655	0.0206586	0.142737	-3.26905	13048	ILMN_1711361	ZNF319	3180315
0.887719	6.47893	2.4264	0.0206659	0.142737	-3.26934	41714	ILMN_1734288	DUSP18	3870408
0.727094	6.59	2.42628	0.0206716	0.142737	-3.26956	32892	ILMN_2174127	DCBLD2	830661
0.675852	6.06883	2.42578	0.020696	0.142737	-3.27052	15881	ILMN_1809566	ZSCAN16	2470296
-1.08271	6.95432	-2.42564	0.0207027	0.142737	-3.27079	31576	ILMN_1653514	RBBP4	4560646
0.842885	6.06147	2.42547	0.0207109	0.142737	-3.27111	9706	ILMN_1666305	CDKN3	5260014
0.392098	12.1656	2.42495	0.0207364	0.142737	-3.27211	19741	ILMN_2386530	RPLP1	6380639
0.976455	7.45678	2.42466	0.0207502	0.142737	-3.27265	38715	ILMN_1778238	UTP6	2710196
1.25029	6.98285	2.42432	0.0207669	0.142737	-3.2733	24504	ILMN_3242540	CD163L1	580100
-1.00769	7.03723	-2.42418	0.0207736	0.142737	-3.27356	25291	ILMN_3201614	LOC646034	6200438
0.980017	6.14778	2.42377	0.0207934	0.142737	-3.27434	27186	ILMN_2233539	SLC39A8	2320358
0.600123	6.90665	2.42373	0.0207957	0.142737	-3.27443	15987	ILMN_1686135	CCDC45	2070593
-0.622007	7.93461	-2.42341	0.0208112	0.142737	-3.27504	42952	ILMN_1732300	POLR2C	6960546
0.712509	12.3633	2.42338	0.0208127	0.142737	-3.2751	6400	ILMN_1652768	LOC440589	130224
0.763782	10.2416	2.42334	0.0208147	0.142737	-3.27517	37433	ILMN_1691611	LOC645436	4390315
0.750024	6.25073	2.42316	0.0208232	0.142737	-3.2755	24178	ILMN_2101930	POLG	3870220
1.11812	8.21306	2.4231	0.0208262	0.142737	-3.27562	6405	ILMN_2323526	WAC	610341
-0.713748	8.87102	-2.42293	0.0208343	0.142737	-3.27594	38044	ILMN_1795257	GPT	6130682
-0.648538	7.97396	-2.42261	0.0208502	0.142737	-3.27656	33941	ILMN_1722066	ARMC1	7570209
0.59465	5.87611	2.42235	0.0208629	0.142737	-3.27706	8188	ILMN_1723235	DUS3L	6270475
0.684197	6.38152	2.42222	0.020869	0.142737	-3.27729	47196	ILMN_1782504	MTERFD1	5050037
0.804855	7.41307	2.42128	0.0209152	0.142957	-3.27909	39083	ILMN_1665483	KIAA0020	1500603
0.732719	5.89502	2.4209	0.0209336	0.142957	-3.27981	44493	ILMN_1763603	FAM177A1	3990661
0.587953	7.34735	2.42078	0.0209395	0.142957	-3.28004	29479	ILMN_1652512	C2CD2	6770209
0.774114	8.18658	2.4202	0.0209679	0.143034	-3.28114	20684	ILMN_2087528	CPSF3	5720564
0.959043	6.99166	2.42002	0.0209765	0.143034	-3.28147	38132	ILMN_1733937	MMD	5550431
0.667075	6.8159	2.41909	0.0210226	0.143235	-3.28326	38103	ILMN_1713290	GLT8D1	430400
0.958047	8.30587	2.4189	0.0210315	0.143235	-3.2836	13557	ILMN_2322552	NCKAP1	5960274
-0.507171	7.5226	-2.41828	0.0210621	0.143341	-3.28478	6038	ILMN_2366490	ZNF706	150139
0.821873	7.49202	2.41802	0.021075	0.143341	-3.28528	30484	ILMN_1808707	FSCN1	4560328
0.642892	8.89333	2.41781	0.0210856	0.143341	-3.28569	28148	ILMN_1669484	WDR6	70707
-0.761429	6.92041	-2.41728	0.0211114	0.143384	-3.28668	36161	ILMN_2341611	CDCP1	60215
0.961749	9.18203	2.41716	0.0211176	0.143384	-3.28693	2293	ILMN_1839019		2760309
-0.493123	10.8429	-2.41667	0.0211417	0.14346	-3.28785	29210	ILMN_1679949	SLC25A23	6280092
-0.884937	10.5187	-2.41601	0.0211742	0.143594	-3.2891	8173	ILMN_2381537	CRCP	6480121
1.24464	8.66588	2.41556	0.0211964	0.143658	-3.28995	19200	ILMN_1708130	EHF	5090132
0.766017	6.65143	2.41452	0.0212479	0.143906	-3.29193	732	ILMN_1709042	RBM4	840544
0.77667	6.73947	2.4143	0.0212588	0.143906	-3.29234	30222	ILMN_1750075	DMTF1	4560343
-0.876584	6.92419	-2.41352	0.0212977	0.144082	-3.29383	19675	ILMN_1713156	MSL3L1	1740433
0.635743	6.08699	2.41306	0.0213206	0.144139	-3.2947	26935	ILMN_1777998	ARHGAP25	3850148
-0.452523	12.1473	-2.41269	0.0213388	0.144139	-3.2954	46418	ILMN_1794863	CAMK2N1	4060008
1.05239	6.72989	2.41257	0.0213448	0.144139	-3.29563	19776	ILMN_2126038	STMN2	2030026
1.47114	8.67982	2.41076	0.0214355	0.144427	-3.29907	27314	ILMN_1662932	LCP1	6350161
0.615847	6.07372	2.41052	0.0214474	0.144427	-3.29952	28915	ILMN_2321485	PPP1R8	2480747
0.890919	9.64483	2.41047	0.0214499	0.144427	-3.29962	16890	ILMN_3300663	LOC728661	5550592
0.878189	7.1688	2.41021	0.021463	0.144427	-3.30011	32401	ILMN_2339835	PTGS1	1070450
0.669163	6.78945	2.40999	0.021474	0.144427	-3.30053	14413	ILMN_1785413	ATP2C2	2510669
-0.456006	8.53308	-2.40995	0.0214756	0.144427	-3.30059	27432	ILMN_1674866	TADA3	7210162
1.09496	7.57262	2.40991	0.0214779	0.144427	-3.30068	106	ILMN_1682799	STAMBPL1	7150059
0.747464	6.29724	2.40947	0.0215001	0.144489	-3.30152	22987	ILMN_1743538	MLLT10	3890170
0.502287	10.3522	2.40917	0.0215151	0.144503	-3.30208	30015	ILMN_1720285	ESD	2680471
0.612453	6.11301	2.40811	0.0215684	0.144617	-3.30409	27601	ILMN_1674941	ANO6	7040674
0.73515	6.20021	2.40804	0.0215716	0.144617	-3.30422	43947	ILMN_1661142	TMF1	2970609
0.637019	7.76913	2.40771	0.0215886	0.144617	-3.30486	3717	ILMN_1741391	RALGAPA1	6940465
0.902451	6.69892	2.40744	0.0216017	0.144617	-3.30535	6934	ILMN_1735275	WDSUB1	2650538
0.80808	7.68923	2.40739	0.0216046	0.144617	-3.30546	12784	ILMN_1670752	KIAA0907	2060482
0.610538	5.76887	2.40729	0.0216097	0.144617	-3.30565	6681	ILMN_1710216	AVEN	3800634
0.792485	7.80164	2.40567	0.0216912	0.145058	-3.30871	40732	ILMN_1654773	CASK	1660424
0.670754	11.102	2.40546	0.0217017	0.145058	-3.3091	30285	ILMN_3218820	LOC645387	2470687
-0.510054	10.6906	-2.40508	0.0217213	0.145061	-3.30984	8029	ILMN_3242586	RHOU	1230470
0.676013	6.39019	2.40495	0.0217279	0.145061	-3.31008	28341	ILMN_2165473	MID1IP1	6580121
0.745485	8.54352	2.40428	0.0217615	0.145134	-3.31134	21576	ILMN_1773968	SERBP1	4210754
1.30412	7.467	2.40416	0.0217676	0.145134	-3.31156	24644	ILMN_1696450	KLK1	650561
0.866209	7.04691	2.40396	0.0217779	0.145134	-3.31195	15643	ILMN_1795678	POLR3C	6130138
0.368013	13.4834	2.40324	0.0218142	0.145221	-3.3133	5836	ILMN_1754990	LOC388720	1940050
0.642431	6.05604	2.40304	0.0218246	0.145221	-3.31369	9174	ILMN_1761069	UVRAG	1570220
0.737306	6.28618	2.40293	0.02183	0.145221	-3.31389	16029	ILMN_1778013	PDPR	110364
0.547774	9.37907	2.40251	0.0218516	0.14524	-3.31469	14469	ILMN_1798874	TMEM85	5220187
1.08357	6.77765	2.40232	0.021861	0.14524	-3.31505	46014	ILMN_3214389	LOC100133583	3450736
0.816134	6.30021	2.402	0.0218775	0.14524	-3.31566	40664	ILMN_2106167	RAP1GDS1	5560139
-0.421346	7.33653	-2.40183	0.0218863	0.14524	-3.31598	18210	ILMN_1841334		730341
0.662429	7.61186	2.40157	0.0218996	0.14524	-3.31648	30067	ILMN_1775762	GNAI2	1300730
0.769008	6.16382	2.40115	0.0219211	0.14524	-3.31727	10172	ILMN_1792681	CCDC86	650300
0.714501	6.63426	2.40109	0.0219238	0.14524	-3.31737	44024	ILMN_1745497	C12orf26	6020661
0.697026	6.32674	2.4008	0.0219386	0.145252	-3.31792	15979	ILMN_2230025	PDLIM3	6330008
0.433859	12.8579	2.40022	0.0219684	0.145318	-3.31903	2724	ILMN_3201517	LOC389101	1450026
-0.658284	7.54828	-2.4001	0.0219746	0.145318	-3.31925	26921	ILMN_1677768	POR	1230754
0.786072	9.18645	2.39936	0.0220123	0.145482	-3.32065	671	ILMN_1691949	LOC728554	1430093
0.633589	5.88299	2.39784	0.0220906	0.14577	-3.32353	5043	ILMN_1666827	C4orf41	1470519
0.538728	5.80236	2.39773	0.022096	0.14577	-3.32373	44674	ILMN_1696510	GPR89C	2120682
-1.20255	6.75198	-2.3977	0.0220979	0.14577	-3.3238	5552	ILMN_1687392	NRK	3130471
0.927806	8.20364	2.3975	0.0221081	0.14577	-3.32417	4722	ILMN_1718807	SMC3	2970292
0.614795	7.95639	2.39718	0.0221241	0.14579	-3.32476	31345	ILMN_1678454	CASP4	3850021
1.24045	8.05614	2.3965	0.0221592	0.145935	-3.32605	25835	ILMN_1731073	CAPN9	2060347
-0.714598	7.77262	-2.39539	0.0222165	0.146226	-3.32814	5051	ILMN_1814856	C9orf7	1990477
1.01346	9.02423	2.39508	0.0222325	0.146245	-3.32873	6827	ILMN_1654396	ITGB2	7200156
0.844717	7.07138	2.39458	0.0222588	0.14632	-3.32969	35334	ILMN_1808634	TMEM77	1440142
0.73422	6.04121	2.39436	0.02227	0.14632	-3.3301	22422	ILMN_1672135	ZNF615	1570338
-1.26752	7.08115	-2.39407	0.0222851	0.146333	-3.33065	15572	ILMN_3234762	RN5S9	2570220
-0.678563	6.25161	-2.39312	0.0223341	0.14648	-3.33243	17137	ILMN_1792415	C3orf39	60022
0.808584	7.01926	2.39301	0.0223402	0.14648	-3.33265	28782	ILMN_1813475	HERC2	6130674
0.920058	7.08058	2.39257	0.0223628	0.14648	-3.33347	41557	ILMN_1742332	KCTD12	5560500
0.684419	7.70191	2.39256	0.0223633	0.14648	-3.33349	4779	ILMN_2076658	MRPL1	2680435
0.890116	6.93393	2.39237	0.0223731	0.14648	-3.33385	29790	ILMN_1731612	UCHL5	2750746
0.961707	7.04569	2.39095	0.022447	0.146799	-3.33653	13690	ILMN_1719622	RABEP1	240110
0.745143	6.01778	2.39093	0.0224481	0.146799	-3.33656	35384	ILMN_2077550	RACGAP1	2190010
-1.33015	7.49414	-2.39025	0.0224839	0.146947	-3.33786	2931	ILMN_3242535	LOC100133568	2600767
0.674502	6.15454	2.38941	0.0225275	0.147023	-3.33943	40495	ILMN_3243945	C13orf37	3170187
-0.988836	9.65919	-2.38924	0.0225364	0.147023	-3.33975	18172	ILMN_3225102	ZNF738	290600
-0.656754	7.09872	-2.3892	0.0225389	0.147023	-3.33984	1709	ILMN_1765493	SHKBP1	3800307
0.792633	8.48889	2.38902	0.0225481	0.147023	-3.34017	1827	ILMN_2323385	TRIM4	2810674
0.882509	7.61014	2.38851	0.0225748	0.147111	-3.34113	30597	ILMN_1783684	LOC648695	4860703
0.613899	6.45933	2.38817	0.0225928	0.147143	-3.34178	15779	ILMN_1667577	LCMT2	5310332
0.818113	6.83761	2.38718	0.0226446	0.147319	-3.34364	45866	ILMN_1757384	RAN	6250707
0.660963	6.1235	2.38689	0.02266	0.147319	-3.34419	46964	ILMN_1716071	PAQR3	6960019
-0.63612	7.95816	-2.38631	0.0226903	0.147319	-3.34527	1631	ILMN_2349393	MDK	4560717
0.651747	7.45297	2.38587	0.0227134	0.147319	-3.3461	12912	ILMN_1713990	TRIP6	3130612
1.13251	7.14563	2.38582	0.0227161	0.147319	-3.34619	2743	ILMN_1886655		580102
1.01373	7.32684	2.38572	0.0227213	0.147319	-3.34638	23337	ILMN_1670807	FAM84B	60014
0.757994	6.40021	2.38551	0.0227324	0.147319	-3.34678	20661	ILMN_1786016	CHD1L	5870148
0.719602	6.10136	2.38539	0.0227391	0.147319	-3.34702	29836	ILMN_2415011	DCTD	2480612
0.68291	6.35161	2.38527	0.0227453	0.147319	-3.34724	40463	ILMN_2121816	GPR137B	1240392
-0.623999	7.51514	-2.38478	0.022771	0.147319	-3.34815	851	ILMN_1780560	MYO18A	270093
-0.42601	10.4726	-2.38469	0.0227759	0.147319	-3.34833	28424	ILMN_2090105	TAGLN2	4070736
0.735358	8.49302	2.38458	0.0227816	0.147319	-3.34853	21827	ILMN_1658416	MRPS18C	1430639
0.837709	7.78401	2.3844	0.0227913	0.147319	-3.34888	11326	ILMN_1705594	NAT10	1170554
-0.679148	6.94922	-2.38415	0.0228045	0.14732	-3.34935	33978	ILMN_1751941	LOC728772	7380243
0.776017	6.28115	2.38327	0.0228509	0.147491	-3.351	26766	ILMN_2338480	RHOT1	2480576
0.81551	9.40462	2.38315	0.0228575	0.147491	-3.35123	6841	ILMN_2242463	CTSC	3450138
0.849347	6.76387	2.38263	0.0228847	0.147509	-3.3522	13103	ILMN_2374633	ZWILCH	7000743
0.483963	12.97	2.3826	0.0228867	0.147509	-3.35226	27107	ILMN_1687805	LOC651894	3840722
1.10009	7.01823	2.38233	0.0229008	0.147515	-3.35276	41223	ILMN_2340565	ATP2C1	5080228
0.936859	9.40277	2.38172	0.0229335	0.147641	-3.35392	11790	ILMN_1728787	AGR3	5290273
1.17093	6.70273	2.38008	0.0230205	0.147979	-3.35699	1940	ILMN_3307693	WFDC2	4890564
-0.493643	7.32208	-2.38	0.0230251	0.147979	-3.35716	28970	ILMN_2269564	ARID4B	2470603
0.531658	6.2102	2.37996	0.0230268	0.147979	-3.35722	28820	ILMN_1750256	ALS2	2140156
0.95984	7.78067	2.37974	0.023039	0.147979	-3.35765	34345	ILMN_1769473	SETD2	1260615
0.887187	7.00029	2.37937	0.0230587	0.147985	-3.35834	18589	ILMN_1724493	LYSMD2	770538
0.552677	6.02276	2.37922	0.0230664	0.147985	-3.35861	984	ILMN_2150187	KCTD18	3140048
-0.39708	13.9909	-2.37847	0.0231066	0.148013	-3.36002	47223	ILMN_3237839	ZNF674	3610717
1.02271	7.55532	2.3782	0.023121	0.148013	-3.36053	7744	ILMN_2279635	EIF4G2	4290446
0.893246	6.81565	2.37803	0.0231301	0.148013	-3.36085	18287	ILMN_1723480	BST2	4900674
0.657923	6.55566	2.37783	0.0231408	0.148013	-3.36122	40971	ILMN_1655748	ZNF323	1190647
-0.531308	6.18951	-2.37776	0.0231445	0.148013	-3.36135	41596	ILMN_2071826	RNF152	7200014
0.79156	6.223	2.37766	0.0231502	0.148013	-3.36155	40445	ILMN_1782459	OSBPL8	3940358
0.600025	5.70811	2.37707	0.0231816	0.148129	-3.36265	41343	ILMN_1695386	RAD51C	5910215
0.672419	7.82087	2.37672	0.0232008	0.14813	-3.36332	27653	ILMN_1756311	UFSP2	4250288
1.05809	6.41528	2.3761	0.0232337	0.14813	-3.36447	6885	ILMN_1780799	ENPP2	840678
1.11429	7.38508	2.37609	0.0232343	0.14813	-3.36449	43106	ILMN_1806106	GNL3	3850414
0.769056	6.58247	2.37608	0.0232347	0.14813	-3.36451	31518	ILMN_2136177	CNOT6	4560139
0.679578	9.00621	2.37525	0.0232794	0.148273	-3.36606	3398	ILMN_2256765	CDC16	5360619
0.758157	9.05443	2.3748	0.0233038	0.148273	-3.36691	14701	ILMN_1729417	GNE	6060209
0.797516	6.58141	2.37473	0.0233078	0.148273	-3.36705	1134	ILMN_1799848	ANKRD22	130181
0.5818	5.92509	2.37468	0.0233102	0.148273	-3.36714	12909	ILMN_1798172	IPO4	4830500
0.548974	7.22793	2.37378	0.0233593	0.1485	-3.36884	45963	ILMN_1782079	ZFP3	4640020
0.66984	6.54071	2.37306	0.0233981	0.148615	-3.37019	35980	ILMN_1753010	PET112L	520114
0.628609	6.96798	2.37295	0.023404	0.148615	-3.37039	43042	ILMN_1856480		4780187
0.771105	7.86876	2.37249	0.0234291	0.148664	-3.37126	31919	ILMN_1771966	BCCIP	990598
-0.865682	11.2411	-2.37232	0.0234382	0.148664	-3.37158	29662	ILMN_2330495	OCIAD1	4810739
-0.43111	13.7471	-2.37171	0.0234712	0.148687	-3.37272	37260	ILMN_3301468	LOC729324	2320731
0.776877	7.08618	2.37155	0.0234799	0.148687	-3.37301	39903	ILMN_1686194	SDCCAG10	6350743
0.91183	7.26736	2.3714	0.0234882	0.148687	-3.3733	19479	ILMN_1702301	DOCK10	1710736
-0.628242	8.80229	-2.37116	0.0235009	0.148687	-3.37374	22017	ILMN_1774828	VEZT	2000195
0.646965	5.85131	2.37103	0.0235084	0.148687	-3.374	47109	ILMN_1683441	NCAPD3	1570551
0.574096	7.46589	2.37041	0.0235418	0.148814	-3.37515	489	ILMN_1782247	KAT2A	4830301
-0.538456	7.68808	-2.37014	0.0235565	0.148823	-3.37566	23279	ILMN_1657744	C15orf17	2810114
0.401028	13.0229	2.36938	0.0235981	0.148986	-3.37708	7760	ILMN_3276794	LOC440027	6590768
0.902097	13.2288	2.36918	0.0236089	0.148986	-3.37746	445	ILMN_1811387	TFF3	7570484
0.621688	6.17533	2.36848	0.0236472	0.149073	-3.37877	16010	ILMN_1755741	DACH1	6510554
0.44492	12.486	2.36844	0.0236495	0.149073	-3.37885	14314	ILMN_3220792	LOC728658	6350064
0.638397	9.7579	2.36698	0.0237295	0.149366	-3.38158	23433	ILMN_1703949	KPNB1	6840577
-0.738391	6.51855	-2.36622	0.0237708	0.149366	-3.38299	3968	ILMN_1713285	NAPA	1580373
0.51505	5.90329	2.3662	0.0237721	0.149366	-3.38304	31873	ILMN_1811181	FLJ20444	1770148
-0.549573	7.2538	-2.36615	0.023775	0.149366	-3.38314	2701	ILMN_1706273	HCCA2	2640706
-0.976308	7.62758	-2.36555	0.0238081	0.149366	-3.38426	1204	ILMN_1657701	TMEM137	430605
-0.79424	7.08814	-2.3653	0.0238219	0.149366	-3.38473	23102	ILMN_1705397	PDK2	4230377
1.08014	8.39261	2.36528	0.023823	0.149366	-3.38477	11669	ILMN_1658498	SLC44A3	4230500
0.742015	6.22976	2.36526	0.023824	0.149366	-3.38481	21260	ILMN_1746494	FNTA	5810274
0.875171	6.51603	2.36449	0.0238665	0.149366	-3.38625	15036	ILMN_3236858	NYNRIN	6590735
1.30345	8.11272	2.36437	0.023873	0.149366	-3.38647	40229	ILMN_1785902	C1QC	1440341
0.864873	7.2964	2.36414	0.0238856	0.149366	-3.3869	31707	ILMN_1760490	ACVR1	6940360
0.828377	6.7977	2.36403	0.0238917	0.149366	-3.3871	22850	ILMN_1803476	KCTD20	7000086
0.806875	7.02311	2.36398	0.0238946	0.149366	-3.3872	26474	ILMN_1707339	BTG3	4920053
0.959458	6.30087	2.36397	0.0238952	0.149366	-3.38722	25513	ILMN_1788701	PSIP1	5310747
0.430606	11.1782	2.36394	0.0238964	0.149366	-3.38726	7132	ILMN_1726928	TCEA3	4050491
0.700239	6.30272	2.36314	0.0239408	0.149442	-3.38877	28504	ILMN_1663916	ARHGAP9	110180
0.862131	7.2223	2.36313	0.0239414	0.149442	-3.38879	22179	ILMN_1810922	PCNT	1510014
-0.556413	9.58169	-2.36218	0.0239939	0.149442	-3.39056	39773	ILMN_1738921	ACAA1	3520753
-0.46077	10.6017	-2.36192	0.0240085	0.149442	-3.39105	33763	ILMN_1704861	MYO1A	6550609
0.92393	6.88261	2.36185	0.024012	0.149442	-3.39117	42779	ILMN_1758798	LOC728734	1940470
-1.00503	7.33824	-2.36185	0.0240123	0.149442	-3.39118	18793	ILMN_1680692	NUCKS1	4390564
0.501411	11.9356	2.36165	0.0240233	0.149442	-3.39156	47277	ILMN_3243700	RPS8	5810129
0.774512	7.4502	2.36162	0.0240251	0.149442	-3.39161	43679	ILMN_2234229	PRMT6	7200707
0.671948	6.38744	2.36138	0.024038	0.149442	-3.39205	38167	ILMN_1665164	CTR9	2570020
0.564548	7.56076	2.36043	0.0240911	0.149442	-3.39384	47177	ILMN_3262031	BRD7P2	6770167
-0.778386	11.0661	-2.36019	0.0241044	0.149442	-3.39428	30885	ILMN_2106658	BLZF1	6130020
0.929151	8.7596	2.36003	0.0241133	0.149442	-3.39458	13260	ILMN_1658800	BRPF3	4480280
-0.725977	7.29151	-2.36003	0.0241134	0.149442	-3.39458	37775	ILMN_1781039	VPS26	4010689
0.831084	8.07751	2.35979	0.0241266	0.149442	-3.39503	1069	ILMN_1727740	SYNCRIP	4880500
-0.993323	8.53519	-2.35967	0.0241336	0.149442	-3.39526	10187	ILMN_3252446	LOC100129543	7570768
0.670296	6.13604	2.35944	0.0241464	0.149442	-3.39569	259	ILMN_1746378	GHDC	2030754
-0.652768	7.65575	-2.35942	0.0241471	0.149442	-3.39572	9681	ILMN_2052863	RNF5P1	7560189
0.517984	5.9892	2.35939	0.0241492	0.149442	-3.39579	39125	ILMN_3246900	LOC92249	50364
-0.600414	8.29033	-2.35873	0.0241859	0.149586	-3.39702	4494	ILMN_1688295	ZNF219	6550632
0.608961	5.76428	2.35787	0.0242339	0.14962	-3.39862	37763	ILMN_3306440	TMEM194A	870767
0.845072	7.18074	2.35779	0.0242381	0.14962	-3.39877	43148	ILMN_1815668	GTF2IP1	10470
-0.445331	9.68904	-2.35732	0.0242646	0.14962	-3.39965	2453	ILMN_1690610	RALY	7200333
1.04654	7.11685	2.35718	0.0242724	0.14962	-3.39991	13186	ILMN_2194448	STT3B	1030674
-0.47845	6.6136	-2.35709	0.0242776	0.14962	-3.40008	37795	ILMN_1798380	UBQLN1	4230484
0.958003	7.3027	2.35708	0.0242783	0.14962	-3.4001	652	ILMN_1804834	C6orf130	780187
0.693788	6.43516	2.35695	0.0242851	0.14962	-3.40033	41652	ILMN_2214790	LAMB1	1510392
0.825814	7.09916	2.35602	0.0243373	0.149786	-3.40207	24920	ILMN_1669831	C6orf192	160333
0.692904	7.24016	2.35599	0.0243388	0.149786	-3.40212	16324	ILMN_1814465	UBE2G1	3180181
0.645285	5.75338	2.35564	0.0243589	0.149824	-3.40279	45882	ILMN_1669550	MAD2L2	2510278
0.719902	7.41703	2.35541	0.0243718	0.149824	-3.40322	2825	ILMN_1703754	CEP192	4490154
1.00652	7.15259	2.35469	0.0244124	0.14995	-3.40457	19355	ILMN_1652024	CSNK1G3	4210064
0.563954	8.37548	2.35448	0.0244237	0.14995	-3.40494	1591	ILMN_3251676	BCL2L15	780754
-0.590486	7.83111	-2.35419	0.0244401	0.14995	-3.40548	15761	ILMN_2057399	ZBTB8OS	1500364
0.630999	8.34853	2.35409	0.024446	0.14995	-3.40568	4252	ILMN_1789492	ZDHHC8	4590154
-1.04681	8.35193	-2.35318	0.0244974	0.150033	-3.40738	26108	ILMN_1766221	B4GALT1	3460386
0.735069	5.89932	2.35313	0.0245003	0.150033	-3.40747	29867	ILMN_1684563	SPIN4	3420075
0.739738	7.54895	2.35302	0.0245062	0.150033	-3.40767	36126	ILMN_1876924	WNK1	5550682
0.732893	8.03654	2.35204	0.0245616	0.150033	-3.4095	24158	ILMN_2352563	CLDND1	4640626
0.522274	7.16518	2.35169	0.0245815	0.150033	-3.41015	24933	ILMN_2184612	C3orf52	3940079
0.338404	10.8644	2.35168	0.0245821	0.150033	-3.41017	13249	ILMN_2189936	RPL36AL	3170184
0.770841	6.20967	2.35131	0.0246029	0.150033	-3.41086	13359	ILMN_1796074	C18orf56	1450682
-0.493844	10.8468	-2.35105	0.0246176	0.150033	-3.41134	44902	ILMN_1671191	UQCRC1	1170600
0.983506	7.31708	2.35093	0.0246244	0.150033	-3.41156	23918	ILMN_2061405	NUP54	4810358
0.541492	7.02148	2.35081	0.0246313	0.150033	-3.41179	3451	ILMN_1751589	NUDCD2	610376
0.842878	8.70028	2.35074	0.0246356	0.150033	-3.41193	38088	ILMN_2352097	GPR56	4890241
1.01869	8.06385	2.35013	0.0246697	0.150033	-3.41305	35741	ILMN_1712305	CYBRD1	2370300
0.741463	8.76829	2.34994	0.0246809	0.150033	-3.41342	37715	ILMN_1711383	STK4	4250398
0.616807	6.08814	2.34958	0.0247013	0.150033	-3.41409	17840	ILMN_1743677	HNRNPU	4250112
0.697615	8.0569	2.34933	0.0247152	0.150033	-3.41454	40105	ILMN_1726391	MRPL39	6940025
0.56923	5.72072	2.34933	0.0247156	0.150033	-3.41456	46644	ILMN_2352042	MRPL4	1170121
0.805871	7.51072	2.34927	0.0247191	0.150033	-3.41467	2836	ILMN_1679800	BRIX1	2120445
0.620449	6.59102	2.34923	0.0247211	0.150033	-3.41474	35883	ILMN_2350607	C20orf7	7050288
0.676339	6.28802	2.34922	0.0247218	0.150033	-3.41476	24678	ILMN_1701991	SYNJ1	650020
1.01118	6.59003	2.34911	0.0247281	0.150033	-3.41496	2136	ILMN_1789502	GPC4	6330270
-0.713857	9.2153	-2.34881	0.0247449	0.150054	-3.41551	12379	ILMN_2143822	ZNF148	6520129
0.520556	6.87065	2.3485	0.0247626	0.15008	-3.41609	2814	ILMN_1669553	UBE2E3	2640360
0.600602	6.16484	2.34801	0.0247907	0.150168	-3.41701	9120	ILMN_2203463	SPATS2	2030441
0.532087	10.8895	2.3473	0.0248311	0.150332	-3.41833	4643	ILMN_1787949	RPS15A	3360608
0.905568	6.90342	2.34671	0.0248649	0.150455	-3.41943	22411	ILMN_2329834	RBM12	2850438
0.505785	10.1679	2.34645	0.0248801	0.150456	-3.41992	5077	ILMN_1768867	AP3B1	2230603
1.51855	7.88833	2.3462	0.0248944	0.150456	-3.42039	43775	ILMN_1808405	HLA-DQA1	780403
0.680337	7.29852	2.34583	0.0249156	0.150456	-3.42108	17131	ILMN_1668484	LRRC47	2000132
0.670428	6.24402	2.34533	0.0249441	0.150456	-3.422	15375	ILMN_2184966	ZHX2	4390646
0.488484	11.7594	2.34532	0.0249447	0.150456	-3.42202	22944	ILMN_1754303	RPL30	6660554
0.745916	9.98219	2.34517	0.0249535	0.150456	-3.42231	19253	ILMN_1803853	NOL7	1820470
-1.04768	6.74063	-2.3449	0.0249687	0.150456	-3.4228	33077	ILMN_1745737	DIS3L2	4780102
0.429088	12.0619	2.34477	0.0249763	0.150456	-3.42305	12514	ILMN_3194217	LOC100129424	150521
0.831899	7.97418	2.34459	0.0249863	0.150456	-3.42337	46881	ILMN_1726743	MRPS30	7200670
0.571742	5.88609	2.34423	0.0250075	0.150503	-3.42405	18512	ILMN_3239263	RPL23AP53	3930603
-0.846371	6.95545	-2.34368	0.0250386	0.150609	-3.42506	27140	ILMN_1729645	BBC3	3440364
0.643053	6.25779	2.34304	0.0250757	0.150751	-3.42626	21415	ILMN_1767448	LHFP	1010139
-0.696265	6.82873	-2.34259	0.0251019	0.150828	-3.4271	20008	ILMN_1666449	FAM134C	2650010
0.361056	13.36	2.34222	0.0251231	0.150874	-3.42779	1837	ILMN_1690494	RPL6	1980520
0.755941	6.41497	2.34128	0.0251773	0.150987	-3.42953	42025	ILMN_1886493		5960095
0.855032	6.48942	2.34106	0.0251904	0.150987	-3.42995	47320	ILMN_1707464	MST1	3710202
0.581585	8.05315	2.34097	0.0251956	0.150987	-3.43012	27920	ILMN_1652085	MPHOSPH10	2350563
-0.563157	8.78404	-2.34096	0.0251961	0.150987	-3.43013	22547	ILMN_2319952	VDR	5960440
0.704196	6.27481	2.3406	0.025217	0.151032	-3.4308	39727	ILMN_1754051	RMI1	770286
0.772511	8.24115	2.33993	0.0252559	0.15115	-3.43205	38379	ILMN_1770085	BTG2	1010487
-0.866985	7.41703	-2.33979	0.0252639	0.15115	-3.4323	24333	ILMN_1691076	TEX11	2370112
0.803398	8.64719	2.33719	0.0254153	0.151812	-3.43714	26958	ILMN_1911042		5960021
0.494755	5.99367	2.33688	0.025433	0.151812	-3.4377	23958	ILMN_1755120	MAN1A2	2360477
0.866142	6.72919	2.33679	0.0254387	0.151812	-3.43788	21039	ILMN_3239785	LOC100134304	870209
-0.394772	9.86008	-2.33678	0.0254391	0.151812	-3.43789	26721	ILMN_1699545	PCSK7	2900731
1.39219	7.26446	2.33672	0.0254424	0.151812	-3.438	36706	ILMN_2307903	VCAM1	2900390
0.592577	6.23736	2.33593	0.0254888	0.152008	-3.43947	20245	ILMN_1723353	FAM122A	6350154
0.792782	9.19965	2.33362	0.0256244	0.152699	-3.44376	11252	ILMN_1791890	SPON1	3370162
0.966509	6.94384	2.33338	0.0256384	0.152699	-3.4442	42997	ILMN_1681590	LARP1	4040376
-0.961329	7.2045	-2.33326	0.0256456	0.152699	-3.44443	23081	ILMN_1805216	GPC6	2370593
-0.649996	9.95053	-2.33228	0.0257033	0.15296	-3.44624	26771	ILMN_1747546	TSPAN1	2510358
0.802792	6.51015	2.33104	0.0257763	0.15323	-3.44854	7093	ILMN_1684349	IL2RB	290402
0.660175	6.74997	2.33091	0.0257838	0.15323	-3.44877	28837	ILMN_1689342	NUBP1	4220026
0.585968	6.14157	2.33081	0.0257897	0.15323	-3.44896	21614	ILMN_1706455	TTC5	3440201
0.636432	6.35137	2.33044	0.0258117	0.153244	-3.44965	2844	ILMN_2397880	CSTF3	650598
0.832677	6.40723	2.33023	0.0258241	0.153244	-3.45004	15385	ILMN_1657423	SPG21	7200403
0.743784	6.24777	2.32965	0.0258587	0.153244	-3.45112	46538	ILMN_2286334	SR140	6480577
0.714853	9.23476	2.32954	0.0258652	0.153244	-3.45132	12324	ILMN_1785198	POLE3	1300491
-0.806496	8.32989	-2.32943	0.0258717	0.153244	-3.45152	10235	ILMN_1770787	DDAH2	5360041
0.842032	7.62406	2.32901	0.0258968	0.153244	-3.45231	9426	ILMN_1693227	ZC3H7A	4830050
1.22182	7.45791	2.32889	0.0259034	0.153244	-3.45251	17837	ILMN_1722489	TFF1	1230672
1.00093	6.4874	2.32885	0.0259059	0.153244	-3.45259	41195	ILMN_2351638	BEX4	1110615
0.938626	8.70786	2.32852	0.0259255	0.153244	-3.4532	30639	ILMN_1749009	REXO2	4230554
-0.992643	9.68395	-2.32846	0.0259292	0.153244	-3.45332	14391	ILMN_2219867	KRT20	160184
-0.935586	7.21549	-2.32797	0.0259582	0.153335	-3.45422	46672	ILMN_3307742	CAPS2	4880497
0.730174	7.33295	2.32689	0.0260227	0.153634	-3.45623	22583	ILMN_3309349	SNHG8	2060181
-0.690011	6.94076	-2.32586	0.0260844	0.153779	-3.45814	30920	ILMN_3200597	LOC441154	2710100
0.742468	6.07525	2.32569	0.0260946	0.153779	-3.45845	1151	ILMN_1702197	C9orf140	1010470
0.926228	10.1638	2.32557	0.0261013	0.153779	-3.45866	46328	ILMN_1806386	FAM55D	3140706
0.761117	6.57501	2.32518	0.026125	0.153779	-3.4594	39436	ILMN_2312719	EXOSC9	3520070
1.0674	8.56077	2.32497	0.0261375	0.153779	-3.45978	36285	ILMN_2117987	TFDP1	510487
1.09953	7.97577	2.32481	0.026147	0.153779	-3.46007	22825	ILMN_1756999	RBL2	4280669
0.577469	7.2983	2.32455	0.0261624	0.153779	-3.46055	5949	ILMN_1693220	AKAP11	6420398
-0.379114	10.1594	-2.32444	0.0261694	0.153779	-3.46077	36282	ILMN_1787410	EIF6	1850681
-0.3388	10.7963	-2.32441	0.026171	0.153779	-3.46081	11071	ILMN_3297577	LOC729841	3290390
0.760912	8.36281	2.32397	0.0261971	0.153851	-3.46162	22139	ILMN_2241775	TROVE2	360259
0.708877	7.84559	2.32373	0.0262118	0.153857	-3.46207	6541	ILMN_1712487	LGTN	5340414
0.677898	7.28292	2.3231	0.0262498	0.153999	-3.46324	38565	ILMN_2396982	BCL2L12	6420379
-0.493518	7.10598	-2.32278	0.0262689	0.15403	-3.46383	8950	ILMN_1748883	CDKN2D	7050326
0.53564	8.84702	2.32234	0.0262951	0.154103	-3.46464	5809	ILMN_1715113	HARS2	3170519
0.693111	6.19138	2.32179	0.0263286	0.154218	-3.46566	12835	ILMN_2282641	TBXAS1	3940390
0.711091	7.54969	2.32132	0.0263569	0.154303	-3.46653	32192	ILMN_1696420	BRD7	430040
0.86694	6.95483	2.32095	0.026379	0.154352	-3.46721	26826	ILMN_1718672	NHP2	2760673
0.887151	7.11834	2.3202	0.026424	0.154534	-3.46859	26827	ILMN_2365544	NHP2	6550291
-0.606555	7.49846	-2.31963	0.026459	0.154658	-3.46965	2739	ILMN_1659371	ADRA2A	5720523
-0.900259	10.7005	-2.31938	0.0264737	0.154663	-3.4701	21967	ILMN_1772492	MCART1	6770286
0.769108	6.58611	2.31849	0.0265281	0.154703	-3.47176	683	ILMN_1730995	AFAP1L2	4590133
0.527147	6.13622	2.31842	0.026532	0.154703	-3.47188	22232	ILMN_1716279	CENPE	6100564
1.02267	9.38771	2.3183	0.0265394	0.154703	-3.4721	3596	ILMN_1686750	MGEA5	6840356
-0.760392	8.17839	-2.31826	0.0265416	0.154703	-3.47217	16268	ILMN_3308335	RNU6-1	3610279
1.07759	9.95616	2.31813	0.0265498	0.154703	-3.47242	37503	ILMN_1696407	SFRS2	3940414
0.767467	6.79155	2.31747	0.0265898	0.154805	-3.47364	25592	ILMN_1709894	CLPX	6760050
0.620367	6.14661	2.31691	0.0266238	0.154805	-3.47467	4005	ILMN_1716384	ATL2	2850494
1.0007	6.6623	2.31624	0.0266645	0.154805	-3.4759	21748	ILMN_1809590	GINS2	6020735
0.94965	6.43498	2.31601	0.026679	0.154805	-3.47634	28831	ILMN_1669114	WNK4	7150411
-0.438154	8.37172	-2.31596	0.0266818	0.154805	-3.47642	26449	ILMN_1664855	PPP1R14C	5490437
0.622676	8.83462	2.31551	0.0267094	0.154805	-3.47726	4100	ILMN_2081682	SMAP2	5550136
0.855773	8.32236	2.31546	0.0267125	0.154805	-3.47735	36337	ILMN_1708101	LMNB2	7570148
0.954104	9.02829	2.31534	0.0267196	0.154805	-3.47756	8222	ILMN_1728132	LDHB	1400240
0.498474	7.65657	2.31518	0.0267295	0.154805	-3.47786	38699	ILMN_1654946	ZSCAN18	6520280
0.964299	7.9396	2.31515	0.0267314	0.154805	-3.47792	3951	ILMN_3275672	LOC643873	6420524
0.725249	7.68367	2.31506	0.0267364	0.154805	-3.47807	43597	ILMN_2225709	PTCD1	3180196
-0.744036	6.55436	-2.31472	0.0267572	0.154805	-3.4787	34499	ILMN_2378670	SNX15	5130110
0.521403	8.99862	2.31468	0.0267598	0.154805	-3.47878	28892	ILMN_1801795	LOC347544	2570286
0.733848	9.02251	2.31449	0.0267712	0.154805	-3.47912	1597	ILMN_3251511	SFRS2IP	780010
-0.966208	8.55443	-2.31435	0.0267801	0.154805	-3.47939	8453	ILMN_2294762	AMY1A	1740220
0.57315	6.01813	2.31415	0.0267924	0.154805	-3.47976	27684	ILMN_2134062	ALKBH3	4610369
0.497045	8.66243	2.31398	0.0268028	0.154805	-3.48008	36284	ILMN_1661717	TFDP1	3290435
0.863525	6.34487	2.31361	0.0268251	0.154809	-3.48075	33425	ILMN_1811972	MYCBP2	6650451
0.624344	6.99172	2.31352	0.0268312	0.154809	-3.48093	10060	ILMN_1734194	EXOSC3	6130196
0.777327	8.10376	2.31267	0.0268833	0.15503	-3.48249	10789	ILMN_2383611	PTPRE	2490240
0.869286	6.25495	2.3121	0.0269183	0.155152	-3.48355	28367	ILMN_1769575	JAM3	1400689
0.736929	7.60518	2.31175	0.0269398	0.155195	-3.48419	15849	ILMN_3263329	GAR1	1010544
0.589127	8.57099	2.31135	0.0269644	0.15521	-3.48493	15637	ILMN_1669394	EI24	770541
-0.671415	9.50477	-2.31125	0.02697	0.15521	-3.4851	16361	ILMN_1709439	CHMP1A	5900332
0.661207	6.09441	2.31068	0.0270055	0.155291	-3.48616	24513	ILMN_1803073	DNAJC12	5720465
0.829122	6.65119	2.31057	0.027012	0.155291	-3.48635	21714	ILMN_1807136	LOC729559	3130041
0.671526	6.22391	2.31012	0.0270397	0.155371	-3.48718	38605	ILMN_1716446	BCL10	110148
0.644867	10.4058	2.3094	0.0270842	0.155546	-3.4885	31128	ILMN_1740819	STARD7	4210750
-0.443276	11.5427	-2.30897	0.027111	0.155553	-3.4893	14189	ILMN_1671054	HLA-A	2350066
0.852038	7.40101	2.30892	0.027114	0.155553	-3.48939	36219	ILMN_1764970	JMJD1C	2490687
0.584501	5.76945	2.30871	0.0271271	0.155553	-3.48978	8318	ILMN_1692790	ITGB3BP	5890253
0.767928	6.66125	2.3083	0.0271525	0.155619	-3.49053	22410	ILMN_1797698	RBM12	2810328
0.642181	8.58873	2.30774	0.027187	0.155736	-3.49156	41071	ILMN_2337655	WARS	4860224
-0.737377	7.54178	-2.30651	0.0272638	0.155981	-3.49383	34970	ILMN_1685551	CHD4	4640435
0.663338	6.18399	2.30624	0.0272803	0.155981	-3.49432	38030	ILMN_1669376	DRAM1	4280482
0.750458	6.42797	2.30618	0.0272844	0.155981	-3.49444	23848	ILMN_1683096	ASB1	1820347
0.625162	5.97123	2.3061	0.0272889	0.155981	-3.49458	34958	ILMN_1757278	LOC643300	4850059
0.585716	8.60851	2.30593	0.0272994	0.155981	-3.49489	27547	ILMN_1790577	SLC35F2	5720445
0.461999	9.91456	2.30548	0.0273277	0.156063	-3.49572	36856	ILMN_2358202	ARS2	3420121
0.797925	6.62457	2.30507	0.0273534	0.156129	-3.49648	3538	ILMN_1815169	MCM5	7330253
0.918225	7.20662	2.30432	0.0274003	0.156201	-3.49786	11609	ILMN_1767523	IL17RB	1070152
0.544162	7.38609	2.30428	0.0274024	0.156201	-3.49792	1169	ILMN_2064917	AGGF1	70239
0.736361	8.57626	2.3042	0.0274079	0.156201	-3.49809	29251	ILMN_1779014	TSPYL1	3780689
0.799395	9.08609	2.30393	0.0274243	0.156215	-3.49857	12523	ILMN_1663195	MCM7	1470195
0.812714	6.99947	2.30303	0.027481	0.156458	-3.50023	35718	ILMN_1786125	CCNA2	2650608
0.978613	8.61662	2.30206	0.0275418	0.156707	-3.50202	2536	ILMN_1746090	STT3A	2570692
-1.00638	7.77043	-2.30172	0.0275632	0.156707	-3.50264	35208	ILMN_3302499	LOC730990	2060170
0.808602	6.67129	2.30166	0.0275668	0.156707	-3.50275	34755	ILMN_1657796	STMN1	3460707
0.632314	6.39788	2.30083	0.0276191	0.156925	-3.50428	36735	ILMN_1813120	MAP4K3	450019
0.806279	8.27948	2.30057	0.0276349	0.156931	-3.50474	16167	ILMN_1765520	MTIF2	2230403
0.887108	6.35883	2.30026	0.0276545	0.156931	-3.50531	6818	ILMN_2367753	ATP2B4	6900630
0.618285	7.83751	2.30014	0.0276623	0.156931	-3.50554	42969	ILMN_1811470	PLEK2	5270148
0.677505	6.11787	2.29943	0.0277068	0.157004	-3.50683	17635	ILMN_1788738	ZNRF3	1340253
-0.427291	10.5434	-2.29938	0.0277104	0.157004	-3.50694	26962	ILMN_3238274	BTBD2	7610072
0.508374	11.7369	2.29927	0.0277174	0.157004	-3.50714	7761	ILMN_1688127	LOC341457	4730025
0.662582	6.88565	2.29846	0.0277683	0.157212	-3.50862	25456	ILMN_1687107	RFWD3	5340167
-1.06686	7.42987	-2.29824	0.0277822	0.157212	-3.50902	19066	ILMN_3246273	RNU1-3	5670152
0.855988	6.93736	2.29785	0.0278066	0.15727	-3.50973	32666	ILMN_1696962	PDZD8	2340008
-0.786257	6.68813	-2.29648	0.0278937	0.157517	-3.51225	29328	ILMN_1774161	ARL15	2140605
0.844613	7.18689	2.29648	0.0278939	0.157517	-3.51226	13491	ILMN_1798827	SRBD1	2230730
0.381759	10.39	2.29614	0.0279153	0.157517	-3.51287	9289	ILMN_2147306	PNRC2	360280
0.845361	7.31687	2.29527	0.0279706	0.157517	-3.51447	734	ILMN_1753353	SLBP	3290291
0.661577	9.41673	2.29515	0.0279782	0.157517	-3.51469	16949	ILMN_1689123	CCNK	1010053
0.771592	8.2547	2.29505	0.0279847	0.157517	-3.51488	46831	ILMN_2414027	CKLF	2760519
0.589331	7.79127	2.29505	0.0279848	0.157517	-3.51488	47184	ILMN_2229922	C12orf35	7510424
0.66014	8.01346	2.29504	0.0279851	0.157517	-3.51489	40146	ILMN_1808938	PIGF	1450072
0.628455	6.06139	2.29463	0.028011	0.157517	-3.51563	10298	ILMN_2395285	U1SNRNPBP	2510692
-0.610924	8.44338	-2.29462	0.0280121	0.157517	-3.51567	13529	ILMN_3209399	LOC399965	3520333
0.796782	6.75956	2.29452	0.0280186	0.157517	-3.51585	11250	ILMN_1694233	ACYP1	5910148
0.771543	6.56753	2.29451	0.0280193	0.157517	-3.51587	38721	ILMN_1778561	WEE1	2970332
-0.693574	7.48844	-2.29406	0.028048	0.157592	-3.5167	17286	ILMN_1667418	LOC283953	5290136
0.316023	9.82071	2.29364	0.0280745	0.157592	-3.51746	46019	ILMN_1695868	PRICKLE4	730114
0.822968	7.39582	2.29363	0.028075	0.157592	-3.51747	6517	ILMN_3258795	FAM13B	3520324
0.630749	6.19827	2.2931	0.028109	0.157654	-3.51845	47047	ILMN_1771348	ACN9	520575
-0.701783	9.36872	-2.29271	0.0281338	0.157654	-3.51916	6646	ILMN_1683883	ACY1	1400341
1.15557	8.40947	2.2925	0.0281474	0.157654	-3.51955	4176	ILMN_1797342	FNBP1	5270435
0.635494	6.45746	2.29249	0.0281478	0.157654	-3.51956	20162	ILMN_2154101	UPRT	6100414
0.494275	5.79934	2.29223	0.0281646	0.157654	-3.52004	20702	ILMN_3241099	FAM172A	7150739
0.841804	7.86015	2.29213	0.0281707	0.157654	-3.52021	22576	ILMN_2279339	WTAP	1820296
0.769036	6.55533	2.29152	0.02821	0.157795	-3.52133	11106	ILMN_1711470	UBE2T	2480722
0.576601	9.84674	2.29103	0.0282414	0.157834	-3.52223	25809	ILMN_1746252	LOC391811	6020669
[truncated: 9,177 more rows]

## Sheet: rectum
logFC	AveExpr	t	P.Value	adj.P.Val	B	X	probes	genes	address
-0.982677	6.99859	-4.69637	4.99164e-05	0.440625	0.132403	41026	ILMN_2318568	HCFC1R1	50088
0.825386	6.48038	4.01587	0.000343886	0.440625	-0.94199	17625	ILMN_2103362	ARHGAP27	1260239
0.933566	6.49514	3.99419	0.000365339	0.440625	-0.97632	39687	ILMN_3249361	NOS2	2640202
-1.19936	8.86299	-3.92247	0.00044609	0.440625	-1.08985	19994	ILMN_3230435	LOC729086	4480170
0.67127	8.84808	3.79988	0.000626253	0.440625	-1.28355	35755	ILMN_3234884	KIF22	10326
0.715047	6.08182	3.78207	0.000657742	0.440625	-1.31165	46117	ILMN_1712634	TIA1	1030047
0.786798	6.50934	3.77924	0.000662875	0.440625	-1.3161	40941	ILMN_1677483	EXOSC1	1260753
0.796959	6.71173	3.70642	0.00080951	0.440625	-1.43078	15701	ILMN_1673933	LOC440341	870037
1.05678	8.12935	3.68058	0.000868773	0.440625	-1.4714	30439	ILMN_1713402	FAM160A2	5860243
-0.80228	8.01767	-3.65566	0.000929896	0.440625	-1.51053	37094	ILMN_1754738	AP1M1	2190241
0.606154	6.85291	3.59007	0.00111143	0.440625	-1.61332	10130	ILMN_1745119	C7orf11	1470390
-0.927596	8.84722	-3.583	0.00113292	0.440625	-1.62438	44225	ILMN_1764788	TNFRSF1B	2490537
-0.831661	7.0879	-3.55973	0.00120658	0.440625	-1.66075	32230	ILMN_2231242	HMGB1	4230097
0.779402	6.85228	3.55034	0.00123759	0.440625	-1.67541	19764	ILMN_1797367	TSC1	3290382
1.30943	6.49193	3.54513	0.00125514	0.440625	-1.68355	36767	ILMN_2412490	ANXA13	1030184
-0.966479	7.28191	-3.5378	0.00128023	0.440625	-1.69499	38704	ILMN_1717636	RGMA	6020682
0.876802	7.23359	3.5235	0.00133056	0.440625	-1.71729	46686	ILMN_1775823	POFUT2	2490605
0.704995	8.25547	3.52262	0.00133371	0.440625	-1.71866	29058	ILMN_1784364	STARD5	3190433
0.904239	6.19624	3.51062	0.00137755	0.440625	-1.73736	10229	ILMN_3191756	FLJ32063	940647
0.703166	7.27304	3.50451	0.00140039	0.440625	-1.74688	16072	ILMN_1693293	LOC648176	2850243
-0.836566	6.50746	-3.48409	0.00147939	0.440625	-1.77865	9805	ILMN_2276290	RALGPS2	6250630
0.669222	6.46362	3.46116	0.00157325	0.440625	-1.81429	29687	ILMN_1690085	STK11IP	4290154
-0.445777	10.408	-3.45311	0.00160754	0.440625	-1.82678	35411	ILMN_1665877	RNF149	990735
1.0563	7.5822	3.43615	0.00168217	0.440625	-1.85309	32828	ILMN_1682226	CLDN15	3780291
-1.00814	8.78357	-3.41045	0.00180165	0.440625	-1.8929	31129	ILMN_1675448	ZFP36L1	830164
0.621904	10.7217	3.40565	0.00182488	0.440625	-1.90034	8386	ILMN_1725241	GSTK1	5900692
0.827029	6.24876	3.40395	0.00183317	0.440625	-1.90297	25318	ILMN_1813100	KIAA1244	1470053
-0.796021	7.9723	-3.40102	0.00184751	0.440625	-1.90749	6656	ILMN_2053921	CAPZB	4670167
1.24702	6.85982	3.39038	0.00190063	0.440625	-1.92395	31692	ILMN_2171481	FAM55A	5690021
0.716083	6.30005	3.38794	0.00191297	0.440625	-1.9277	41507	ILMN_1658373	PAN2	2490291
0.662106	11.4098	3.38412	0.00193253	0.440625	-1.93361	7943	ILMN_2383975	PRDX5	2630056
-1.69984	7.69314	-3.38089	0.00194921	0.440625	-1.9386	27725	ILMN_1792455	TMEM158	3130220
0.781048	6.82853	3.37965	0.00195566	0.440625	-1.94052	36469	ILMN_2331205	CHKB	3400450
1.07701	7.7505	3.37706	0.00196915	0.440625	-1.94451	27033	ILMN_1810560	P8	4290189
0.874437	8.3905	3.37118	0.00200017	0.440625	-1.95359	5152	ILMN_1745623	EFCAB4A	10592
-0.852125	7.28254	-3.34525	0.00214256	0.440625	-1.99356	13130	ILMN_2205963	C10orf54	6620292
0.531028	8.54446	3.33653	0.00219258	0.440625	-2.00698	17434	ILMN_1812557	CDK5RAP3	5550465
-0.466235	8.92458	-3.32598	0.00225465	0.440625	-2.02321	3249	ILMN_2059505	ARPP19	6620356
0.676202	10.1614	3.3131	0.00233267	0.440625	-2.043	46909	ILMN_1728047	AKR1A1	1500504
0.824969	6.51209	3.29535	0.00244449	0.440625	-2.07024	22299	ILMN_2072598	LOC401357	3370762
0.823718	7.14806	3.27963	0.00254781	0.440625	-2.09434	42779	ILMN_1758798	LOC728734	1940470
0.419939	11.3615	3.27532	0.00257679	0.440625	-2.10093	7204	ILMN_1667257	SDHB	3370195
0.543905	11.8555	3.26129	0.00267358	0.440625	-2.1224	14772	ILMN_1809495	COX8A	4490259
-0.60816	7.49813	-3.25927	0.00268776	0.440625	-2.12548	38490	ILMN_2103919	LRFN3	3840288
-1.15552	8.62671	-3.24975	0.00275574	0.440625	-2.14003	33446	ILMN_2221006	RAD21	2260551
0.69351	6.59111	3.24932	0.00275887	0.440625	-2.1407	44809	ILMN_1814589	LOC728037	7380619
1.13651	6.30596	3.24827	0.00276649	0.440625	-2.1423	21737	ILMN_2062714	PTGDR	2810471
0.783346	6.28414	3.24461	0.00279312	0.440625	-2.14788	2809	ILMN_1816925	LOC728473	4610041
0.808218	6.38627	3.23339	0.0028764	0.440625	-2.16501	7305	ILMN_3183620	LOC100128326	5570465
0.577121	5.88634	3.22988	0.00290297	0.440625	-2.17036	45325	ILMN_1680341	PPIE	5390181
0.613274	6.03796	3.22026	0.00297684	0.440625	-2.18501	38538	ILMN_1687782	RAD17	4150497
-0.64734	10.3691	-3.21508	0.00301742	0.440625	-2.1929	25997	ILMN_1651832	EHD1	1780619
-1.12908	6.90801	-3.20357	0.00310942	0.440625	-2.21041	35089	ILMN_1652787	PIK3AP1	5220189
0.647278	9.12647	3.19419	0.00318637	0.440625	-2.22467	37812	ILMN_2175712	NDUFA11	2140369
-0.554024	9.79779	-3.18964	0.00322433	0.440625	-2.23158	18369	ILMN_1777906	RPRC1	2970563
0.708736	11.1792	3.17575	0.003343	0.440625	-2.25266	7944	ILMN_1711606	PRDX5	3310564
-1.40119	7.50858	-3.17285	0.00336829	0.440625	-2.25706	42557	ILMN_2132982	IGFBP5	2120524
0.951985	7.0043	3.15804	0.00350031	0.440625	-2.27949	38908	ILMN_2140700	CRIPAK	4210653
1.05655	7.66563	3.14775	0.00359496	0.440625	-2.29507	28831	ILMN_1669114	WNK4	7150411
-0.757046	6.64996	-3.14352	0.00363456	0.440625	-2.30146	2974	ILMN_1812031	PALM	4540682
1.90296	7.52794	3.14255	0.0036437	0.440625	-2.30293	24928	ILMN_1755796	BEST2	6940315
0.972479	8.4727	3.14212	0.00364776	0.440625	-2.30358	27426	ILMN_2404688	NUPR1	4040181
0.55164	8.19205	3.13858	0.00368128	0.440625	-2.30892	17435	ILMN_3307950	CDK5RAP3	6620075
-1.4386	8.50617	-3.13296	0.00373521	0.440625	-2.31741	8453	ILMN_2294762	AMY1A	1740220
1.03172	10.5271	3.13283	0.00373646	0.440625	-2.3176	18325	ILMN_1686664	MT2A	450615
0.91301	6.25981	3.13234	0.00374122	0.440625	-2.31835	44538	ILMN_1658160	FAM156A	6290379
1.26743	6.5659	3.13131	0.00375112	0.440625	-2.31989	36768	ILMN_1799243	ANXA13	6450725
-1.39663	8.56897	-3.10675	0.00399673	0.440625	-2.35692	42556	ILMN_1750324	IGFBP5	2190674
-1.24383	9.08901	-3.10202	0.00404569	0.440625	-2.36403	37408	ILMN_1738150	SUMO2	520133
0.795528	6.44367	3.09033	0.00416928	0.440625	-2.38161	33372	ILMN_3250972	REPS2	540392
0.77008	7.1106	3.08947	0.00417853	0.440625	-2.38291	10118	ILMN_1790680	PDE6D	1500491
-0.813976	8.08081	-3.08931	0.00418018	0.440625	-2.38314	37091	ILMN_1810559	RHOQ	5050519
-1.08201	6.41765	-3.08826	0.00419152	0.440625	-2.38472	27459	ILMN_1694213	PLEKHO1	3450280
0.647369	7.13476	3.07033	0.00438903	0.440625	-2.41162	40218	ILMN_2307032	OSBPL5	2450246
0.722135	6.77775	3.06654	0.00443187	0.440625	-2.4173	26711	ILMN_1745806	PEMT	1780411
0.570085	6.11779	3.06637	0.0044339	0.440625	-2.41756	20766	ILMN_1770388	VPS39	2710204
-0.518982	6.2633	-3.06542	0.00444473	0.440625	-2.41899	22253	ILMN_1712707	ABHD8	4880288
2.0567	7.61291	3.06299	0.00447241	0.440625	-2.42262	44892	ILMN_3307777	RETNLB	1260722
-1.13032	7.77421	-3.05781	0.00453221	0.440625	-2.43038	36339	ILMN_3259146	LOC100129681	5820424
0.596282	6.09404	3.0568	0.00454395	0.440625	-2.43189	27478	ILMN_2291619	RAB3IP	1410603
-0.502763	8.16818	-3.04849	0.00464166	0.440625	-2.44432	40069	ILMN_1661194	CLDN14	940500
-0.723872	11.5085	-3.04839	0.0046428	0.440625	-2.44447	17226	ILMN_3240316	TMSL3	3890025
0.512736	6.15922	3.04066	0.00473549	0.440625	-2.45602	36820	ILMN_1758038	ALKBH1	3360056
0.640816	10.3684	3.03679	0.00478258	0.440625	-2.46181	2338	ILMN_1660577	ATP5G2	7330612
-1.06787	7.57005	-3.03615	0.00479031	0.440625	-2.46275	31431	ILMN_1764163	LOC644330	1940008
-0.997035	6.97913	-3.03516	0.00480245	0.440625	-2.46423	15565	ILMN_1736178	AEBP1	6580711
0.849789	7.86916	3.03504	0.00480396	0.440625	-2.46441	42487	ILMN_1707634	CMC1	4810543
0.752684	7.41639	3.03386	0.00481845	0.440625	-2.46617	28977	ILMN_1727288	EVPL	6840228
0.64559	5.93297	3.02985	0.00486806	0.440625	-2.47216	32076	ILMN_1730809	SLC29A2	20609
0.863217	10.6258	3.02344	0.00494822	0.440625	-2.48171	21996	ILMN_1781745	C9orf152	870376
0.829901	6.04367	3.02018	0.00498957	0.440625	-2.48657	33063	ILMN_1688228	LOC145837	4050674
1.45341	9.45338	3.01748	0.00502407	0.440625	-2.4906	29939	ILMN_2249018	LOC389816	2140541
0.95027	7.92141	2.99766	0.00528381	0.440625	-2.52007	34626	ILMN_1781386	WIPI1	3400598
-1.14444	11.0411	-2.99169	0.0053645	0.440625	-2.52894	24990	ILMN_3267017	LOC100129028	2900500
-0.763592	6.32984	-2.99084	0.00537615	0.440625	-2.5302	26946	ILMN_2203807	MRP63	7550452
0.877955	7.90856	2.98649	0.0054358	0.440625	-2.53666	17705	ILMN_1683462	GSS	110474
0.691094	7.61266	2.98283	0.00548649	0.440625	-2.54209	5024	ILMN_1711853	MED24	7400411
-1.09943	8.36876	-2.98279	0.00548703	0.440625	-2.54214	31349	ILMN_1691930	CBX6	3370288
-1.31094	8.30966	-2.98184	0.0055003	0.440625	-2.54356	15999	ILMN_2122103	ETS1	6370435
-0.5044	8.5152	-2.97939	0.00553465	0.440625	-2.5472	1387	ILMN_2298365	PPP2R2B	620369
1.52525	9.03443	2.97805	0.00555342	0.440625	-2.54918	15798	ILMN_1680757	LRRC26	7150270
0.76686	7.94487	2.97803	0.00555362	0.440625	-2.5492	26357	ILMN_1665331	AMT	940450
0.663442	9.90372	2.9778	0.00555695	0.440625	-2.54955	14509	ILMN_1666206	GSDMB	6270615
0.92043	9.02969	2.97689	0.0055697	0.440625	-2.55089	33211	ILMN_1808789	MYO5C	1980246
0.628532	6.98358	2.97619	0.0055796	0.440625	-2.55193	33757	ILMN_1754179	AP1G2	7400468
0.975142	8.35414	2.97347	0.00561825	0.440625	-2.55596	24164	ILMN_2402674	DPM3	7320435
0.743667	6.70079	2.96589	0.00572703	0.440625	-2.56718	29009	ILMN_1676625	SS18L1	6510661
-0.945579	6.81821	-2.96522	0.00573673	0.440625	-2.56817	6358	ILMN_3275489	LOC100131905	6650603
-1.23293	7.32679	-2.96319	0.0057663	0.440625	-2.57118	42938	ILMN_3283470	LOC644937	5360307
-0.636155	9.77118	-2.96258	0.00577521	0.440625	-2.57208	42373	ILMN_2371590	DDX17	1780709
-1.03354	6.56203	-2.96007	0.0058119	0.440625	-2.57578	8037	ILMN_1668039	GYPC	7210398
-0.710652	7.74065	-2.959	0.00582773	0.440625	-2.57737	27588	ILMN_1670439	FYTTD1	3180465
0.701554	9.16955	2.95795	0.00584321	0.440625	-2.57893	22202	ILMN_2228463	DDC	7380678
0.527124	7.53032	2.95659	0.00586327	0.440625	-2.58093	25971	ILMN_1729208	NGFRAP1	5260349
0.790685	6.641	2.94697	0.00600744	0.440625	-2.59514	28648	ILMN_3224856	LOC729660	4540577
0.479928	8.94617	2.94692	0.00600816	0.440625	-2.59521	43569	ILMN_1695110	BCAT2	6560497
-0.549842	7.49779	-2.94597	0.00602256	0.440625	-2.59661	2495	ILMN_1763730	APPL1	5860554
0.628654	6.84841	2.94072	0.0061029	0.440625	-2.60436	41734	ILMN_2200503	NIT2	3830273
0.625965	6.09443	2.9382	0.0061417	0.440625	-2.60807	27244	ILMN_1685286	PPP1R12C	3450220
-1.44205	8.22806	-2.93563	0.00618158	0.440625	-2.61185	12944	ILMN_1679025	LOC641848	2640255
0.459816	7.67397	2.93449	0.00619942	0.440625	-2.61354	27918	ILMN_1714438	MUTYH	5670037
0.766475	7.78225	2.93262	0.00622866	0.440625	-2.61629	21509	ILMN_1785528	FAM39DP	1240441
-0.698796	11.0558	-2.93009	0.00626845	0.440625	-2.62002	4317	ILMN_1661174	LOC731640	2260168
-0.656339	8.60533	-2.92982	0.00627267	0.440625	-2.62041	15920	ILMN_1741613	SERINC1	2680487
0.791458	13.5578	2.929	0.00628573	0.440625	-2.62163	445	ILMN_1811387	TFF3	7570484
-0.763118	6.10863	-2.92895	0.00628647	0.440625	-2.6217	32919	ILMN_2152257	SSTR2	5390725
-0.688769	6.96509	-2.92886	0.00628796	0.440625	-2.62183	30875	ILMN_2367070	ACOT9	5220497
0.832733	7.78879	2.92845	0.00629449	0.440625	-2.62244	23099	ILMN_3304555	LOC728324	4900328
-0.602639	6.46048	-2.92565	0.00633898	0.440625	-2.62656	37804	ILMN_3225669	RPS10P3	4590682
0.567854	6.17583	2.92498	0.00634956	0.440625	-2.62754	35709	ILMN_2352216	FBXL6	1580215
0.679082	7.12964	2.92275	0.00638531	0.440625	-2.63082	43435	ILMN_1742427	POLR1D	1090687
0.785637	8.4648	2.91864	0.00645158	0.440625	-2.63686	36568	ILMN_1760855	OCRL	60324
0.875709	7.31976	2.91664	0.0064841	0.440625	-2.6398	26825	ILMN_3226807	NHP2	4570136
-0.933689	8.06637	-2.91656	0.00648534	0.440625	-2.63992	16550	ILMN_1809439	HMGB1L1	6330039
1.64895	8.29764	2.91486	0.00651318	0.440625	-2.64242	1908	ILMN_1804593	HEPACAM2	4290465
0.627448	6.78041	2.91417	0.00652443	0.440625	-2.64343	45176	ILMN_2186858	C14orf131	6590520
1.03903	8.03331	2.91309	0.00654225	0.440625	-2.64503	18068	ILMN_1658351	FIS1	6420242
0.47822	5.96112	2.91041	0.00658627	0.440625	-2.64895	25965	ILMN_1746029	SPATS2	270044
-1.25194	7.90982	-2.90605	0.00665881	0.440625	-2.65536	30484	ILMN_1808707	FSCN1	4560328
0.516709	11.7836	2.90592	0.006661	0.440625	-2.65555	7267	ILMN_2038776	TXN	3940446
0.600298	11.1271	2.90553	0.00666748	0.440625	-2.65612	25950	ILMN_1740170	CHCHD10	940010
0.372204	8.48428	2.90539	0.00666988	0.440625	-2.65633	23126	ILMN_1677122	FAM168B	5270187
0.61138	10.0344	2.904	0.00669316	0.440625	-2.65837	6849	ILMN_1760741	NDUFA9	4810224
0.638419	7.68215	2.9037	0.00669812	0.440625	-2.6588	40624	ILMN_1683277	KIAA0319L	4050475
1.1108	9.91478	2.90247	0.00671886	0.440625	-2.66061	37203	ILMN_1815024	PRDX5	520750
-0.882485	7.97442	-2.89912	0.00677542	0.440625	-2.66551	12366	ILMN_1736939	UGCG	3800647
-1.45667	8.1049	-2.89816	0.00679184	0.440625	-2.66693	1735	ILMN_3231881	LOC728026	1990154
0.662568	6.48457	2.89121	0.00691099	0.440625	-2.6771	6724	ILMN_1660277	LOC731999	4760600
-1.38839	7.2377	-2.88949	0.00694083	0.440625	-2.67962	26635	ILMN_3275771	LOC642567	5090382
1.06179	8.45597	2.88625	0.00699728	0.440625	-2.68436	38920	ILMN_1792733	FOXA3	630341
-0.948198	6.48796	-2.8828	0.00705798	0.440625	-2.68942	33577	ILMN_3289489	LOC387753	6580368
0.683574	6.41383	2.87826	0.00713852	0.440625	-2.69605	21510	ILMN_1739199	FAM39DP	1580053
0.860994	7.81495	2.87513	0.00719441	0.440625	-2.70062	40086	ILMN_3248781	SDHAP2	5130379
0.926849	7.57315	2.87399	0.00721493	0.440625	-2.70228	1591	ILMN_3251676	BCL2L15	780754
0.506039	8.93568	2.87382	0.00721809	0.440625	-2.70254	22212	ILMN_1723177	ANAPC5	4730408
0.821911	7.81747	2.87376	0.00721919	0.440625	-2.70263	5375	ILMN_1793522	PRKAB1	1260440
0.398122	8.06566	2.87215	0.00724815	0.440625	-2.70497	9901	ILMN_1721623	APOO	2690132
1.7368	8.51348	2.86926	0.00730066	0.440625	-2.70919	1907	ILMN_2388263	HEPACAM2	1300427
-0.799661	6.99601	-2.86654	0.00735034	0.440625	-2.71316	23641	ILMN_3243568	LOC100131835	2320301
0.962816	10.3938	2.86449	0.00738794	0.440625	-2.71615	40343	ILMN_1657495	MLEC	1990546
0.8028	6.69701	2.86152	0.00744298	0.440625	-2.72049	46687	ILMN_2376667	POFUT2	6510133
0.75711	7.16396	2.86073	0.00745768	0.440625	-2.72164	12298	ILMN_1782743	LETMD1	1850379
0.470294	8.49192	2.85598	0.0075463	0.440625	-2.72855	43126	ILMN_2383489	CDK5RAP3	650601
0.473994	8.95416	2.85586	0.00754859	0.440625	-2.72873	47114	ILMN_1716093	KRT10	5560682
0.629573	7.79484	2.85586	0.00754865	0.440625	-2.72874	12199	ILMN_1674135	RALGPS1	990280
-1.00054	7.71163	-2.85568	0.00755197	0.440625	-2.72899	11984	ILMN_1711617	GMFG	3370452
0.483098	8.89504	2.8541	0.00758182	0.440625	-2.7313	26146	ILMN_1747223	FRYL	6480743
-1.31976	6.78843	-2.85213	0.00761902	0.440625	-2.73417	41386	ILMN_1741648	HLA-DQB2	6860189
0.473442	9.21162	2.85064	0.00764735	0.440625	-2.73634	1947	ILMN_3300972	SIVA1	1450477
0.650179	10.8251	2.85049	0.00765015	0.440625	-2.73655	7132	ILMN_1726928	TCEA3	4050491
0.61354	7.40868	2.84536	0.00774841	0.440625	-2.74402	1869	ILMN_1663541	B4GALT7	520332
0.781751	7.60169	2.84292	0.00779548	0.440625	-2.74756	35689	ILMN_1849186		1820743
0.579296	5.80967	2.84139	0.00782517	0.440625	-2.74979	22229	ILMN_3183139	LOC100130914	4880630
-0.448789	11.3824	-2.84075	0.00783762	0.440625	-2.75072	29073	ILMN_1769810	ARL6IP5	2070563
-0.597935	6.44298	-2.84062	0.00784009	0.440625	-2.7509	18786	ILMN_1758087	TAOK1	5900435
0.4421	9.1534	2.83504	0.00794947	0.440625	-2.75901	8429	ILMN_1794825	ALDH3A2	1690608
0.546041	10.7811	2.83487	0.00795295	0.440625	-2.75926	42528	ILMN_1653115	ECH1	5360553
0.686962	6.14695	2.83316	0.00798665	0.440625	-2.76173	8851	ILMN_2412860	MCM4	2630711
0.391962	9.24624	2.83024	0.0080447	0.440625	-2.76597	19255	ILMN_2088410	PSMG2	4260022
0.433898	9.52356	2.83011	0.00804733	0.440625	-2.76616	26093	ILMN_1763129	DCTPP1	7650435
0.862104	8.00971	2.82948	0.00805996	0.440625	-2.76708	6906	ILMN_1767766	PRDX2	6550064
1.31863	7.27182	2.82654	0.00811894	0.440625	-2.77135	30501	ILMN_1665884	REP15	20753
1.11779	8.97801	2.8259	0.00813188	0.440625	-2.77228	40804	ILMN_1804415	SMAGP	4610139
-1.19852	7.76456	-2.82505	0.00814897	0.440625	-2.77351	45820	ILMN_2364768	MYLK	1300286
0.716349	8.30805	2.82331	0.00818423	0.440625	-2.77603	39742	ILMN_1740234	GSTO2	2260730
0.918702	7.41545	2.82016	0.00824825	0.440625	-2.78059	23871	ILMN_1790461	C6orf125	6520692
0.484684	6.0465	2.81996	0.0082524	0.440625	-2.78088	36825	ILMN_1678814	UBL5	1440551
-0.918499	9.9481	-2.81694	0.00831415	0.440625	-2.78525	45224	ILMN_1770338	TM4SF1	2680110
0.468503	6.07979	2.81413	0.00837223	0.440625	-2.78932	5279	ILMN_1679158	FAAH2	130167
0.725152	6.39876	2.81214	0.00841355	0.440625	-2.7922	35162	ILMN_1673950	STBD1	6180047
-1.29975	10.7024	-2.81156	0.00842558	0.440625	-2.79303	20243	ILMN_1795325	ACTG2	4610431
-0.639808	10.258	-2.80997	0.00845876	0.440625	-2.79533	17183	ILMN_2062381	LCOR	7150554
-0.749018	6.96873	-2.80948	0.00846904	0.440625	-2.79604	44495	ILMN_1720513	SETBP1	5310079
0.562274	6.70565	2.8074	0.00851273	0.440625	-2.79905	34269	ILMN_1783815	COG7	1030358
0.499426	9.99033	2.8048	0.00856752	0.440625	-2.80281	35178	ILMN_1788099	LSM4	3840594
-0.719024	7.71306	-2.80326	0.00860016	0.440625	-2.80503	907	ILMN_1703487	LMO4	5910523
-0.794758	6.76995	-2.80264	0.00861349	0.440625	-2.80594	18349	ILMN_3291413	LOC646672	5080372
0.642985	10.7781	2.80056	0.00865787	0.440625	-2.80894	20888	ILMN_1789136	SERF2	1580309
-0.701042	9.88151	-2.80033	0.00866269	0.440625	-2.80927	38401	ILMN_1789074	HSPA1A	6380717
-0.529548	8.69307	-2.79988	0.00867239	0.440625	-2.80992	26576	ILMN_2392286	IP6K1	6040064
1.4642	9.03287	2.79978	0.00867455	0.440625	-2.81007	1940	ILMN_3307693	WFDC2	4890564
0.64359	8.92682	2.79901	0.00869104	0.440625	-2.81118	25921	ILMN_1687247	SPATA20	5050520
0.395503	9.6777	2.79564	0.00876362	0.440625	-2.81605	11944	ILMN_2110281	UFC1	4780136
0.494412	8.82587	2.79114	0.00886129	0.440625	-2.82253	29683	ILMN_1741331	MUDENG	6220221
1.17996	10.5609	2.78794	0.00893144	0.440625	-2.82714	21096	ILMN_1740717	ADH1C	1510750
-1.45595	8.7077	-2.78716	0.00894872	0.440625	-2.82827	42057	ILMN_1759954	PTMA	460386
1.25278	8.90006	2.7871	0.00894988	0.440625	-2.82835	46326	ILMN_2278984	FAM55D	4230187
0.300667	9.70968	2.78643	0.0089647	0.440625	-2.82932	45512	ILMN_1745885	POLR2F	6370762
0.52749	8.25096	2.78582	0.00897816	0.440625	-2.83019	32674	ILMN_2160005	NUMA1	3890673
0.683476	10.592	2.78535	0.00898855	0.440625	-2.83087	939	ILMN_1658847	MGC61598	3800482
-0.574983	6.53181	-2.78443	0.00900894	0.440625	-2.83219	22124	ILMN_2380418	BICD2	6840064
0.840518	8.47066	2.78206	0.00906184	0.440625	-2.83562	31289	ILMN_1774265	C2orf82	4280327
-0.983742	7.20717	-2.78177	0.00906831	0.440625	-2.83604	37217	ILMN_1672661	SP110	1990397
0.477573	9.42294	2.7806	0.00909434	0.440625	-2.83771	46340	ILMN_1783681	MRPL34	5960114
0.80625	7.96288	2.77889	0.00913279	0.440625	-2.84018	7027	ILMN_1783337	DECR2	380148
-1.09803	9.078	-2.77846	0.00914248	0.440625	-2.8408	21863	ILMN_1756071	MFGE8	5560075
0.6112	6.01402	2.77575	0.00920355	0.440625	-2.8447	12208	ILMN_1720526	CENPN	6550373
0.899438	7.67132	2.77049	0.0093233	0.440625	-2.85226	43296	ILMN_1707137	C17orf97	4640161
0.450244	8.82833	2.76912	0.00935469	0.440625	-2.85422	19882	ILMN_1728535	COPZ1	6330309
0.667188	6.16487	2.76593	0.0094282	0.440625	-2.8588	38625	ILMN_1715968	MLL4	4060608
0.570601	10.0711	2.76465	0.00945792	0.440625	-2.86064	377	ILMN_1812474	TFG	870176
0.751345	6.43216	2.76429	0.00946621	0.440625	-2.86115	36984	ILMN_1799589	NOXA1	630181
0.48157	9.48558	2.76427	0.00946677	0.440625	-2.86119	36662	ILMN_1761010	PCCB	540056
0.528196	9.84481	2.76227	0.0095133	0.440625	-2.86406	539	ILMN_3291709	LOC402175	520468
0.539626	6.03282	2.76219	0.00951521	0.440625	-2.86417	14423	ILMN_1675577	TRMT61A	4150484
-1.17045	7.08154	-2.76045	0.00955597	0.440625	-2.86667	14726	ILMN_1789733	CLIP3	650689
0.705779	8.60378	2.7582	0.00960887	0.440625	-2.8699	3150	ILMN_1759948	RNF5P1	3450377
0.88212	6.99188	2.75741	0.0096273	0.440625	-2.87102	1252	ILMN_2085012	TMEM176B	6620681
0.481464	8.45767	2.75666	0.00964522	0.440625	-2.87211	32605	ILMN_1672717	C10orf57	1170398
0.84984	8.25036	2.75654	0.00964787	0.440625	-2.87227	3613	ILMN_1677239	CCDC14	4390612
-0.734199	7.42594	-2.75639	0.00965147	0.440625	-2.87249	44831	ILMN_1680579	ATP2B4	6100482
0.829856	6.63932	2.75592	0.00966267	0.440625	-2.87317	11250	ILMN_1694233	ACYP1	5910148
-0.987837	8.39924	-2.75463	0.00969315	0.440625	-2.87501	16549	ILMN_2211800	HMGB1L1	3990202
0.592368	10.439	2.75383	0.00971233	0.440625	-2.87617	29927	ILMN_2359453	ERGIC3	6200259
-0.938053	7.03189	-2.75096	0.00978072	0.440625	-2.88027	19675	ILMN_1713156	MSL3L1	1740433
-1.10211	6.48566	-2.74947	0.00981665	0.440625	-2.88241	19666	ILMN_1810725	FAM129A	4230735
0.422918	8.18099	2.74618	0.00989594	0.440625	-2.88712	12498	ILMN_2217329	IAH1	1300743
0.727718	10.3343	2.74587	0.00990339	0.440625	-2.88756	1555	ILMN_2091347	IDH1	6270670
0.700862	6.07801	2.74549	0.00991264	0.440625	-2.8881	17239	ILMN_1692020	PRSS16	430768
0.682317	8.68017	2.74537	0.00991549	0.440625	-2.88827	26621	ILMN_3238269	NDUFA6	6580132
-0.675351	9.07969	-2.74336	0.00996432	0.440625	-2.89115	14069	ILMN_1751034	ITPRIPL2	1190739
0.907045	7.16785	2.74218	0.00999312	0.440625	-2.89283	10230	ILMN_3268228	FLJ32063	1500220
0.722811	6.61223	2.74209	0.00999533	0.440625	-2.89296	13743	ILMN_1688103	CTNNBIP1	430259
0.647872	5.99156	2.73998	0.0100472	0.440625	-2.89599	5043	ILMN_1666827	C4orf41	1470519
-0.573049	9.79914	-2.73694	0.0101221	0.440625	-2.90033	42031	ILMN_1784300	TUBA4A	4760474
0.984889	6.52131	2.73624	0.0101395	0.440625	-2.90133	31853	ILMN_2415926	THOC3	2480328
0.652376	6.26691	2.73609	0.0101431	0.440625	-2.90154	29557	ILMN_2234343	ACP6	4670671
0.639628	8.94329	2.73203	0.0102443	0.440625	-2.90735	24335	ILMN_1722726	RICS	1340288
0.910062	8.76214	2.72964	0.0103042	0.440625	-2.91076	29926	ILMN_2359456	ERGIC3	160669
0.697024	7.19083	2.72907	0.0103184	0.440625	-2.91156	22554	ILMN_1699636	ACIN1	4860204
0.692467	6.11325	2.72881	0.010325	0.440625	-2.91194	14351	ILMN_2166384	IPO5	1440632
0.559634	7.70396	2.72877	0.010326	0.440625	-2.912	9222	ILMN_1665004	CASC3	2970463
0.456693	6.45533	2.72586	0.0103997	0.440625	-2.91615	12251	ILMN_2323418	KRIT1	2070706
0.701205	6.53621	2.72559	0.0104066	0.440625	-2.91654	46534	ILMN_2151368	NOL12	2060064
0.505205	9.44765	2.72187	0.0105013	0.440625	-2.92184	33343	ILMN_1723962	LXN	60670
-0.93041	7.11609	-2.72103	0.0105229	0.440625	-2.92304	30920	ILMN_3200597	LOC441154	2710100
0.706747	6.11032	2.72048	0.010537	0.440625	-2.92382	43295	ILMN_1713803	C17orf97	2640142
0.366453	9.48372	2.72038	0.0105394	0.440625	-2.92395	27550	ILMN_1678546	PEX11B	940021
-1.08947	6.71415	-2.72008	0.0105472	0.440625	-2.92439	21838	ILMN_1712075	SYNM	2760735
-0.509962	6.58271	-2.71792	0.0106028	0.440625	-2.92746	9639	ILMN_1753892	LOC654121	1230554
-0.320971	7.58948	-2.71503	0.0106777	0.440625	-2.93158	39111	ILMN_1759030	MAP4K5	2690475
0.530487	10.6852	2.71451	0.0106912	0.440625	-2.93232	43507	ILMN_1769299	MTMR11	3890138
-0.697084	8.4184	-2.71399	0.0107048	0.440625	-2.93306	13257	ILMN_3227994	LOC729992	2100577
0.570899	8.98	2.71368	0.010713	0.440625	-2.9335	9354	ILMN_1729142	CENPV	1030026
0.467271	11.6761	2.70975	0.0108157	0.440625	-2.93908	34433	ILMN_1806408	ACADVL	1170647
0.545022	9.17382	2.70909	0.0108333	0.440625	-2.94003	20138	ILMN_1786105	PCBD1	3140021
0.471626	5.93224	2.70889	0.0108384	0.440625	-2.94031	25090	ILMN_1701940	FAM73B	5090603
0.639975	7.36968	2.70762	0.0108719	0.440625	-2.94211	9786	ILMN_1695020	NEK3	1190504
-1.54783	7.97412	-2.70631	0.0109066	0.440625	-2.94398	18930	ILMN_2095660	TMEM156	2000364
0.683074	6.73557	2.70413	0.0109646	0.440625	-2.94708	45999	ILMN_1797893	PFAAP5	990020
0.567879	7.77698	2.70202	0.011021	0.440625	-2.95007	17123	ILMN_1782257	METT11D1	1070288
0.343084	9.54368	2.70096	0.0110494	0.440625	-2.95158	6516	ILMN_1810334	COMMD7	7050576
0.435622	8.71101	2.69993	0.0110771	0.440625	-2.95304	43690	ILMN_1680591	RTKN	6100382
-0.432211	8.45882	-2.69984	0.0110796	0.440625	-2.95318	14356	ILMN_1701441	LPAR1	1050356
0.686234	6.45287	2.69817	0.0111244	0.440625	-2.95553	22987	ILMN_1743538	MLLT10	3890170
-0.974152	6.88863	-2.69742	0.0111448	0.440625	-2.95661	21277	ILMN_3301052	LOC728791	5570630
0.576879	11.5807	2.69727	0.011149	0.440625	-2.95682	8566	ILMN_3266128	LOC100129553	4390167
1.10847	8.47961	2.69694	0.0111578	0.440625	-2.95729	14171	ILMN_1784299	C19orf43	1470358
-0.740118	6.54869	-2.69603	0.0111825	0.440625	-2.95858	31034	ILMN_3301451	LOC729200	1510050
-0.898842	7.33479	-2.69551	0.0111965	0.440625	-2.95931	33162	ILMN_1761968	PPP1R14A	6020468
0.610538	6.84974	2.69499	0.0112107	0.440625	-2.96005	7877	ILMN_1794968	LRRC28	3140537
1.21284	9.13544	2.69406	0.0112361	0.440625	-2.96137	3123	ILMN_2304495	PPP1R1B	1940747
0.68697	6.60736	2.69399	0.0112379	0.440625	-2.96147	28082	ILMN_2348975	NASP	4260682
-1.06278	6.43977	-2.69332	0.0112563	0.440625	-2.96242	39815	ILMN_1690907	CCR6	5890470
0.851484	7.66773	2.69324	0.0112584	0.440625	-2.96253	20386	ILMN_2358652	NXF1	4850497
0.666698	8.01472	2.69257	0.0112769	0.440625	-2.96349	22573	ILMN_1680239	NUDT9	5220132
0.524061	6.14987	2.6898	0.0113527	0.440625	-2.96741	10915	ILMN_1706005	GALT	6520669
-1.31284	8.26587	-2.6832	0.0115357	0.440625	-2.97676	21741	ILMN_3230608	NBPF8	450100
0.842301	8.16329	2.68301	0.0115411	0.440625	-2.97703	34345	ILMN_1769473	SETD2	1260615
0.68261	6.36752	2.68289	0.0115445	0.440625	-2.9772	29006	ILMN_1664960	KIAA0284	4180086
-0.8658	6.43347	-2.68268	0.0115502	0.440625	-2.97749	16853	ILMN_3182762	LOC100129685	6620730
-0.525416	9.3879	-2.68208	0.011567	0.440625	-2.97834	37952	ILMN_1699856	RALGDS	2140735
-0.898952	9.13888	-2.68086	0.0116014	0.440625	-2.98007	23563	ILMN_1657153	ACTR3	6940176
0.88342	9.16265	2.67965	0.0116355	0.440625	-2.98179	25177	ILMN_1795342	MLPH	2120452
0.783366	7.25506	2.67936	0.0116435	0.440625	-2.98219	37461	ILMN_2361807	OS9	1030593
1.24018	6.53668	2.67648	0.0117248	0.440625	-2.98626	25836	ILMN_1690923	CAPN9	7550762
-0.405091	8.57123	-2.67492	0.0117692	0.440625	-2.98846	39596	ILMN_1814113	ZFR	6060215
0.817085	6.90044	2.67459	0.0117787	0.440625	-2.98894	28125	ILMN_1699254	PLEKHH1	2490068
0.598917	11.7769	2.67311	0.0118209	0.440625	-2.99103	29307	ILMN_2219134	RPS15	20021
0.380848	9.25065	2.67241	0.0118409	0.440625	-2.99201	28387	ILMN_2086064	SNRPC	6270717
1.05459	8.87806	2.66998	0.0119106	0.440625	-2.99544	46354	ILMN_2384122	GPR56	5490768
0.472782	9.37807	2.66915	0.0119346	0.440625	-2.99662	22287	ILMN_2049303	DCI	2100079
-1.02721	6.69306	-2.66728	0.0119886	0.440625	-2.99926	23821	ILMN_1660806	CSRP2	1990152
0.87138	8.52618	2.66564	0.0120361	0.440625	-3.00157	46724	ILMN_2347193	GSDMB	5390608
1.39534	8.26237	2.66281	0.0121187	0.440625	-3.00556	25835	ILMN_1731073	CAPN9	2060347
-1.2041	8.42287	-2.66029	0.0121925	0.440625	-3.00911	35615	ILMN_3279414	LOC440595	3990672
1.13034	8.93748	2.66011	0.0121978	0.440625	-3.00936	40344	ILMN_3243381	MLEC	1780601
0.551045	7.22512	2.6601	0.0121982	0.440625	-3.00939	19054	ILMN_1676075	KLHL12	6840500
0.719808	6.28457	2.66009	0.0121983	0.440625	-3.00939	9906	ILMN_2223380	PPWD1	770379
-0.400702	10.5264	-2.65853	0.0122443	0.440625	-3.01159	31160	ILMN_2180682	MTPN	4210128
0.725712	6.17441	2.65804	0.0122589	0.440625	-3.01228	21150	ILMN_1677314	MUC1	520128
2.20182	10.3298	2.65795	0.0122614	0.440625	-3.01241	28145	ILMN_2165993	ITLN1	7610170
-1.06476	8.30822	-2.65406	0.012377	0.443357	-3.01789	41510	ILMN_2404850	RPL14	3930008
0.387989	10.3744	2.65111	0.0124653	0.444525	-3.02204	15358	ILMN_1672878	ABR	620240
1.10423	9.08995	2.65033	0.0124889	0.444525	-3.02314	47203	ILMN_1805519	CD24	5090347
0.688937	9.0359	2.64644	0.0126062	0.444587	-3.02861	41106	ILMN_1746561	BCL2L2	5050156
0.860887	6.6369	2.6464	0.0126075	0.444587	-3.02867	21714	ILMN_1807136	LOC729559	3130041
0.608148	6.71864	2.64565	0.0126304	0.444587	-3.02972	30191	ILMN_1810915	FAAH	1990471
0.792641	7.70527	2.64311	0.0127078	0.444587	-3.03329	14413	ILMN_1785413	ATP2C2	2510669
-0.633352	7.16364	-2.64184	0.0127464	0.444587	-3.03507	33584	ILMN_1675085	UBA6	2070019
-1.0357	7.7066	-2.64176	0.0127489	0.444587	-3.03518	33108	ILMN_2173004	RAB8B	1740497
0.588311	8.30054	2.63999	0.0128034	0.444587	-3.03767	37732	ILMN_1785336	PMM2	1260315
0.716308	9.24526	2.6395	0.0128186	0.444587	-3.03837	38088	ILMN_2352097	GPR56	4890241
0.332045	11.5091	2.63757	0.0128781	0.444587	-3.04107	5215	ILMN_2117330	NDUFB2	4150687
0.593007	6.40683	2.63728	0.0128871	0.444587	-3.04148	44799	ILMN_1674710	LOC647784	380114
0.433958	9.03781	2.62907	0.0131437	0.446298	-3.05299	12485	ILMN_2380588	C6orf108	7210484
0.642277	6.15898	2.62885	0.0131506	0.446298	-3.0533	27366	ILMN_2381138	SEH1L	6760504
-0.934766	6.60224	-2.62754	0.0131919	0.446298	-3.05513	24098	ILMN_2228196	C6orf170	3930671
-0.659262	6.94193	-2.6267	0.0132184	0.446298	-3.0563	38612	ILMN_3201365	LOC442232	7400427
0.623072	6.16103	2.62534	0.0132617	0.446298	-3.05821	37546	ILMN_1789793	NUAK2	380202
-0.637373	10.6804	-2.62504	0.0132712	0.446298	-3.05863	22265	ILMN_1656292	LOC388532	2900470
0.567645	5.9913	2.62457	0.0132863	0.446298	-3.05929	15699	ILMN_1722894	ZNRD1	4050673
0.72434	8.52635	2.62386	0.0133088	0.446298	-3.06028	33704	ILMN_1731851	OXA1L	6900402
0.590855	5.97773	2.62301	0.013336	0.446298	-3.06147	25595	ILMN_2072140	BTF3L4	1170717
0.511189	10.9412	2.6218	0.0133747	0.446298	-3.06317	10017	ILMN_3243705	PDXDC1	4590725
-0.832839	8.33772	-2.62029	0.0134231	0.446298	-3.06528	13265	ILMN_1655710	LOC642989	6280446
0.5534	6.51361	2.62015	0.0134276	0.446298	-3.06547	32555	ILMN_1668185	ZNF282	160364
0.674899	8.73743	2.61831	0.0134871	0.446298	-3.06805	40475	ILMN_1685156	ADCY6	3120600
-0.453798	6.17413	-2.61725	0.0135213	0.446298	-3.06953	29545	ILMN_1720243	IL25	1990538
0.841787	7.74773	2.61423	0.0136195	0.446298	-3.07375	13934	ILMN_1652490	MANSC1	150041
-0.487294	8.92124	-2.61333	0.0136486	0.446298	-3.075	31537	ILMN_2107184	SNRK	2060095
0.463397	11.7958	2.61333	0.0136487	0.446298	-3.075	38816	ILMN_1812638	ATP5L	6370411
0.803316	8.27594	2.61212	0.0136883	0.446298	-3.0767	44985	ILMN_1718706	ERAL1	4590537
0.520862	9.45884	2.61006	0.0137559	0.446298	-3.07958	2923	ILMN_1779558	GAS6	70730
-0.889846	7.01819	-2.60779	0.0138306	0.446298	-3.08274	34576	ILMN_2180606	NAT13	6620368
0.570012	9.33337	2.60695	0.0138586	0.446298	-3.08392	38884	ILMN_1712719	MAP7	5820491
1.10736	8.2754	2.60583	0.0138958	0.446298	-3.08548	9414	ILMN_2404154	SERPINA1	6380484
-1.19172	8.23997	-2.60464	0.0139351	0.446298	-3.08713	18489	ILMN_3199974	LOC100131787	4830377
0.454977	10.3538	2.60351	0.0139727	0.446298	-3.0887	14042	ILMN_1779735	C7orf59	4590615
0.660324	6.32769	2.60283	0.0139956	0.446298	-3.08966	34225	ILMN_1669259	ANKRD49	520341
0.47446	11.5006	2.6015	0.01404	0.446298	-3.09151	7266	ILMN_1680314	TXN	4290543
0.717819	8.97782	2.59957	0.0141051	0.446298	-3.09421	35187	ILMN_1812777	MRPL35	5340100
0.601837	7.32051	2.59683	0.0141976	0.446298	-3.09802	44880	ILMN_2195482	CACNB3	1980328
-0.55933	11.8758	-2.59473	0.0142689	0.446298	-3.10095	31280	ILMN_2396444	CD14	6370369
-0.938603	8.73782	-2.59404	0.0142924	0.446298	-3.10191	15367	ILMN_2176037	GNA13	6650161
0.535482	6.91641	2.59325	0.0143193	0.446298	-3.10301	24216	ILMN_1781996	NUDT16	6620402
-0.728093	10.7934	-2.59319	0.0143211	0.446298	-3.10308	43260	ILMN_1795243	LOC220433	6200747
0.904509	12.1971	2.59139	0.0143827	0.446298	-3.10558	19862	ILMN_1691156	MT1A	6200402
0.364023	11.129	2.59106	0.0143941	0.446298	-3.10604	28098	ILMN_3247452	LOC100128731	5130142
0.731667	6.35317	2.59087	0.0144006	0.446298	-3.10631	39453	ILMN_1769409	C9orf123	70753
-1.04138	6.91025	-2.58935	0.0144531	0.446298	-3.10843	37197	ILMN_2415786	CD96	4560743
0.507864	7.14971	2.58859	0.014479	0.446298	-3.10948	12284	ILMN_2333766	HISPPD2A	1690333
0.726609	8.6775	2.58855	0.0144806	0.446298	-3.10954	24661	ILMN_1714384	PCCA	4730309
0.556495	6.11168	2.58613	0.014564	0.446298	-3.11289	34722	ILMN_2319424	GYG2	4070241
-0.843075	7.19905	-2.58604	0.0145674	0.446298	-3.11303	16589	ILMN_1795835	LOC338758	6650035
0.460748	9.10284	2.58508	0.0146005	0.446298	-3.11435	20630	ILMN_2332964	LGMN	1300452
-0.830962	7.21041	-2.58416	0.0146326	0.446298	-3.11563	34931	ILMN_1682567	CCDC106	3940471
0.731084	7.38581	2.58111	0.0147393	0.446298	-3.11988	15947	ILMN_1770719	KIAA0664	7400711
0.377964	8.68841	2.58089	0.0147468	0.446298	-3.12017	42470	ILMN_1755234	SSH3	540608
-1.0378	7.57098	-2.5795	0.0147957	0.446298	-3.1221	35414	ILMN_1781388	PGM5	4480112
0.709068	10.3828	2.57892	0.0148163	0.446298	-3.12291	39944	ILMN_1732066	CKMT1A	3420661
-0.94496	7.5458	-2.57824	0.0148402	0.446298	-3.12385	655	ILMN_3225121	LOC728484	6020754
0.534268	6.50357	2.57697	0.014885	0.446298	-3.12561	41246	ILMN_1762666	DHRS4	5560307
-1.56088	8.39444	-2.57623	0.0149113	0.446298	-3.12664	33197	ILMN_1717990	CALD1	5890064
-1.25891	7.7563	-2.5752	0.0149478	0.446298	-3.12807	32027	ILMN_1679262	DPYSL3	4290431
0.65993	6.23449	2.57381	0.014997	0.446298	-3.12999	37933	ILMN_1671005	IRF2BP2	6660768
-0.783636	7.36671	-2.57208	0.015059	0.446298	-3.13239	15375	ILMN_2184966	ZHX2	4390646
0.553069	6.01248	2.56813	0.0152007	0.446298	-3.13786	33573	ILMN_1733519	HMGB3	7570050
-0.805361	8.0473	-2.56689	0.0152457	0.446298	-3.13958	46229	ILMN_1748911	SNAP23	5810435
-0.866111	7.53632	-2.56684	0.0152473	0.446298	-3.13964	34514	ILMN_2379788	HIF1A	2680722
1.05899	10.2696	2.56633	0.0152658	0.446298	-3.14035	46328	ILMN_1806386	FAM55D	3140706
-0.916835	6.9961	-2.56565	0.0152906	0.446298	-3.1413	15979	ILMN_2230025	PDLIM3	6330008
-1.08768	9.1568	-2.56539	0.0152999	0.446298	-3.14165	7774	ILMN_1655595	SERPINE2	5080192
-0.853149	6.22822	-2.56379	0.0153579	0.446298	-3.14386	4738	ILMN_2279367	FCAR	4250193
0.771622	7.77046	2.56325	0.0153777	0.446298	-3.14461	33760	ILMN_1676026	MRPS26	3310445
-0.28869	9.26988	-2.55616	0.0156384	0.446298	-3.15441	38293	ILMN_1789999	SLC30A7	3120402
0.55352	8.65517	2.55599	0.0156446	0.446298	-3.15465	38775	ILMN_1671482	GALM	2480450
-0.619168	6.86513	-2.55595	0.0156462	0.446298	-3.15471	11714	ILMN_3236680	LOC100134393	4060086
0.320913	8.89215	2.55308	0.0157526	0.446298	-3.15866	16176	ILMN_1746012	MBD6	1770343
-0.371452	7.23294	-2.55279	0.0157634	0.446298	-3.15906	20297	ILMN_2205896	MEIS3P1	4610280
-0.550974	7.59456	-2.55077	0.0158392	0.446298	-3.16185	34213	ILMN_1733615	MTF2	2760255
-0.637297	8.0031	-2.54949	0.015887	0.446298	-3.16361	13518	ILMN_1740319	IFI27L2	1940274
-1.54885	8.79779	-2.54893	0.0159082	0.446298	-3.16439	30463	ILMN_3308961	MIR1974	2260349
0.816193	8.307	2.54879	0.0159135	0.446298	-3.16458	28094	ILMN_2376408	DPM3	2850520
-0.524921	7.6047	-2.54684	0.0159869	0.446298	-3.16727	30229	ILMN_1725992	RAPGEF6	3390504
0.86482	7.75659	2.54667	0.0159935	0.446298	-3.16751	19434	ILMN_1802706	IDH3G	6220367
0.620604	6.28356	2.54658	0.0159967	0.446298	-3.16762	29298	ILMN_1767337	SFXN5	4560192
0.529462	5.94635	2.54612	0.0160143	0.446298	-3.16826	1435	ILMN_1750981	SLC25A26	1850458
0.369297	10.4339	2.544	0.0160947	0.446298	-3.17118	30704	ILMN_1800461	CSNK2B	3450156
-1.1498	7.61134	-2.543	0.0161325	0.446298	-3.17255	11811	ILMN_3200539	LOC100131672	3930370
0.658514	11.6903	2.54257	0.0161492	0.446298	-3.17315	46570	ILMN_1802192	C10orf99	4250092
-0.535242	9.28668	-2.54174	0.0161807	0.446298	-3.17429	20141	ILMN_2401779	FAM102A	3840215
1.35413	8.50652	2.54151	0.0161896	0.446298	-3.17461	16434	ILMN_1775170	MT1X	6620528
-1.5951	9.25801	-2.53988	0.0162519	0.446298	-3.17685	26968	ILMN_1686109	CCL23	6110343
0.667419	8.1225	2.53936	0.016272	0.446298	-3.17757	25878	ILMN_1674560	GBA2	2030438
0.609491	5.98824	2.53619	0.0163942	0.446298	-3.18193	22276	ILMN_1813544	OXCT1	1090768
0.729547	7.6645	2.53373	0.0164895	0.446298	-3.18531	9239	ILMN_1697925	APOB48R	6250241
0.410643	10.7034	2.53293	0.0165207	0.446298	-3.18641	13453	ILMN_1815115	CYC1	1770520
0.780071	9.09886	2.53239	0.0165417	0.446298	-3.18715	2924	ILMN_1784749	GAS6	4280632
0.718638	9.03811	2.53169	0.0165688	0.446298	-3.18811	29530	ILMN_1795826	ATP6V0D1	6330377
-0.543289	6.26543	-2.53091	0.0165994	0.446298	-3.18918	1922	ILMN_3190972	LOC100130291	2760100
0.538171	6.94824	2.52922	0.0166659	0.446298	-3.19151	8768	ILMN_3248343	INO80	3170538
0.348028	9.5391	2.52861	0.0166895	0.446298	-3.19234	43129	ILMN_1689389	SF3B5	7330068
0.377498	10.8053	2.52564	0.0168068	0.446298	-3.19642	41000	ILMN_1759915	ARPC1A	7610692
-0.941953	6.65663	-2.52419	0.0168645	0.446298	-3.19841	36322	ILMN_2259119	PRMT2	2640161
0.70488	7.81251	2.52382	0.0168792	0.446298	-3.19892	35816	ILMN_1733675	MPP1	5310554
0.444562	8.78473	2.5232	0.0169038	0.446298	-3.19977	3259	ILMN_2311989	CUTA	3120707
0.829142	7.60926	2.52094	0.0169937	0.446298	-3.20286	43177	ILMN_1722838	MRPL46	4210762
0.462098	5.88511	2.52031	0.0170189	0.446298	-3.20373	7989	ILMN_3245973	MSL1	430551
0.462844	8.96142	2.51723	0.0171426	0.446298	-3.20795	36043	ILMN_1721106	C14orf159	130020
0.427688	5.81856	2.51246	0.0173359	0.446298	-3.21448	20020	ILMN_1762639	MED11	7560075
0.489662	9.88567	2.51178	0.0173637	0.446298	-3.21541	6110	ILMN_1812262	DDR1	3710196
0.710103	7.21407	2.51071	0.0174073	0.446298	-3.21687	5023	ILMN_2388272	MED24	1980382
0.563359	6.25713	2.50964	0.0174509	0.446298	-3.21833	40479	ILMN_1681777	SHROOM2	7550324
0.625728	8.50346	2.50841	0.0175013	0.446298	-3.22001	45564	ILMN_1813641	C9orf167	1110139
0.62733	6.00787	2.50616	0.017594	0.446298	-3.22309	36518	ILMN_1797735	C1orf21	2070470
0.501335	9.51579	2.50541	0.0176251	0.446298	-3.22412	8610	ILMN_1799103	SNRPB	4860243
1.02028	7.94044	2.50401	0.0176832	0.446298	-3.22603	24644	ILMN_1696450	KLK1	650561
0.562603	7.70845	2.50232	0.0177534	0.446298	-3.22834	21792	ILMN_1652806	ATP5J	650259
0.686871	7.54922	2.50231	0.0177538	0.446298	-3.22836	4487	ILMN_3188110	C19orf60	6760414
-0.691868	11.3015	-2.49787	0.0179393	0.446298	-3.23441	22201	ILMN_3275345	LOC100132291	7150414
0.50509	6.79082	2.49784	0.0179407	0.446298	-3.23445	33660	ILMN_1694780	GCHFR	5670475
0.790476	6.67794	2.49779	0.0179426	0.446298	-3.23452	6446	ILMN_1727248	INF2	4920474
0.5647	6.57	2.49638	0.0180022	0.446298	-3.23644	11768	ILMN_1698554	AACS	1580504
-0.592304	6.28068	-2.4945	0.0180816	0.446298	-3.23901	43693	ILMN_2128087	NAT12	2230059
-0.966478	8.35142	-2.49338	0.0181287	0.446298	-3.24052	32725	ILMN_1670379	ANTXR1	20647
-0.674247	6.328	-2.49306	0.0181426	0.446298	-3.24097	14276	ILMN_2181432	SPC24	5910349
-0.976178	10.4364	-2.49241	0.0181699	0.446298	-3.24184	21439	ILMN_2041101	ANXA2P1	3370202
0.925083	6.78851	2.49172	0.0181994	0.446298	-3.24279	38281	ILMN_2223056	TBX10	580673
0.397294	9.64828	2.49106	0.0182274	0.446298	-3.24368	36544	ILMN_1786658	BOLA3	3390093
-0.596283	6.79103	-2.49047	0.0182527	0.446298	-3.24449	38451	ILMN_3237329	FNIP2	3850519
0.706534	7.57478	2.48936	0.0183003	0.446298	-3.24601	40330	ILMN_1804476	GMPPA	830242
0.633206	6.13108	2.48932	0.0183018	0.446298	-3.24606	30046	ILMN_1655635	METTL3	6860524
0.559832	8.16435	2.48855	0.0183347	0.446298	-3.2471	40342	ILMN_1790410	RNASEN	4120022
1.04086	10.5971	2.48825	0.0183475	0.446298	-3.24751	6248	ILMN_1787266	SPINK1	2260326
0.448961	8.05484	2.4871	0.018397	0.446298	-3.24908	1531	ILMN_1683065	C2orf64	5390372
-0.572087	6.31172	-2.48675	0.0184123	0.446298	-3.24956	39371	ILMN_1690780	RFK	7100403
0.836249	9.89142	2.48624	0.0184343	0.446298	-3.25026	1635	ILMN_1791826	RAB25	50195
0.543584	8.82775	2.48524	0.0184773	0.446298	-3.25161	16287	ILMN_1680196	LAPTM4B	6650348
-0.945396	9.29731	-2.48507	0.0184847	0.446298	-3.25185	35147	ILMN_1757552	PTRF	4850301
0.600467	8.03158	2.48507	0.0184847	0.446298	-3.25185	41162	ILMN_2225595	ACAD8	730671
0.544975	10.3921	2.48208	0.0186142	0.446298	-3.25591	28984	ILMN_1733110	RASSF7	4390273
0.605462	6.20321	2.48192	0.0186209	0.446298	-3.25612	18579	ILMN_2403555	DHX30	6110608
-0.510378	8.67787	-2.48046	0.0186848	0.446298	-3.25811	47153	ILMN_1700541	FBLN1	580739
0.558973	5.99033	2.48045	0.018685	0.446298	-3.25812	3878	ILMN_1701111	RP5-1022P6.2	3360553
-0.886367	6.26211	-2.47914	0.0187422	0.446298	-3.2599	21471	ILMN_2105253	PTGR2	6220202
0.668183	6.31842	2.47835	0.018777	0.446298	-3.26098	18789	ILMN_1753064	TTC13	6200215
0.710163	8.46819	2.47704	0.0188344	0.446298	-3.26275	19051	ILMN_1686626	BAT1	160132
0.540855	7.93001	2.47694	0.0188385	0.446298	-3.26288	6814	ILMN_1753716	EIF2B1	6520682
0.407672	9.51651	2.47535	0.0189086	0.446298	-3.26504	21526	ILMN_1786718	NDUFV1	780487
0.823112	6.43709	2.47465	0.0189397	0.446298	-3.266	33780	ILMN_1744949	RHOBTB3	5870474
0.782073	7.27864	2.47461	0.0189414	0.446298	-3.26605	35286	ILMN_1783728	TBRG4	5810541
-0.908707	6.5572	-2.47306	0.0190098	0.446298	-3.26815	10563	ILMN_3289171	LOC100131572	6350440
0.670815	6.3371	2.47257	0.0190316	0.446298	-3.26882	12120	ILMN_1761450	DHRS4L2	1070414
0.887928	6.84617	2.47223	0.0190469	0.446298	-3.26928	41714	ILMN_1734288	DUSP18	3870408
-1.255	6.99164	-2.47197	0.0190583	0.446298	-3.26963	22759	ILMN_3283090	LOC391169	2940309
0.62536	6.72335	2.47134	0.0190861	0.446298	-3.27048	14915	ILMN_1807600	NPLOC4	1470154
0.504978	7.12844	2.47024	0.0191352	0.446298	-3.27197	39748	ILMN_1772522	ZFP161	1030324
0.48042	6.26536	2.46977	0.0191562	0.446298	-3.27261	38599	ILMN_1815759	CTDP1	4060167
0.573732	7.93664	2.46885	0.0191972	0.446298	-3.27386	40806	ILMN_1684446	SPAG7	3440070
0.505902	11.3866	2.46745	0.01926	0.446298	-3.27576	36683	ILMN_1343295	GAPDH	4490161
-1.08006	8.32972	-2.46735	0.0192642	0.446298	-3.27589	37633	ILMN_1752755	VWF	5870138
-0.850441	8.44661	-2.46624	0.0193142	0.446298	-3.27739	25503	ILMN_2149226	CAV1	1070215
1.11835	8.72333	2.46542	0.0193512	0.446298	-3.27851	1554	ILMN_1696432	IDH1	3180048
1.25201	9.92469	2.46476	0.0193809	0.446298	-3.2794	21577	ILMN_1814151	AGR2	3140463
-0.690665	8.54766	-2.4632	0.0194516	0.446298	-3.28152	14823	ILMN_2390821	THOC2	2490397
-0.458311	6.55661	-2.46088	0.0195566	0.446298	-3.28465	7536	ILMN_2385161	CUL4B	1300220
0.705287	7.39849	2.46085	0.0195582	0.446298	-3.2847	22968	ILMN_1807540	CBARA1	1010465
-0.85093	7.1169	-2.46029	0.0195837	0.446298	-3.28545	2071	ILMN_1892403	SNORD13	7210035
0.43214	9.42761	2.45968	0.0196113	0.446298	-3.28627	20583	ILMN_1657679	VAV3	6130326
0.589597	6.19231	2.45937	0.0196253	0.446298	-3.28669	40712	ILMN_1701918	KLHDC9	3870100
-0.958265	6.82476	-2.45888	0.0196477	0.446298	-3.28735	46102	ILMN_2327860	MAL	4040398
-0.845594	7.74373	-2.45831	0.0196739	0.446298	-3.28813	26955	ILMN_1682930	SIPA1	5810068
0.488465	6.7245	2.45808	0.0196843	0.446298	-3.28844	32797	ILMN_1688515	ZNF195	5550068
0.683335	11.0097	2.45602	0.0197787	0.446298	-3.29122	30081	ILMN_1680652	SELENBP1	7550292
-0.488237	9.50902	-2.45499	0.019826	0.446298	-3.29261	908	ILMN_2117171	LMO4	7210450
0.481088	6.06869	2.45448	0.0198497	0.446298	-3.2933	126	ILMN_1704173	AIFM3	4260551
0.563773	7.83825	2.45137	0.0199935	0.446298	-3.2975	28061	ILMN_1666632	VPS52	6840474
0.663215	7.12083	2.45099	0.020011	0.446298	-3.29801	27511	ILMN_1808712	RNF40	7560762
-1.04517	6.59827	-2.44819	0.0201414	0.446298	-3.30179	19120	ILMN_1798706	EBI2	4490520
-0.985953	7.14031	-2.44785	0.0201574	0.446298	-3.30225	18358	ILMN_1742025	OLFM1	2680072
0.918697	9.2499	2.44767	0.0201657	0.446298	-3.30249	16893	ILMN_2136089	MTE	2760537
0.708243	6.41468	2.44619	0.0202351	0.446298	-3.30448	28099	ILMN_1807177	KIAA1797	50544
0.36914	8.75228	2.4442	0.0203287	0.446298	-3.30717	45818	ILMN_1777526	MED20	3370671
0.601794	7.19527	2.44097	0.0204814	0.446298	-3.31152	36067	ILMN_1731991	SCYL1	1470376
-0.618105	11.6558	-2.44089	0.020485	0.446298	-3.31162	8077	ILMN_1759628	ATP1B3	4220632
0.550042	9.32986	2.43952	0.0205503	0.446298	-3.31347	3095	ILMN_1698766	PYCARD	6860687
1.02508	10.9628	2.43939	0.0205567	0.446298	-3.31365	26673	ILMN_1813350	HSD11B2	840176
-0.352255	8.30986	-2.43927	0.0205621	0.446298	-3.3138	5119	ILMN_1735680	TMEM30A	1240039
0.315788	9.09658	2.43821	0.0206125	0.446298	-3.31523	32699	ILMN_1768449	PRPSAP1	6130747
-0.366442	7.12257	-2.43805	0.0206202	0.446298	-3.31544	29440	ILMN_1788062	SH3GL1	4280639
-0.701357	8.72762	-2.43737	0.020653	0.446298	-3.31637	37366	ILMN_1778010	IL32	1400274
-1.01077	6.59577	-2.43511	0.0207611	0.446298	-3.3194	15490	ILMN_3259712	LOC100129952	6450010
0.845328	6.94608	2.43472	0.0207801	0.446298	-3.31993	9870	ILMN_1749180	RBM35A	110754
0.63467	6.0214	2.43178	0.0209214	0.446298	-3.32387	14138	ILMN_1738529	BCS1L	7100131
0.770202	6.36828	2.4315	0.020935	0.446298	-3.32425	36117	ILMN_1670925	CYB5D1	6420040
-0.449465	10.9812	-2.43149	0.0209358	0.446298	-3.32427	20758	ILMN_1714861	CD68	3120370
0.560564	11.3139	2.43062	0.0209778	0.446298	-3.32544	41118	ILMN_2038772	RPS9	5900110
0.73202	6.43217	2.4286	0.0210758	0.446298	-3.32815	4461	ILMN_1653292	PFKFB4	7400653
-0.302964	10.2714	-2.42778	0.0211157	0.446298	-3.32925	21095	ILMN_1784523	ATP6V1G1	6370091
0.812394	7.34418	2.42679	0.0211644	0.446298	-3.33059	26827	ILMN_2365544	NHP2	6550291
0.864748	6.89041	2.4264	0.0211835	0.446298	-3.33111	14059	ILMN_1680081	B3Gn-T6	2850041
-0.359094	7.77327	-2.42573	0.021216	0.446298	-3.332	31538	ILMN_1794399	SNRK	5820338
-0.964079	6.56615	-2.42494	0.0212547	0.446298	-3.33306	42064	ILMN_1786823	ICAM2	730156
0.539776	6.44151	2.42435	0.021284	0.446298	-3.33386	26341	ILMN_1799024	VAC14	4920382
-1.08052	9.46361	-2.42377	0.0213124	0.446298	-3.33463	8674	ILMN_1745607	A2M	2370438
0.627526	8.46118	2.42317	0.0213418	0.446298	-3.33543	37704	ILMN_1785330	SH3BP4	4890674
0.629507	8.99727	2.42106	0.0214459	0.446298	-3.33826	2117	ILMN_2403906	ARFIP1	10753
0.428553	7.96973	2.41899	0.0215485	0.446298	-3.34104	43531	ILMN_1809695	CAMK2G	1010475
-1.2543	7.97554	-2.4177	0.0216128	0.446298	-3.34277	27607	ILMN_2206746	BGN	460767
0.851608	6.5827	2.41762	0.021617	0.446298	-3.34288	45263	ILMN_1673261	EPS8L3	3710184
-1.23113	8.07543	-2.41754	0.0216209	0.446298	-3.34298	31677	ILMN_3207738	LOC646527	6520273
0.468363	7.04657	2.41696	0.0216498	0.446298	-3.34376	28731	ILMN_1671326	EIF2C1	1710102
-0.791817	6.66924	-2.41691	0.0216523	0.446298	-3.34383	20031	ILMN_1658531	LOC653702	7610608
0.831198	6.97593	2.41691	0.0216523	0.446298	-3.34383	47126	ILMN_2396410	CS	2470187
-1.30856	7.4821	-2.41514	0.0217407	0.446298	-3.34619	21056	ILMN_1715748	FLNC	580491
0.692435	6.07902	2.41496	0.0217496	0.446298	-3.34643	26056	ILMN_1664440	TP53BP1	610475
0.527732	6.08806	2.4145	0.0217731	0.446298	-3.34706	39960	ILMN_2090782	GCSH	60196
0.515994	8.42957	2.41424	0.0217859	0.446298	-3.3474	16830	ILMN_1658053	DYNLRB1	7210224
0.399232	8.73301	2.41399	0.0217982	0.446298	-3.34773	1839	ILMN_1652722	C14orf2	2100341
0.466785	6.25374	2.41331	0.0218325	0.446298	-3.34864	44518	ILMN_3274914	LOC648927	3870192
-0.857052	7.68401	-2.41136	0.0219307	0.446298	-3.35125	36263	ILMN_1813240	EIF1AX	3930296
0.634451	8.07527	2.41056	0.0219713	0.446298	-3.35232	40923	ILMN_1669456	NME3	6450424
0.967891	7.02424	2.40992	0.0220035	0.446298	-3.35317	20377	ILMN_1740233	UGT1A10	1070088
0.862639	8.63692	2.40982	0.0220087	0.446298	-3.35331	34939	ILMN_2373632	IDH3B	3290246
-0.848174	7.19739	-2.40876	0.0220623	0.446298	-3.35472	25183	ILMN_1872419		2030020
0.526346	6.56652	2.40856	0.0220727	0.446298	-3.35499	13220	ILMN_1811178	SCAPER	4250646
0.652386	9.23337	2.40676	0.0221643	0.446298	-3.3574	42507	ILMN_1696485	HNRNPAB	1820398
-0.874447	7.45972	-2.40581	0.0222128	0.446298	-3.35867	28970	ILMN_2269564	ARID4B	2470603
-1.14067	7.60561	-2.40433	0.0222885	0.446298	-3.36064	17472	ILMN_2216582	LYL1	3190288
-0.669799	8.56629	-2.40352	0.0223299	0.446298	-3.36172	13562	ILMN_1723625	MAP4K2	6400386
0.644918	7.39895	2.40082	0.0224689	0.446298	-3.36532	16276	ILMN_1665601	LOC728944	5820504
0.286361	10.8442	2.40073	0.0224735	0.446298	-3.36544	26092	ILMN_3242459	DCTPP1	4210192
0.833932	6.69594	2.39893	0.0225668	0.446298	-3.36785	20752	ILMN_2322831	NOS2A	4760324
0.292573	10.143	2.3985	0.0225887	0.446298	-3.36841	42552	ILMN_2388507	AKT1	2470619
0.635067	5.86505	2.39831	0.0225986	0.446298	-3.36867	22985	ILMN_2399310	MLLT10	6510600
0.58992	6.33599	2.39815	0.0226069	0.446298	-3.36888	38078	ILMN_1805796	FLYWCH2	4920162
0.559994	6.56138	2.3981	0.0226095	0.446298	-3.36895	47018	ILMN_1746492	RABL4	2320707
0.45283	6.45749	2.39651	0.0226924	0.446298	-3.37107	43134	ILMN_1751773	POLD3	4590608
0.786287	8.02124	2.3963	0.0227035	0.446298	-3.37135	33026	ILMN_1738103	COPE	1710687
0.580844	6.5347	2.39541	0.0227499	0.446298	-3.37254	38693	ILMN_1778255	FARSA	2360167
0.818915	6.29093	2.39536	0.0227523	0.446298	-3.3726	7566	ILMN_2339294	LILRB5	4610010
0.56454	6.21084	2.39466	0.0227891	0.446298	-3.37354	2814	ILMN_1669553	UBE2E3	2640360
0.311375	10.0459	2.39369	0.02284	0.446298	-3.37483	14122	ILMN_1678678	SLC37A4	5130577
0.636855	8.92578	2.39351	0.0228491	0.446298	-3.37507	745	ILMN_1733627	NEDD4L	1570273
-1.82403	9.02377	-2.39323	0.0228637	0.446298	-3.37544	31606	ILMN_2066060	HLA-DRB6	620544
-0.598228	10.0857	-2.39209	0.0229236	0.446298	-3.37696	22877	ILMN_1659913	ISG20	6330132
0.711156	7.16426	2.39178	0.0229398	0.446298	-3.37737	1795	ILMN_1730416	CYCS	6200554
-0.619137	7.81477	-2.3916	0.0229494	0.446298	-3.37761	16317	ILMN_1736510	FOXN2	6020612
0.646508	6.93719	2.39135	0.0229628	0.446298	-3.37795	42040	ILMN_1814074	PHKA2	1050059
0.63352	6.63477	2.39049	0.0230079	0.446298	-3.37909	26678	ILMN_1764166	BCKDHB	2940292
0.349978	9.33471	2.39007	0.0230299	0.446298	-3.37964	28148	ILMN_1669484	WDR6	70707
0.478069	9.59125	2.38984	0.0230425	0.446298	-3.37996	46562	ILMN_1744649	PSMB5	510315
[truncated: 10,649 more rows]

## Sheet: CD4+
logFC	AveExpr	t	P.Value	adj.P.Val	B	X	probes	genes	address
[truncated: 10,556 more rows]

## Sheet: CD8+
logFC	AveExpr	t	P.Value	adj.P.Val	B	X	probes	genes	address
[truncated: 10,368 more rows]

[truncated: 4 more sheets: CD14+, CD15+, CD19+, platelets]
