# Supplementary material for: Expression profiling of ileal mucosa in asthma reveals upregulation of innate immunity and genes characteristic of Paneth and goblet cells
Source: Allergy Asthma Clin Immunol. 2021 Jul 31;17:82. doi: 10.1186/s13223-021-00584-9 (PMC8325823; doi:10.1186/s13223-021-00584-9)
Supplement: Supplementary file 2 — Additional file 2: Table S2. Differential expression analysis of the ileum in non-smoking patients with asthma vs. non-smoking controls. [file 13223_2021_584_MOESM2_ESM.xlsx]

## Sheet: diff-gene-expr-ileum-non-smoker
Differential expression analysis of the ileum in non-smoking patients with asthma vs. non-smoking controls
logFC	AveExpr	t	P.Value	adj.P.Val	B	X	probes	genes	address
2.66401	10.373	3.45674	0.00169411	0.114386	-1.16306	41684	ILMN_1718984	FCGBP	130463
2.41765	11.7279	2.88976	0.00719247	0.126898	-2.3975	33359	ILMN_1679357	DEFA1B	870477
2.36724	8.26189	3.96672	0.000432714	0.104777	0.012574	18666	ILMN_1796409	C1QB	5910019
2.19673	10.2057	3.48745	0.00156269	0.114386	-1.09369	47204	ILMN_2060413	CD24	610437
2.1887	9.60835	3.44466	0.00174865	0.114386	-1.19028	19499	ILMN_2205622	MUC2	360544
2.18346	9.41966	2.97424	0.00583378	0.124725	-2.21997	28145	ILMN_2165993	ITLN1	7610170
2.11349	8.95302	3.20685	0.0032401	0.120315	-1.71883	40928	ILMN_1815203	HMGCS2	4260575
2.08064	9.4981	4.06822	0.000328114	0.102505	0.251348	36548	ILMN_1753954	OLFM4	4610333
2.07802	9.94802	3.09231	0.00433713	0.124523	-1.96775	453	ILMN_1740586	PLA2G2A	4860152
2.06789	10.0241	2.86074	0.00772454	0.12866	-2.45789	46992	ILMN_1815205	LYZ	1690056
2.06583	7.67762	3.97795	0.000419693	0.104777	0.0389349	14446	ILMN_1802780	M160	240220
2.0483	8.22841	2.90533	0.00692139	0.126898	-2.36497	43775	ILMN_1808405	HLA-DQA1	780403
2.03433	10.2466	2.32974	0.0269224	0.169827	-3.50031	14935	ILMN_2169383	REG4	6590438
2.00777	13.3378	3.20143	0.00328534	0.120315	-1.73069	39260	ILMN_1759089	DEFA6	1770497
1.93426	9.54111	2.62985	0.0134805	0.145422	-2.9265	8120	ILMN_1709795	RAC2	110382
1.90038	7.87596	3.0029	0.00543097	0.124725	-2.15918	7938	ILMN_1670959	CEACAM5	2360632
1.89054	8.46195	2.55232	0.0161776	0.147215	-3.07882	36706	ILMN_2307903	VCAM1	2900390
1.88756	7.3559	4.51457	9.589e-05	0.0872386	1.31243	30984	ILMN_1681949	PDGFRA	3130240
1.87849	9.47758	2.86975	0.00755552	0.12866	-2.43918	29620	ILMN_1724396	GCG	7560450
1.86402	8.35014	2.5318	0.0169704	0.149236	-3.11866	13502	ILMN_3238960	LOC100134294	6510167
1.8402	6.99982	3.41851	0.00187265	0.114386	-1.24911	7564	ILMN_2342579	IL7R	3830349
1.83972	9.7189	2.37572	0.0242775	0.16374	-3.41525	16860	ILMN_1652199	LOC642113	6450102
1.83685	7.42274	4.23625	0.000206954	0.0959816	0.649038	1915	ILMN_2108938	FNBP4	7650091
1.83444	7.98839	3.22868	0.00306364	0.117472	-1.67095	13073	ILMN_1751851	CECR1	6200064
1.81859	8.14938	3.36019	0.0021805	0.114386	-1.3797	11911	ILMN_2400759	CPVL	60136
1.81816	8.92987	2.80527	0.00884597	0.134771	-2.57241	20906	ILMN_1760347	SRGN	7550484
1.80775	10.5406	2.60539	0.0142829	0.145422	-2.97486	46511	ILMN_2103107	ADAMDEC1	2470184
1.79767	12.2286	2.65566	0.0126797	0.145422	-2.87521	45696	ILMN_1797219	CLCA1	5670722
1.79707	12.9136	3.089	0.00437355	0.124523	-1.97488	2070	ILMN_2302757	FCGBP	130609
1.79139	10.7004	2.29487	0.0291	0.172401	-3.5641	22518	ILMN_2118129	ITLN2	840187
1.78899	7.51909	3.4328	0.00180387	0.114386	-1.21698	41431	ILMN_1756992	MUC1	7650026
1.78638	7.04299	3.36157	0.00217271	0.114386	-1.37663	22977	ILMN_1796537	FYB	5890414
1.78281	7.92256	2.94199	0.006321	0.124725	-2.28805	1907	ILMN_2388263	HEPACAM2	1300427
1.77949	7.42633	3.08886	0.00437514	0.124523	-1.97519	27105	ILMN_1812824	SST	1500113
1.77525	8.37959	3.61932	0.0011023	0.114386	-0.793481	32508	ILMN_1706643	COL6A3	6250192
1.76411	9.17877	2.86065	0.00772621	0.12866	-2.45808	38856	ILMN_1760201	DNMT1	1260162
1.76305	7.57174	3.06867	0.00460392	0.124725	-2.01861	1908	ILMN_1804593	HEPACAM2	4290465
1.75982	7.7428	2.5628	0.0157857	0.147215	-3.05838	25841	ILMN_1756501	ST6GAL1	1710630
1.74891	9.52531	2.95944	0.00605283	0.124725	-2.25126	46510	ILMN_1716909	ADAMDEC1	1690192
1.74817	8.25637	3.19259	0.00336055	0.120697	-1.75003	21996	ILMN_1781745	C9orf152	870376
1.73867	8.10844	2.68273	0.0118877	0.144262	-2.82113	20338	ILMN_1727402	HCLS1	1300408
1.7364	7.91132	3.2877	0.0026315	0.11665	-1.54082	21586	ILMN_1778977	TYROBP	2370358
1.73269	8.57413	1.90857	0.0661724	0.237185	-4.22513	25312	ILMN_2376205	LTB	5310053
1.72152	7.67507	4.30349	0.000171954	0.0959816	0.808874	26131	ILMN_1676528	BTN3A2	4610674
1.71399	7.79207	3.12478	0.00399459	0.124195	-1.8976	46005	ILMN_2184184	ANXA1	6520215
1.71394	7.63725	3.41642	0.00188292	0.114386	-1.2538	17780	ILMN_1782596	CCL25	6900242
1.69855	9.69325	2.60844	0.0141803	0.145422	-2.96884	1960	ILMN_1803429	CD44	5860152
1.69291	8.64239	2.72466	0.0107512	0.141472	-2.73672	4176	ILMN_1797342	FNBP1	5270435
1.6913	8.40322	2.78542	0.00928345	0.136507	-2.61313	30237	ILMN_2049184	DNASE1L3	290739
1.68758	8.01961	2.89427	0.00711291	0.126898	-2.38809	41821	ILMN_2325837	CD3D	1580411
1.68403	7.32525	4.20205	0.000227361	0.0970103	0.567894	19233	ILMN_1790689	CRISPLD2	4180079
1.67666	6.24995	4.48935	0.000102838	0.0872386	1.25214	31789	ILMN_1720048	CCL2	1030333
1.67554	8.07355	2.94322	0.00630166	0.124725	-2.28545	14410	ILMN_1656560	PARM1	1240037
1.66722	7.68844	2.94639	0.00625236	0.124725	-2.27878	22021	ILMN_1686097	TOP2A	3990619
1.66711	7.71872	3.14219	0.00382163	0.122627	-1.85983	27302	ILMN_1733042	BCAS1	670372
1.65953	8.13952	2.75561	0.00997834	0.140606	-2.67395	21315	ILMN_1680996	ALOX5	1780273
1.65789	7.83187	3.02276	0.00516747	0.124725	-2.1169	8924	ILMN_1687533	SEMA4D	4880408
1.65459	7.17858	2.02927	0.0516154	0.213652	-4.02801	34271	ILMN_1775542	FAIM3	5270520
1.65379	6.7781	3.02309	0.00516316	0.124725	-2.11618	27137	ILMN_1801205	GPNMB	6840164
1.6435	8.36746	3.03893	0.00496184	0.124725	-2.08235	37566	ILMN_1785272	COL1A2	4040671
1.64284	8.88777	2.66243	0.0124773	0.145352	-2.86173	15403	ILMN_3249667	LOC100133678	5310224
1.63635	8.31481	2.71663	0.0109607	0.141685	-2.75294	4844	ILMN_1844464		5870008
1.63547	7.31284	3.50865	0.0014778	0.114386	-1.04567	29081	ILMN_1721626	ARID5B	1410408
1.63473	7.46378	2.94284	0.00630769	0.124725	-2.28626	28750	ILMN_2261416	CD3D	1170671
1.62803	8.9733	3.10773	0.00417105	0.124195	-1.93447	39215	ILMN_1773079	COL3A1	2120021
1.61691	6.91614	4.27261	0.000187234	0.0959816	0.735432	18683	ILMN_2388466	TIA1	5310358
1.60673	9.6066	2.89078	0.00717437	0.126898	-2.39537	24514	ILMN_1669410	CHGA	6200348
1.60071	7.56892	2.59722	0.0145605	0.145422	-2.99094	18389	ILMN_1657234	CCL20	4220246
1.59761	6.83795	3.6339	0.00106033	0.114386	-0.76007	16903	ILMN_2329429	GIMAP6	6330615
1.58894	7.46098	3.33135	0.00235025	0.114386	-1.44398	18356	ILMN_2353732	CD8A	3170128
1.58574	9.94488	2.51248	0.0177495	0.149693	-3.15601	27314	ILMN_1662932	LCP1	6350161
1.58567	7.25208	2.09649	0.0447962	0.20265	-3.91441	37736	ILMN_1796316	MMP9	3180528
1.585	9.21985	2.56372	0.0157518	0.147215	-3.05658	5980	ILMN_2058251	VIM	7050019
1.58472	9.46118	2.88901	0.00720573	0.126898	-2.39906	18584	ILMN_1737184	CDCA7	2070520
1.58469	7.72865	3.82628	0.000633039	0.110306	-0.315599	43483	ILMN_1721621	NKTR	3170689
1.58038	7.49018	3.52243	0.00142502	0.114386	-1.01441	30983	ILMN_2086470	PDGFRA	6940609
1.5746	8.98089	3.57675	0.00123425	0.114386	-0.890792	43160	ILMN_1788468	ARGLU1	4880132
1.5717	6.44577	4.04891	0.000345885	0.102505	0.205833	26446	ILMN_1760556	C1orf63	2320408
1.56931	7.15299	2.7434	0.0102766	0.14075	-2.69874	44892	ILMN_3307777	RETNLB	1260722
1.56794	7.28039	2.53018	0.0170345	0.149554	-3.12181	22343	ILMN_1775708	SLC2A3	3800168
1.56764	7.76977	2.44205	0.0208775	0.158056	-3.29066	35398	ILMN_1763452	EVI2B	7050152
1.56618	7.68094	3.26286	0.00280571	0.11665	-1.5957	30669	ILMN_1803213	MXRA5	4490020
1.55952	7.89576	3.29596	0.00257592	0.11665	-1.52254	17360	ILMN_1653028	COL4A1	5910431
1.55691	7.15655	2.99528	0.00553539	0.124725	-2.17537	13763	ILMN_1766054	ABCA1	4060358
1.55335	6.77458	4.70106	5.71029e-05	0.0872386	1.75875	44294	ILMN_1744665	EP300	7570068
1.54694	7.82137	2.26292	0.0312344	0.177222	-3.62199	11117	ILMN_1678841	UBD	6420605
1.54663	8.81122	2.8587	0.00776317	0.12866	-2.46211	25120	ILMN_1713934	LITAF	3180672
1.54473	8.05401	2.59317	0.0146997	0.14564	-2.99889	2743	ILMN_1886655		580102
1.54297	11.9117	2.37251	0.0244543	0.16374	-3.42123	29555	ILMN_2393765	IGLL1	4730747
1.53049	7.70125	3.71029	0.000864642	0.113035	-0.584346	9765	ILMN_1711270	SFRS14	70019
1.52769	8.59437	2.72404	0.0107672	0.141472	-2.73797	628	ILMN_1797875	ALOX5AP	3930343
1.52451	6.8853	3.11772	0.00406681	0.124195	-1.91288	21958	ILMN_2370825	ATM	4250008
1.52175	7.12249	2.23301	0.0333588	0.182116	-3.67567	18302	ILMN_1795762	PLEK	4810020
1.5176	9.33868	2.50528	0.0180484	0.150879	-3.16988	21821	ILMN_1730622	EVL	6550754
1.51137	7.32005	2.78742	0.00923839	0.136507	-2.60903	9857	ILMN_2085862	SLC15A3	4220044
1.5078	13.268	2.84291	0.00806952	0.130618	-2.49483	3440	ILMN_2382679	REG3A	7100333
1.49591	7.82126	3.59329	0.00118123	0.114386	-0.853011	11114	ILMN_1721035	MS4A6A	520360
1.49583	9.71837	2.21875	0.034417	0.184334	-3.7011	4164	ILMN_2347145	DCN	7650296
1.49401	6.34513	3.39978	0.00196666	0.114386	-1.29115	1130	ILMN_2123743	FCER1G	3850440
1.49131	7.84407	3.29398	0.00258912	0.11665	-1.52691	3123	ILMN_2304495	PPP1R1B	1940747
1.49048	9.15581	3.0061	0.00538761	0.124725	-2.15237	4060	ILMN_1663866	TGFBI	7650358
1.48792	7.39606	2.03941	0.0505319	0.211465	-4.01106	990	ILMN_2125747	LOC606724	5670372
1.48673	7.80124	3.52317	0.00142225	0.114386	-1.01274	30670	ILMN_1711894	MYB	7380670
1.48658	6.87005	2.92042	0.00666811	0.125665	-2.33338	35796	ILMN_1766551	CPA3	2340743
1.48359	7.927	3.13951	0.00384777	0.122627	-1.86565	19479	ILMN_1702301	DOCK10	1710736
1.48053	12.9863	2.73263	0.0105468	0.141158	-2.72058	27053	ILMN_1802441	REG1A	3610170
1.48043	9.334	3.93034	0.000477663	0.104777	-0.0726917	19101	ILMN_2133205	GPX2	5090278
1.47844	8.56071	3.26009	0.00282577	0.11665	-1.6018	45462	ILMN_1771482	KIAA1324	520609
1.47521	7.15771	3.5659	0.00127026	0.114386	-0.915533	11113	ILMN_2359800	MS4A6A	1770152
1.47226	9.40066	2.06197	0.0481913	0.208329	-3.97308	18445	ILMN_1739508	LOC652493	150609
1.47	8.20069	2.63733	0.0132439	0.145422	-2.91168	23037	ILMN_1663390	CDC20	1500010
1.46568	7.10116	3.46441	0.00166031	0.114386	-1.14575	30396	ILMN_1671554	LPIN1	6200670
1.45888	7.80318	2.24917	0.0321955	0.179645	-3.64673	28294	ILMN_2061043	CD48	2030767
1.45821	7.36162	3.10604	0.00418902	0.124195	-1.93813	18827	ILMN_2398159	DKK3	5390451
1.45481	7.46844	2.52821	0.0171128	0.149693	-3.12562	6885	ILMN_1780799	ENPP2	840678
1.45379	6.95344	3.5378	0.00136831	0.114386	-0.97949	36014	ILMN_2386973	PKP2	2260646
1.45132	10.3978	2.58999	0.0148103	0.14564	-3.00516	35337	ILMN_1772218	HLA-DPA1	1190039
1.4468	7.23571	2.72873	0.0106463	0.141472	-2.72847	24977	ILMN_1765966	CHGB	6420356
1.44347	8.5828	2.73834	0.0104028	0.14075	-2.70901	21016	ILMN_1781626	C1S	7400707
1.44093	7.7049	2.48815	0.0187778	0.154076	-3.20279	26808	ILMN_1733998	DHRS9	630315
1.44007	10.5847	2.08549	0.0458546	0.204008	-3.93318	46381	ILMN_2105441	IGJ	2680605
1.43721	6.74439	4.60389	7.48254e-05	0.0872386	1.52609	32273	ILMN_1690105	STAT1	1820750
1.43595	7.68264	2.86244	0.00769227	0.12866	-2.45435	16580	ILMN_1695025	CD2	4210619
1.43466	10.6055	2.24284	0.0326464	0.18081	-3.65807	42333	ILMN_1678143	ARHGDIB	1570193
1.43438	7.3319	3.00339	0.00542436	0.124725	-2.15815	7380	ILMN_2301083	UBE2C	4260368
1.43369	7.07831	3.78624	0.000705154	0.112267	-0.408617	28414	ILMN_1803367	EVI1	730544
1.4285	6.42395	3.56288	0.00128046	0.114386	-0.922412	46487	ILMN_1768754	PILRB	1570039
1.42658	7.80663	2.64755	0.0129266	0.145422	-2.89137	15929	ILMN_1803423	ARHGEF6	770703
1.42646	7.43763	3.81844	0.000646561	0.110306	-0.333824	741	ILMN_1786211	HERC1	1820274
1.42556	8.09313	2.68524	0.0118165	0.144149	-2.81608	37633	ILMN_1752755	VWF	5870138
1.42164	6.82863	4.05188	0.00034309	0.102505	0.212835	24162	ILMN_1738742	PLAT	3710044
1.41925	7.5345	3.22658	0.00308017	0.117472	-1.67555	1568	ILMN_1752046	SH2B3	6560301
1.41689	8.06158	1.90307	0.0669141	0.238242	-4.23391	9935	ILMN_1800787	RFTN1	1260497
1.41286	7.14783	3.26337	0.002802	0.11665	-1.59457	106	ILMN_1682799	STAMBPL1	7150059
1.41213	7.3537	2.93293	0.00646456	0.124725	-2.30709	1389	ILMN_1797731	MS4A6A	2260129
1.4068	7.27773	2.71937	0.0108886	0.141472	-2.74739	8608	ILMN_1658494	C13orf15	160242
1.4026	8.61794	3.0043	0.00541201	0.124725	-2.15621	26971	ILMN_2308849	MYADM	2970730
1.40243	8.94549	2.60622	0.0142549	0.145422	-2.97322	13409	ILMN_1737988	PRNP	3170162
1.40181	8.00094	2.13004	0.0417014	0.197806	-3.85671	18412	ILMN_2139970	ALDH1A3	4920148
1.40032	7.63141	2.27967	0.0300983	0.174604	-3.5917	8222	ILMN_1728132	LDHB	1400240
1.40004	7.13293	3.0772	0.00450588	0.124725	-2.00027	38920	ILMN_1792733	FOXA3	630341
1.39584	8.43923	2.44254	0.0208542	0.158056	-3.28973	20907	ILMN_2169152	SRGN	360500
1.39427	7.24743	3.66431	0.000977751	0.114386	-0.690248	46354	ILMN_2384122	GPR56	5490768
1.39349	7.03115	2.44893	0.0205509	0.157879	-3.2776	27836	ILMN_1680424	CTSG	1500735
1.39212	6.99344	3.19515	0.00333864	0.120315	-1.74444	47211	ILMN_1815673	DKK3	4070133
1.39175	6.58081	3.44066	0.0017671	0.114386	-1.1993	24504	ILMN_3242540	CD163L1	580100
1.38936	6.7326	4.04679	0.000347888	0.102505	0.200851	37836	ILMN_1906187		3990553
1.38932	8.1523	2.58898	0.0148454	0.14564	-3.00713	27060	ILMN_2377669	CD247	3890689
1.38872	7.07408	3.23449	0.00301822	0.11665	-1.65817	15235	ILMN_1743373	DLL1	4050687
1.38589	8.73479	3.00971	0.00533918	0.124725	-2.14469	17042	ILMN_1769911	SLC38A1	7320382
1.37979	7.11802	2.46391	0.0198565	0.15579	-3.24912	13904	ILMN_1750805	ARHGAP30	1440634
1.37309	8.86015	2.73362	0.0105219	0.141035	-2.71859	5340	ILMN_3266606	FABP5L2	580358
1.36767	7.16767	2.932	0.00647952	0.124725	-2.30905	15398	ILMN_1738578	FILIP1L	110307
1.36642	6.67293	3.34395	0.00227458	0.114386	-1.41593	40804	ILMN_1804415	SMAGP	4610139
1.36556	8.78798	2.63481	0.0133234	0.145422	-2.91669	35762	ILMN_1741003	ANXA5	1070451
1.36147	8.71567	3.09908	0.00426347	0.124195	-1.95315	24331	ILMN_1703015	ZRANB2	3850228
1.35107	7.93714	2.73171	0.0105704	0.141297	-2.72246	28442	ILMN_1691341	IL7R	3890523
1.3471	8.41716	2.68401	0.0118513	0.144149	-2.81856	33101	ILMN_1741133	NME1	1820504
1.34523	6.50163	2.96149	0.00602199	0.124725	-2.24693	40721	ILMN_1779252	TRIM22	5960747
1.34477	6.77896	4.35065	0.000150968	0.0959816	0.921144	4636	ILMN_3244096	ZFC3H1	1980044
1.3442	9.00071	3.13945	0.00384834	0.122627	-1.86578	32097	ILMN_1805750	IFITM3	6650242
1.34329	9.31411	3.3459	0.00226306	0.114386	-1.41157	10119	ILMN_1667081	CCND2	1570348
1.34033	6.89355	3.90412	0.000512869	0.104777	-0.13404	44795	ILMN_3299558	SFRS18	2060433
1.33782	9.50756	2.55132	0.0162153	0.147215	-3.08076	39738	ILMN_2101885	TUBB	6580474
1.33472	8.47425	1.99021	0.0559847	0.220609	-4.09279	5292	ILMN_3240375	LOC647506	3800021
1.33468	8.44313	3.32229	0.0024061	0.114386	-1.46411	28591	ILMN_1720996	SLC12A2	4220041
1.33337	6.63776	3.51823	0.00144093	0.114386	-1.02396	3519	ILMN_2064606	TBC1D2B	2850039
1.33103	6.77302	2.72089	0.010849	0.141472	-2.74433	10248	ILMN_2334296	IL18BP	2190717
1.33081	8.87403	2.13136	0.0415841	0.197806	-3.85444	46991	ILMN_2162972	LYZ	4810162
1.33074	6.39964	3.66238	0.000982781	0.114386	-0.694666	4666	ILMN_1810289	FER1L3	3170273
1.32823	7.14829	2.99337	0.00556194	0.124725	-2.17943	33425	ILMN_1811972	MYCBP2	6650451
1.32612	6.87795	3.1502	0.00374452	0.122524	-1.84243	23146	ILMN_2360415	PRNP	2710341
1.32553	6.14562	3.89613	0.000524088	0.104777	-0.152706	1237	ILMN_3273854	HNRNPA2B1	1570722
1.32371	7.94039	2.64845	0.0128991	0.145422	-2.88959	11095	ILMN_1668526	GVIN1	1740050
1.31896	6.7252	2.96302	0.00599914	0.124725	-2.2437	42293	ILMN_1791759	CXCL10	6270553
1.31592	9.52733	2.38165	0.0239543	0.16374	-3.40421	12369	ILMN_1748323	CXCL14	3520246
1.31587	8.62671	3.00889	0.00535012	0.124725	-2.14643	14464	ILMN_1748770	CKAP5	630333
1.31586	8.26874	3.16211	0.00363263	0.122524	-1.81653	40344	ILMN_3243381	MLEC	1780601
1.31552	9.05462	3.44778	0.00173443	0.114386	-1.18327	22802	ILMN_2079655	KLRB1	6200019
1.31332	8.056	2.92625	0.00657252	0.124725	-2.32114	40229	ILMN_1785902	C1QC	1440341
1.31248	9.04421	2.12097	0.0425187	0.199625	-3.87237	24188	ILMN_1750234	PRSS2	2690452
1.31145	8.68488	3.14166	0.00382686	0.122627	-1.861	31720	ILMN_1725121	XPO1	5690333
1.31103	7.81061	2.10996	0.0435304	0.201799	-3.89133	4432	ILMN_1674228	LOC651751	6660379
1.30682	7.09775	3.54757	0.00133342	0.114386	-0.957276	15705	ILMN_1769517	PRKDC	770390
1.30644	7.0464	2.52538	0.0172257	0.149693	-3.13109	46268	ILMN_1674063	OAS2	7320561
1.30473	7.3897	3.92639	0.000482813	0.104777	-0.0819435	2408	ILMN_3246766	LOC100132247	6060014
1.304	6.50713	3.63023	0.00107074	0.114386	-0.76848	35090	ILMN_1790160	KIT	360128
1.30397	9.52458	3.03433	0.00501954	0.124725	-2.09219	17578	ILMN_1803945	HCP5	780600
1.30327	7.34009	3.07343	0.00454905	0.124725	-2.0084	47097	ILMN_1732151	COL6A1	7570598
1.30316	9.17916	2.72572	0.0107236	0.141472	-2.73456	43607	ILMN_1768534	BHLHB2	2640735
1.29956	7.49321	2.43292	0.0213179	0.159135	-3.30793	31803	ILMN_1740426	RASD1	2710735
1.2971	6.7208	3.71459	0.000854738	0.113035	-0.57442	1719	ILMN_1689456	ZBTB20	3440189
1.29665	7.78012	4.30718	0.000170216	0.0959816	0.81764	40493	ILMN_3224934	SFRS18	1580204
1.29567	7.5122	3.14027	0.00384036	0.122627	-1.864	46410	ILMN_1773567	LAMA5	4040176
1.29523	8.22329	3.24383	0.00294661	0.11665	-1.63763	31744	ILMN_1810852	LAMC1	4120086
1.29441	9.59104	3.33175	0.00234778	0.114386	-1.44308	21096	ILMN_1740717	ADH1C	1510750
1.29433	6.5038	3.17337	0.00352974	0.122257	-1.79199	5462	ILMN_1778723	AMICA1	1580465
1.2926	6.34334	3.40372	0.0019465	0.114386	-1.28231	42368	ILMN_2203271	FPR3	5310402
1.28821	6.73051	2.50773	0.0179463	0.150697	-3.16517	693	ILMN_2188333	CD69	2710575
1.28677	7.68631	2.58118	0.01512	0.14564	-3.02243	44720	ILMN_1754491	IYD	6960563
1.28537	8.86074	2.89803	0.00704726	0.126898	-2.38023	12523	ILMN_1663195	MCM7	1470195
1.28279	10.5991	2.78409	0.0093133	0.136511	-2.61584	14789	ILMN_3217815	LOC646294	6580605
1.28196	6.79157	2.78521	0.00928814	0.136507	-2.61355	17783	ILMN_1769383	GIMAP5	5360079
1.28196	7.65451	2.29684	0.0289729	0.172401	-3.56051	33474	ILMN_2333670	RNASE1	4010296
1.28195	6.62988	3.89429	0.000526717	0.104777	-0.157022	24626	ILMN_2243553	ZNF275	3360008
1.27927	8.59635	2.90409	0.00694267	0.126898	-2.36757	9613	ILMN_1672662	SLC20A1	6420731
1.27894	9.90898	2.30341	0.0285529	0.172369	-3.54855	5979	ILMN_1782538	VIM	830593
1.27832	8.5814	3.02697	0.00511312	0.124725	-2.1079	4703	ILMN_2363586	SDCBP	6040324
1.27831	9.55909	2.2637	0.0311802	0.177211	-3.62057	6827	ILMN_1654396	ITGB2	7200156
1.27735	8.11368	2.32857	0.0269931	0.169827	-3.50247	21072	ILMN_1676924	CD247	6290400
1.27577	9.47728	2.26362	0.0311859	0.177211	-3.62072	5402	ILMN_1790529	LUM	2490364
1.27493	7.58243	3.38221	0.00205893	0.114386	-1.3305	46211	ILMN_2318638	TGIF1	4260189
1.27474	6.53166	5.16321	1.57328e-05	0.0872386	2.8649	15701	ILMN_1673933	LOC440341	870037
1.27454	6.78257	3.18284	0.00344536	0.122098	-1.77132	25513	ILMN_1788701	PSIP1	5310747
1.27408	7.64954	3.05631	0.00474958	0.124725	-2.04514	37565	ILMN_2104356	COL1A2	6060612
1.27242	7.52472	2.67154	0.0122092	0.144546	-2.84352	644	ILMN_1681591	PTPN1	4390703
1.27056	7.24505	3.39832	0.00197413	0.114386	-1.29441	41439	ILMN_1653432	HNRPDL	6860678
1.27026	7.58243	2.4976	0.0183722	0.152269	-3.18466	24321	ILMN_1801766	CCDC109B	1780259
1.26998	8.16155	4.16264	0.000253349	0.0986334	0.474502	36201	ILMN_1801383	SMG1	7560202
1.26982	8.17854	2.01651	0.0530089	0.215162	-4.04928	10342	ILMN_1692223	LCN2	4390398
1.26668	7.80193	2.6257	0.0136136	0.145422	-2.93472	2156	ILMN_1791447	CXCL12	4560020
1.26625	7.46644	3.39681	0.00198196	0.114386	-1.2978	16915	ILMN_1676842	BTAF1	2070209
1.26525	8.56686	2.60219	0.0143909	0.145422	-2.98115	28650	ILMN_1748591	ODC1	4070017
1.26477	10.6565	1.87938	0.0701871	0.242786	-4.27144	4370	ILMN_1681263	SPINK4	5310368
1.26403	7.43482	3.42037	0.00186358	0.114386	-1.24494	44834	ILMN_1792072	FUT4	7160373
1.25818	6.95055	2.26597	0.0310248	0.176794	-3.61648	36477	ILMN_1738116	TMEM119	3830762
1.25693	8.60513	2.6841	0.0118487	0.144149	-2.81837	35817	ILMN_1669273	PPT1	7200041
1.25641	8.34689	2.07468	0.0469165	0.206035	-3.95157	27217	ILMN_1760027	WAS	70451
1.25546	6.85906	2.20522	0.0354488	0.185977	-3.72512	16545	ILMN_1758895	CTSK	1430278
1.25523	6.5209	3.34214	0.00228529	0.114386	-1.41995	817	ILMN_1695763	PDIA5	3170491
1.25291	7.51177	2.1448	0.0404019	0.195239	-3.83114	4185	ILMN_1738675	PTPN6	6400465
1.25236	8.79899	2.44908	0.0205438	0.157879	-3.27732	16818	ILMN_2062468	IGFBP7	3400538
1.25059	6.80868	2.02658	0.0519063	0.213906	-4.0325	14245	ILMN_1740938	APOE	730414
1.24779	7.36717	1.48885	0.147228	0.346838	-4.83569	16950	ILMN_1677505	CCL21	1340626
1.24721	6.63246	3.70747	0.000871195	0.113035	-0.590851	24365	ILMN_1660079	RNF44	2690315
1.24708	6.10387	4.2706	0.000188273	0.0959816	0.730659	3253	ILMN_1783606	MLL5	2100653
1.247	8.47959	2.66221	0.0124837	0.145352	-2.86216	26248	ILMN_1762561	PLA2G10	2600170
1.24697	7.04343	1.79337	0.0832589	0.26291	-4.40467	9882	ILMN_1664464	PTGDS	1820379
1.24633	6.45048	4.42569	0.000122675	0.0872386	1.1001	18788	ILMN_1745573	TTC13	4490014
1.24519	7.24154	2.99792	0.00549904	0.124725	-2.16977	3324	ILMN_1680618	MYC	6270646
1.24277	6.5168	2.27893	0.0301477	0.174709	-3.59304	40158	ILMN_1746565	CD6	6590228
1.24227	8.30727	4.63704	6.8237e-05	0.0872386	1.60545	33139	ILMN_1743137	BAT2D1	460711
1.24057	7.56073	2.03607	0.0508864	0.212282	-4.01665	13273	ILMN_2186216	GOLPH4	5870221
1.2375	8.47105	2.60646	0.0142467	0.145422	-2.97274	35214	ILMN_1779324	GZMA	3420612
1.23732	8.61812	2.51874	0.0174937	0.149693	-3.14393	8674	ILMN_1745607	A2M	2370438
1.23504	7.49535	2.73846	0.0103999	0.14075	-2.70878	28880	ILMN_2186061	PFKFB3	4120053
1.23434	8.34872	2.07355	0.0470287	0.206259	-3.95349	1138	ILMN_1659895	MSN	730332
1.23424	7.27872	3.05962	0.00471019	0.124725	-2.03804	33211	ILMN_1808789	MYO5C	1980246
1.23339	7.22917	3.1135	0.0041105	0.124195	-1.922	31879	ILMN_2117904	ZNF22	5860546
1.23327	6.14246	3.38656	0.00203569	0.114386	-1.32075	31842	ILMN_1749070	HLA-DPB1	1050360
1.232	7.35316	2.85595	0.00781585	0.12866	-2.46783	18048	ILMN_1787762	HEATR1	3460242
1.22809	7.80534	1.9299	0.0633657	0.232804	-4.19095	5190	ILMN_2208903	CD52	20129
1.22733	9.34419	3.33763	0.00231224	0.114386	-1.43	6817	ILMN_1801246	IFITM1	5360156
1.22648	8.57985	2.56021	0.0158818	0.147215	-3.06344	26191	ILMN_1699931	HCST	1580088
1.22637	6.83309	3.34116	0.00229108	0.114386	-1.42212	42779	ILMN_1758798	LOC728734	1940470
1.22622	7.14761	2.90339	0.00695465	0.126898	-2.36903	41564	ILMN_1683817	UBE2Q2	830369
1.22563	6.56534	2.32013	0.0275077	0.170496	-3.51797	20211	ILMN_1685625	UCP2	6580059
1.22329	6.36326	2.96513	0.00596779	0.124725	-2.23925	16354	ILMN_1711573	CD96	2710754
1.22282	9.64582	2.27392	0.030484	0.175296	-3.60211	29645	ILMN_2175912	ITGB2	3890373
1.22203	7.92834	2.626	0.0136041	0.145422	-2.93414	26754	ILMN_1761159	ESYT1	6550243
1.22123	7.81215	2.7666	0.00971659	0.139123	-2.65156	6232	ILMN_1741200	RFX5	2650370
1.21988	9.30113	2.5363	0.0167934	0.149236	-3.10994	29939	ILMN_2249018	LOC389816	2140541
1.2195	7.62267	2.22594	0.0338794	0.183076	-3.68828	32027	ILMN_1679262	DPYSL3	4290431
1.21894	7.91369	2.64838	0.0129012	0.145422	-2.88972	45438	ILMN_1772951	ST6GALNAC1	3840470
1.21779	7.31731	3.88487	0.000540321	0.104777	-0.179018	28703	ILMN_1814787	ICA1	4050121
1.21473	6.97448	3.81563	0.000651476	0.110306	-0.340355	19364	ILMN_2364828	OGT	1430176
1.21338	6.60775	2.8588	0.00776142	0.12866	-2.46192	4210	ILMN_2155228	CRLF3	670026
1.2094	8.22821	3.07412	0.00454105	0.124725	-2.0069	30299	ILMN_2117716	SFRS17A	5570538
1.20497	7.66351	2.30751	0.0282932	0.171548	-3.54106	26607	ILMN_3214893	LOC100132761	3890577
1.20466	7.59464	2.13805	0.0409918	0.196787	-3.84285	19092	ILMN_1698934	CMTM7	2140239
1.20282	7.71454	2.6071	0.0142251	0.145422	-2.97147	32725	ILMN_1670379	ANTXR1	20647
1.20279	6.44753	3.85026	0.000593349	0.106531	-0.259763	28648	ILMN_3224856	LOC729660	4540577
1.20257	7.05262	2.74769	0.0101711	0.14075	-2.69005	37705	ILMN_1727271	WARS	3710068
1.20241	8.89645	2.81538	0.00863089	0.13322	-2.55164	28859	ILMN_1773760	PAICS	4050639
1.20237	9.36205	2.67574	0.0120877	0.144546	-2.83513	5503	ILMN_1777663	TOP2B	3890255
1.19995	7.92871	2.48252	0.0190234	0.154213	-3.21358	30775	ILMN_1787345	FKBP11	5860204
1.19856	8.25963	2.27085	0.0306915	0.175906	-3.60766	21577	ILMN_1814151	AGR2	3140463
1.19701	7.82853	2.66086	0.0125238	0.145352	-2.86484	41570	ILMN_1695423	CD9	6250487
1.19205	8.36503	2.79618	0.0090438	0.135418	-2.59107	46263	ILMN_3237946	LOC100134134	3450288
1.18915	8.00825	2.43692	0.0211239	0.158703	-3.30036	34306	ILMN_2179837	BANF1	150767
1.18786	8.87806	3.0529	0.00479055	0.124725	-2.05245	12831	ILMN_3243664	LOC440353	270747
1.18781	7.70234	2.77256	0.00957728	0.138242	-2.63939	16675	ILMN_1651433	DCK	5290703
1.18667	6.34911	3.00519	0.00539986	0.124725	-2.1543	18332	ILMN_1655137	ZCCHC11	4260093
1.1866	7.61852	3.1378	0.00386455	0.122627	-1.86936	42245	ILMN_1715392	PRPF3	2260615
1.18634	7.37511	3.00461	0.00540774	0.124725	-2.15554	10218	ILMN_1771333	CD47	4150193
1.18339	7.71517	2.40285	0.0228298	0.161169	-3.36455	34802	ILMN_1726720	NUSAP1	1500553
1.18305	6.81607	3.33155	0.00234897	0.114386	-1.44351	41223	ILMN_2340565	ATP2C1	5080228
1.18266	7.05752	2.98172	0.00572605	0.124725	-2.20414	18076	ILMN_2301624	MACF1	6370739
1.18126	8.20338	3.20812	0.0032296	0.120315	-1.71606	17200	ILMN_2177090	LOC200030	1410309
1.17833	7.85597	2.76879	0.00966518	0.13876	-2.64709	9663	ILMN_1803312	DIMT1L	1110114
1.17571	6.75331	2.00844	0.0539068	0.217072	-4.06268	24347	ILMN_1674250	NCKAP1L	7650538
1.17345	7.53618	2.18982	0.0366567	0.188463	-3.75234	7764	ILMN_1787461	RUNX3	1440564
1.17291	10.7572	2.78663	0.00925618	0.136507	-2.61065	15724	ILMN_2218277	RPS2	5220037
1.17183	6.29676	2.68526	0.011816	0.144149	-2.81605	3625	ILMN_1701195	PLA2G7	3390438
1.17129	11.8853	2.32357	0.0272968	0.170148	-3.51165	33741	ILMN_2410612	DMBT1	6220209
1.16955	7.25942	2.082	0.0461954	0.204516	-3.93913	7451	ILMN_1710937	IFI16	3870594
1.16948	7.6357	2.91401	0.00677467	0.126898	-2.34681	29552	ILMN_1708934	ADM	5670465
1.16882	7.16425	3.34316	0.00227925	0.114386	-1.41768	43462	ILMN_1772316	UNC84A	4390113
1.16568	6.53492	3.28695	0.00263661	0.11665	-1.54248	24306	ILMN_1767848	PCMTD2	730673
1.16401	6.6884	2.61725	0.0138883	0.145422	-2.95144	6984	ILMN_1699160	ITK	7560632
1.16394	7.72155	2.45573	0.0202328	0.156507	-3.26468	15639	ILMN_1662658	PUS1	60092
1.16369	7.29087	3.09788	0.00427637	0.124195	-1.95573	11387	ILMN_1682929	SYTL2	5810278
1.16354	7.40196	2.77431	0.00953683	0.137894	-2.63583	9902	ILMN_1724480	AXIN2	1070189
1.16254	7.98238	2.38106	0.0239862	0.16374	-3.40531	20276	ILMN_1776678	GIMAP7	3170091
1.16176	7.18307	2.36706	0.024757	0.164612	-3.43136	43018	ILMN_1781010	ARHGEF3	6250435
1.16114	7.63275	2.67177	0.0122028	0.144546	-2.84307	33048	ILMN_2146761	FABP5	4150048
1.16018	6.85911	2.68445	0.0118389	0.144149	-2.81767	25930	ILMN_1873034		6860240
1.15951	8.34219	2.56541	0.0156895	0.147215	-3.05328	4983	ILMN_1733538	RGS10	3830092
1.1588	6.63271	3.02063	0.00519511	0.124725	-2.12143	4909	ILMN_1814122	MDC1	5420520
1.15827	6.57657	2.14424	0.0404498	0.195239	-3.8321	10937	ILMN_2354478	CYFIP2	3520020
1.15806	6.7386	2.05888	0.0485064	0.208697	-3.9783	9376	ILMN_1668417	WASPIP	5700670
1.15779	7.1498	2.20514	0.0354543	0.185977	-3.72525	23719	ILMN_2366330	FERMT3	6060315
1.15764	7.6879	2.06896	0.0474867	0.207256	-3.96127	26324	ILMN_1713751	ADAM19	6900209
1.15728	6.75395	2.97061	0.00588683	0.124725	-2.22766	7683	ILMN_1781942	HMMR	4060064
1.15617	7.0442	2.98696	0.00565161	0.124725	-2.19302	30246	ILMN_2338323	CDC25B	4760338
1.15471	9.28694	2.39123	0.0234399	0.162676	-3.38631	37822	ILMN_1660832	LOC285053	870593
1.15305	9.94003	3.30085	0.00254353	0.11665	-1.5117	37503	ILMN_1696407	SFRS2	3940414
1.15199	7.21977	3.2118	0.00319924	0.119741	-1.70798	41639	ILMN_1773352	CCL5	620717
1.1512	7.6575	2.22941	0.0336231	0.182802	-3.6821	11784	ILMN_1801710	APBB1IP	1820722
1.15066	6.84951	3.84661	0.000599221	0.106531	-0.268255	28782	ILMN_1813475	HERC2	6130674
1.15024	7.86602	3.11165	0.00412983	0.124195	-1.926	31880	ILMN_1798533	ZNF22	6960768
1.15001	6.85603	2.04394	0.0500544	0.211285	-4.00346	17916	ILMN_1814194	TCF4	2510672
1.14917	7.2938	2.94986	0.00619875	0.124725	-2.27148	11383	ILMN_1672834	SSH2	2810468
1.14791	6.72596	2.0425	0.0502057	0.211285	-4.00587	13714	ILMN_1704286	FXYD5	1470332
1.14772	7.56833	3.01781	0.00523191	0.124725	-2.12744	24499	ILMN_1673962	NUP205	1450524
1.14659	8.93756	2.29283	0.0292327	0.172401	-3.56782	8096	ILMN_1770084	TACC1	2940373
1.14655	8.44195	2.75696	0.00994589	0.140606	-2.67121	22825	ILMN_1756999	RBL2	4280669
1.14621	6.63554	4.17264	0.000246488	0.0986334	0.498191	2627	ILMN_1745148	ZNFX1	3800487
1.1452	7.8777	2.56654	0.015648	0.147215	-3.05107	21693	ILMN_2128795	LRIG1	5090408
1.14425	6.84558	2.63139	0.0134317	0.145422	-2.92347	8552	ILMN_1669703	TNK2	1850482
1.14371	8.32295	2.87727	0.00741701	0.127609	-2.42353	14582	ILMN_1849013		4010100
1.14294	6.3755	3.1366	0.00387637	0.122627	-1.87197	21531	ILMN_1680738	C5orf13	940471
1.14294	7.03981	3.02897	0.00508758	0.124725	-2.10364	16922	ILMN_1719433	CD1D	6400358
1.14236	8.15606	2.97007	0.00589479	0.124725	-2.2288	41557	ILMN_1742332	KCTD12	5560500
1.14195	8.88047	2.64448	0.0130212	0.145422	-2.89748	14208	ILMN_1661886	APEX1	6510053
1.13985	8.6518	2.60504	0.0142947	0.145422	-2.97555	8080	ILMN_1652631	GLIPR2	830278
1.13738	6.41927	3.02001	0.00520316	0.124725	-2.12275	7791	ILMN_1704730	CD93	6100615
1.13729	7.71449	1.57282	0.126515	0.320632	-4.72342	17837	ILMN_1722489	TFF1	1230672
1.13697	6.63113	1.84852	0.0746584	0.249959	-4.3198	6295	ILMN_1672417	PTPRCAP	1430341
1.13677	8.30379	2.46948	0.0196034	0.155126	-3.23849	34787	ILMN_2218208	SPARCL1	6960148
1.13661	7.09549	2.93783	0.0063865	0.124725	-2.29679	9351	ILMN_1683450	CDCA5	1400673
1.13541	6.91462	2.55796	0.0159657	0.147215	-3.06783	24893	ILMN_1747016	CEP55	7510709
1.13529	7.12412	2.68992	0.0116852	0.143788	-2.80671	8094	ILMN_1716246	FRZB	3370113
1.13439	7.95476	2.04553	0.0498875	0.211088	-4.00079	46112	ILMN_1744604	CYBA	4070392
1.1326	6.8013	2.66222	0.0124834	0.145352	-2.86214	46595	ILMN_1815057	PDGFRB	5960068
1.13229	9.24805	1.82015	0.0789825	0.256393	-4.36371	16230	ILMN_1699214	LOC647450	4220110
1.13228	10.015	2.48622	0.0188617	0.154213	-3.20649	14738	ILMN_3219643	LOC401537	520603
1.13213	6.7251	3.10743	0.00417427	0.124195	-1.93512	4988	ILMN_1727134	KLHDC5	4490273
1.13205	7.02357	2.01806	0.0528381	0.214832	-4.04671	17115	ILMN_1772359	LAPTM5	5360376
1.13146	7.1812	2.74025	0.0103552	0.14075	-2.70515	12574	ILMN_1714730	UBE2C	5310471
1.13089	6.91647	3.52822	0.00140342	0.114386	-1.00127	10704	ILMN_1777565	TAP2	3940477
1.12969	9.2378	2.88322	0.00730919	0.127005	-2.41113	24348	ILMN_1768311	LOC728888	1990553
1.12868	6.21021	2.82711	0.00838724	0.132128	-2.52746	45569	ILMN_2110908	MYC	6550600
1.12857	7.98873	2.34655	0.0259263	0.166714	-3.46933	2446	ILMN_1723978	LGALS1	1450193
1.12776	8.08854	3.01106	0.00532116	0.124725	-2.14182	29835	ILMN_1802456	DCTD	4670519
1.12748	7.12783	4.10544	0.000296352	0.102505	0.339209	45999	ILMN_1797893	PFAAP5	990020
1.12707	7.01105	2.20513	0.035455	0.185977	-3.72526	41946	ILMN_2396991	HCST	2260113
1.12461	6.95052	2.69598	0.011517	0.143788	-2.79454	33957	ILMN_1728934	PRC1	2070494
1.12439	6.97694	1.99215	0.0557597	0.220346	-4.08959	4471	ILMN_1772686	FGD3	5270619
1.12433	8.20013	2.61368	0.014006	0.145422	-2.95849	41347	ILMN_1730487	CALD1	620750
1.12014	6.66205	3.73974	0.000799006	0.113035	-0.516318	39564	ILMN_1730824	ZNF512	6560338
1.11925	7.54496	2.37198	0.0244835	0.16374	-3.42222	36394	ILMN_1761464	CD74	4560047
1.11921	6.69095	3.49265	0.00154146	0.114386	-1.08193	7986	ILMN_1772946	STRN3	1570575
1.11848	6.80949	2.4302	0.0214509	0.159135	-3.31307	19200	ILMN_1708130	EHF	5090132
1.11842	8.11737	2.98363	0.00569882	0.124725	-2.20009	34345	ILMN_1769473	SETD2	1260615
1.11698	7.8288	3.42121	0.00185946	0.114386	-1.24304	44941	ILMN_2050255	UCKL1	3930086
1.11405	6.88248	2.90971	0.00684692	0.126898	-2.3558	8244	ILMN_1680955	AURKA	4730605
1.11381	8.73751	2.40717	0.022607	0.160645	-3.35645	33980	ILMN_1686623	CSF1R	1070014
1.11048	8.4102	2.93855	0.00637515	0.124725	-2.29528	24715	ILMN_1802611	SPEN	840402
1.10961	6.19075	3.3652	0.00215223	0.114386	-1.36851	15219	ILMN_1794599	SNRPD3	4290544
1.10883	7.33907	2.89684	0.00706806	0.126898	-2.38273	5950	ILMN_2293758	AKAP11	1450333
1.10734	6.79971	2.30289	0.0285854	0.172369	-3.54948	433	ILMN_1803528	LRRC31	5310328
1.1072	7.66348	2.59683	0.0145736	0.145422	-2.9917	9430	ILMN_1699208	NAP1L1	3460167
1.10614	5.96102	4.56717	8.28645e-05	0.0872386	1.4382	12070	ILMN_2206272	D2HGDH	2710129
1.10547	7.70766	2.61872	0.0138402	0.145422	-2.94854	38893	ILMN_1771385	GBP4	1980524
1.10543	8.1451	1.97971	0.0572125	0.223337	-4.11004	9152	ILMN_1799725	DOCK2	10747
1.10366	7.19398	2.91057	0.00683245	0.126898	-2.35401	3657	ILMN_2246956	BCL2	4150201
1.10217	8.93368	2.40634	0.0226497	0.160645	-3.35801	15798	ILMN_1680757	LRRC26	7150270
1.10211	6.3689	3.73107	0.000817814	0.113035	-0.536368	19115	ILMN_1696757	TTC14	7000240
1.10201	8.68291	1.82562	0.0781314	0.255574	-4.35527	4658	ILMN_1777190	CFD	1240152
1.10038	7.26111	2.86151	0.00770986	0.12866	-2.45629	5924	ILMN_1665761	BCL11B	1030296
1.09888	7.73649	2.71633	0.0109685	0.141685	-2.75354	28586	ILMN_2330861	SMC4	5910689
1.09716	7.65161	2.81817	0.00857241	0.133026	-2.5459	37833	ILMN_1682928	CPVL	3870324
1.09624	6.89041	2.99953	0.00547687	0.124725	-2.16634	17260	ILMN_1796245	DNASE2	6200315
1.09528	6.81848	2.99792	0.005499	0.124725	-2.16976	2930	ILMN_1737205	MCM4	6020170
1.0947	13.792	2.8172	0.00859254	0.133026	-2.54788	32199	ILMN_1770424	DEFA5	2230341
1.09454	7.94127	2.41242	0.0223384	0.160568	-3.34658	30580	ILMN_1792473	AIF1	3800047
1.09389	6.77182	3.46023	0.00167865	0.114386	-1.15519	42280	ILMN_1707062	REV1	7550431
1.09331	6.45524	2.73375	0.0105186	0.141035	-2.71833	34389	ILMN_1784467	NUP210	2320215
1.09327	8.17137	2.95321	0.00614734	0.124725	-2.26441	40897	ILMN_2084353	M6PR	1070286
1.09269	8.65679	2.72105	0.0108448	0.141472	-2.74401	939	ILMN_1658847	MGC61598	3800482
1.0926	10.5694	2.41781	0.0220657	0.160391	-3.33643	7891	ILMN_1707810	RPS5	620754
1.0909	7.66199	2.72819	0.0106603	0.141472	-2.72958	24169	ILMN_1723884	ARF4	1430136
1.09043	8.40766	3.07945	0.00448038	0.124725	-1.99544	16153	ILMN_1679727	CLK1	3440138
1.09017	8.464	2.88634	0.0072533	0.126898	-2.40463	6516	ILMN_1810334	COMMD7	7050576
1.08805	6.82951	3.38451	0.00204659	0.114386	-1.32534	24618	ILMN_1795128	C13orf23	6660711
1.08772	8.23272	2.46719	0.0197071	0.15537	-3.24287	25503	ILMN_2149226	CAV1	1070215
1.08756	7.45438	2.5628	0.0157858	0.147215	-3.05838	41161	ILMN_1660691	RAB31	6590341
1.0873	6.9876	1.89452	0.0680795	0.240214	-4.24749	16899	ILMN_1804419	LRMP	7150324
1.08716	6.47609	2.28004	0.0300739	0.174604	-3.59104	19616	ILMN_1710734	GZMK	1260482
1.08709	7.25677	2.83951	0.00813701	0.130916	-2.50187	22773	ILMN_1807277	IFI30	2000300
1.08673	7.70802	2.61236	0.0140497	0.145422	-2.9611	2203	ILMN_2307861	COL6A3	2470114
1.08671	6.81354	2.14301	0.0405569	0.195331	-3.83424	41069	ILMN_1659075	HLA-DOA	4200452
1.08665	7.04583	3.08684	0.00439751	0.124644	-1.97953	28092	ILMN_1681269	DYRK4	6270382
1.08542	6.32961	3.70297	0.000881765	0.113035	-0.601242	46687	ILMN_2376667	POFUT2	6510133
1.08316	6.16227	3.10647	0.00418439	0.124195	-1.93719	26847	ILMN_2412192	CFH	3360279
1.08212	9.48878	2.62864	0.0135193	0.145422	-2.92891	27889	ILMN_2384241	TGFBR2	5490070
1.08058	6.44948	3.13663	0.00387607	0.122627	-1.8719	38908	ILMN_2140700	CRIPAK	4210653
1.08054	7.53562	2.88766	0.00722976	0.126898	-2.40188	8092	ILMN_1742224	SLTM	1570291
1.07883	7.64584	3.73274	0.000814147	0.113035	-0.532496	22655	ILMN_2094776	CCNL1	450554
1.07764	6.53119	5.12791	1.73616e-05	0.0872386	2.78061	14389	ILMN_3244110	FAM156B	240326
1.07759	8.38421	2.76359	0.0097877	0.139579	-2.6577	20340	ILMN_1751887	PREP	6940356
1.07754	6.93516	3.43737	0.0017824	0.114386	-1.2067	27279	ILMN_2151056	C10orf32	6100300
1.07715	9.41122	2.04848	0.0495793	0.210632	-3.99583	45170	ILMN_1781285	DUSP1	6860377
1.07674	9.15455	3.25695	0.00284873	0.11665	-1.60872	25139	ILMN_3246409	HNRNPH1	5270754
1.07561	6.55917	2.65389	0.0127334	0.145422	-2.87875	4110	ILMN_2413158	PODXL	1850092
1.07543	6.21466	3.56074	0.00128774	0.114386	-0.927289	42581	ILMN_2189605	FAM122B	4610577
1.07441	7.14686	3.28822	0.00262796	0.11665	-1.53967	17338	ILMN_1785988	CSNK1A1	7210241
1.07337	6.49831	3.32079	0.00241547	0.114386	-1.46744	17746	ILMN_2212909	MELK	160097
1.07324	7.75855	2.67225	0.0121886	0.144546	-2.8421	18357	ILMN_1768482	CD8A	670369
1.07	7.97044	2.71764	0.010934	0.141685	-2.75089	23847	ILMN_1749011	NECAP2	6100050
1.0698	7.12041	2.73571	0.0104691	0.140949	-2.71436	23409	ILMN_3236713	SNHG1	5720278
1.0693	7.6236	2.42371	0.0217709	0.159958	-3.32532	7093	ILMN_1684349	IL2RB	290402
1.06918	6.43274	3.22943	0.00305777	0.117472	-1.66931	40603	ILMN_1735093	TIMELESS	4180050
1.06884	6.7413	2.08673	0.0457342	0.204008	-3.93107	39642	ILMN_1788931	DOCK8	3520202
1.06778	6.14561	3.05588	0.00475474	0.124725	-2.04606	7860	ILMN_2408683	PPAP2B	6220097
1.06769	6.72602	2.70063	0.0113893	0.143788	-2.78517	13560	ILMN_1682993	NKG7	2450427
1.0662	6.06868	4.0577	0.000337677	0.102505	0.226557	25931	ILMN_1799467	SAMD9L	3170136
1.06585	6.79545	3.0639	0.00465964	0.124725	-2.02886	12830	ILMN_1702363	SULF1	2570240
1.06578	7.35164	2.80419	0.00886932	0.134771	-2.57464	16904	ILMN_1875342		2120450
1.06471	6.48346	2.85614	0.00781216	0.12866	-2.46743	19844	ILMN_1655077	PRDM1	6220288
1.06439	6.9781	2.82728	0.00838385	0.132128	-2.52712	35138	ILMN_1802708	BTN3A1	3130600
1.06363	6.24793	2.90096	0.00699651	0.126898	-2.37411	37896	ILMN_1738989	GOLSYN	2690411
1.06234	7.13416	3.88072	0.000546424	0.104777	-0.188706	5949	ILMN_1693220	AKAP11	6420398
1.06219	10.614	3.84742	0.000597912	0.106531	-0.26637	41603	ILMN_2155719	NBPF10	1510681
1.06209	7.50721	2.4665	0.0197384	0.155501	-3.24418	33998	ILMN_1755303	ZNF217	60672
1.06183	7.87224	2.86814	0.0075853	0.12866	-2.44251	12139	ILMN_1662129	RCN2	6960411
1.06054	9.08657	2.1564	0.0394052	0.19312	-3.81094	28563	ILMN_1748473	GIMAP4	4880626
1.05983	6.55713	3.79946	0.000680496	0.111675	-0.37793	1596	ILMN_2069593	SFRS2IP	4010445
1.05971	6.94043	3.58567	0.00120538	0.114386	-0.870422	42025	ILMN_1886493		5960095
1.05911	8.79933	2.89011	0.00718627	0.126898	-2.39677	25188	ILMN_1786893	RBM5	3060450
1.05755	7.34846	3.04258	0.0049165	0.124725	-2.07454	42464	ILMN_1745217	FLJ10081	3800327
1.05703	6.98904	2.49488	0.0184879	0.152749	-3.18987	19820	ILMN_1721703	PNN	7150132
1.05702	7.91977	2.36998	0.0245939	0.164067	-3.42592	38974	ILMN_1701731	AKR1B1	4260139
1.05679	6.30011	2.73987	0.0103646	0.14075	-2.70591	28381	ILMN_1706498	DSE	7210170
1.0561	6.63016	2.9923	0.00557684	0.124725	-2.18171	34755	ILMN_1657796	STMN1	3460707
1.05597	6.58266	2.80857	0.00877527	0.134106	-2.56564	31807	ILMN_1724489	RFC4	2030315
1.05517	6.03637	4.02607	0.000368129	0.102505	0.15205	36381	ILMN_1760062	IFI44	2570300
1.05472	7.43908	2.73012	0.0106107	0.14136	-2.72566	192	ILMN_1708151	LAGE3	1240482
1.05443	7.17072	2.37217	0.0244729	0.16374	-3.42186	2322	ILMN_1777519	ITGB7	3990379
1.05304	6.95621	2.16585	0.0386098	0.191648	-3.79443	30310	ILMN_1691717	RHBDF2	3420523
1.05215	7.31572	2.53754	0.0167452	0.149224	-3.10754	42557	ILMN_2132982	IGFBP5	2120524
1.05198	6.25692	3.80678	0.000667201	0.111204	-0.360919	7305	ILMN_3183620	LOC100128326	5570465
1.05162	8.04229	2.39905	0.0230275	0.161689	-3.37167	17754	ILMN_2411282	QSOX1	2850021
1.05143	7.62616	2.60493	0.0142983	0.145422	-2.97576	22104	ILMN_1802615	CDK6	670286
1.05036	6.39875	3.37601	0.0020925	0.114386	-1.34437	2027	ILMN_2072541	RAB11FIP2	4760630
1.04954	6.70129	1.76788	0.0875106	0.268472	-4.44321	34222	ILMN_2196078	SLAMF6	7200743
1.04919	6.75317	1.80814	0.080876	0.259622	-4.38213	5409	ILMN_1662843	CD53	520678
1.04829	7.84378	2.6996	0.0114175	0.143788	-2.78725	29608	ILMN_1656111	MYLIP	4830424
1.04822	7.09457	2.24965	0.0321616	0.179645	-3.64587	28504	ILMN_1663916	ARHGAP9	110180
1.0475	9.7914	2.31682	0.0277116	0.170666	-3.52403	27364	ILMN_1672503	DPYSL2	3290685
1.04675	6.79765	2.55741	0.015986	0.147215	-3.06889	6818	ILMN_2367753	ATP2B4	6900630
1.04556	8.83821	2.1941	0.0363173	0.188057	-3.74479	42556	ILMN_1750324	IGFBP5	2190674
1.04528	8.14941	2.7443	0.0102544	0.14075	-2.69692	37934	ILMN_2394561	IRF2BP2	3290224
1.04507	8.67832	2.4023	0.0228585	0.161231	-3.36559	10921	ILMN_2355462	CYFIP1	4200343
1.04329	7.97104	2.54453	0.0164743	0.14757	-3.09396	29305	ILMN_1751753	IDH2	4880433
1.04251	7.0105	3.29951	0.00255238	0.11665	-1.51467	22442	ILMN_1742618	XAF1	450189
1.04142	6.51032	3.8918	0.000530272	0.104777	-0.162825	25385	ILMN_1666482	SP2	1260201
1.04126	9.34801	2.17047	0.0382266	0.191394	-3.78635	13983	ILMN_1713995	SCNN1A	7040487
1.04057	6.00688	3.00099	0.00545689	0.124725	-2.16323	13835	ILMN_1686116	THBS1	5810685
1.04033	6.48762	3.02704	0.00511219	0.124725	-2.10775	40429	ILMN_1705907	NUP153	3840131
1.03922	6.84376	2.61723	0.013889	0.145422	-2.95148	21296	ILMN_3245066	DENND4B	5690324
1.03832	6.9258	1.74791	0.0909686	0.273341	-4.4731	11282	ILMN_1665943	MAP4K1	4590477
1.03788	7.41391	2.69667	0.0114978	0.143788	-2.79313	16858	ILMN_1808779	CSTF3	1570754
1.03702	6.68831	2.59444	0.0146561	0.14564	-2.99641	44069	ILMN_1745075	RPLP0	1470349
1.03701	8.92364	2.41064	0.0224291	0.160645	-3.34993	24648	ILMN_2374159	HERPUD1	4570458
1.03697	6.2381	2.59444	0.014656	0.14564	-2.9964	2728	ILMN_1651557	KDELC2	6110301
1.03628	6.51373	2.5535	0.0161329	0.147215	-3.07651	18712	ILMN_1654540	SEMA6D	1110082
1.03626	10.8508	2.09457	0.0449792	0.203003	-3.91769	26751	ILMN_1689953	CD81	1500189
1.03605	9.05818	2.39176	0.0234116	0.162586	-3.38531	21116	ILMN_1745172	ILF2	5690437
1.03574	6.42097	2.24776	0.0322957	0.179801	-3.64926	35390	ILMN_1785356	DENND5A	2640408
1.03491	7.50029	2.44383	0.0207924	0.158056	-3.28727	15406	ILMN_1671839	TAF1C	6380131
1.03441	8.37644	2.35173	0.0256262	0.166173	-3.45976	14171	ILMN_1784299	C19orf43	1470358
1.03333	7.98379	1.13852	0.264142	0.479429	-5.246	33745	ILMN_1685062	REG3G	1580086
1.03327	6.79406	2.55288	0.0161562	0.147215	-3.07771	23337	ILMN_1670807	FAM84B	60014
1.03308	7.21246	1.27891	0.21098	0.423763	-5.09316	20584	ILMN_2399463	VAV3	6560279
1.03265	8.69703	2.4633	0.019884	0.15579	-3.25027	19687	ILMN_1657862	AHCY	3710537
1.0323	6.71694	3.52026	0.00143323	0.114386	-1.01935	10653	ILMN_1699574	NRP1	5720424
1.03225	7.86178	2.89441	0.00711046	0.126898	-2.38779	24157	ILMN_1710326	CLDND1	4810286
1.03222	7.82403	2.84852	0.00795939	0.129623	-2.48322	24808	ILMN_2180352	DIP2B	7510392
1.03132	7.07413	2.58169	0.0151018	0.14564	-3.02142	2192	ILMN_3178258	FABP5L2	4540475
1.03085	7.77436	2.78847	0.00921479	0.136507	-2.60687	45651	ILMN_1803254	KIAA2010	3130523
1.03053	7.10269	2.69829	0.0114534	0.143788	-2.78988	28633	ILMN_1691476	MYLK	7160343
1.02976	7.56292	2.39711	0.0231294	0.1621	-3.37531	39122	ILMN_1658499	SYT13	4810730
1.02951	6.23317	3.37078	0.0021212	0.114386	-1.35605	18554	ILMN_1793386	MED12	620504
1.0293	6.87955	2.3179	0.0276451	0.170666	-3.52205	38132	ILMN_1733937	MMD	5550431
1.02882	5.99959	4.04046	0.000353952	0.102505	0.185939	26704	ILMN_1736103	ITPR2	6330037
1.0288	7.57327	2.51567	0.0176186	0.149693	-3.14985	20386	ILMN_2358652	NXF1	4850497
1.02856	7.74598	2.88315	0.00731048	0.127005	-2.41128	35075	ILMN_1743103	SH3PXD2A	3460451
1.02828	8.54095	2.61165	0.0140734	0.145422	-2.96251	96	ILMN_1796063	TRIM44	1300239
1.02707	6.5842	2.60442	0.0143156	0.145422	-2.97677	31521	ILMN_1667371	SLA	1990753
1.02613	6.72895	3.45657	0.00169484	0.114386	-1.16344	32166	ILMN_3251085	RBBP4	6370202
1.02575	7.9025	2.82656	0.00839867	0.132128	-2.52861	30465	ILMN_3278995	LOC643167	3870152
1.02512	6.72258	3.28333	0.00266136	0.11665	-1.55048	5110	ILMN_1732516	KNTC1	3190524
1.02501	8.88241	1.79366	0.083211	0.26291	-4.40422	22301	ILMN_1766914	MFAP4	3060377
1.02443	6.95343	2.32348	0.0273021	0.170148	-3.51181	32913	ILMN_1776213	RGMB	840553
1.02421	6.39433	2.48314	0.018996	0.154213	-3.21238	27733	ILMN_2083066	IGLL3	450609
1.02332	6.72526	2.48079	0.0190993	0.154213	-3.21688	46167	ILMN_1796417	ASNS	1510296
1.02277	7.03056	2.07968	0.0464226	0.204917	-3.94307	40605	ILMN_1693262	LOC653600	770400
1.0225	6.48207	2.44281	0.0208413	0.158056	-3.28922	11792	ILMN_1815154	MYH10	1770685
1.0218	9.29355	2.44724	0.0206309	0.157879	-3.28082	45244	ILMN_2224143	MCM3	6650053
1.02118	7.39031	2.78509	0.00929074	0.136507	-2.61379	21692	ILMN_1707342	LRIG1	2450367
1.02115	9.55596	2.76205	0.00982414	0.13967	-2.66083	3596	ILMN_1686750	MGEA5	6840356
1.02047	10.4144	3.24716	0.00292144	0.11665	-1.63029	13885	ILMN_2067656	CCND2	3460520
1.01945	7.48708	3.47239	0.00162584	0.114386	-1.12773	3613	ILMN_1677239	CCDC14	4390612
1.01942	7.6727	2.69419	0.0115663	0.143788	-2.79812	6474	ILMN_1714809	RPIA	3400482
1.01898	7.08248	3.39635	0.00198433	0.114386	-1.29883	38484	ILMN_1789616	NUPL2	5340209
1.0189	8.53684	2.76166	0.00983333	0.13967	-2.66162	11314	ILMN_2376108	PSMB9	1940180
1.01886	8.60115	2.54967	0.0162777	0.147314	-3.08396	24327	ILMN_3260070	LOC100128266	10152
1.01886	7.48952	3.08614	0.00440525	0.124644	-1.98103	30439	ILMN_1713402	FAM160A2	5860243
1.01885	7.43478	2.59887	0.0145039	0.145422	-2.98769	3388	ILMN_1814789	UBAP2L	7610152
1.01876	10.1112	2.50356	0.0181205	0.151174	-3.1732	41638	ILMN_2098126	CCL5	7570408
1.01847	5.85154	4.47598	0.000106721	0.0872386	1.2202	30046	ILMN_1655635	METTL3	6860524
1.01814	8.23961	2.44771	0.0206087	0.157879	-3.27993	41043	ILMN_1688753	PTDSS1	60128
1.01482	9.0884	2.75598	0.00996934	0.140606	-2.67319	32149	ILMN_1706075	SF3B1	3800435
1.01472	6.57874	2.26305	0.0312256	0.177222	-3.62176	43439	ILMN_1657810	PPM1M	7150253
1.0141	9.15705	2.29892	0.0288396	0.172401	-3.55673	44604	ILMN_1714433	MARCKSL1	6770242
1.01404	9.06931	2.3361	0.0265414	0.168442	-3.48861	24244	ILMN_1808501	SH3KBP1	6020152
1.0135	9.31045	2.49457	0.0185012	0.152749	-3.19047	885	ILMN_1705737	IMPDH2	4590026
1.01329	8.75483	2.2677	0.0309062	0.176392	-3.61336	17671	ILMN_2232177	ACTN1	5080364
1.01316	6.66724	3.32238	0.00240555	0.114386	-1.46391	6668	ILMN_1806809	ZNF189	630603
1.01256	6.95854	2.42965	0.0214777	0.159135	-3.31411	33853	ILMN_2049021	PTTG3P	5960224
1.01226	6.27269	3.41591	0.00188546	0.114386	-1.25496	25330	ILMN_1673023	EP400	6330195
1.01161	6.79454	2.91119	0.00682193	0.126898	-2.3527	20816	ILMN_1668540	ZNHIT6	150681
1.01153	7.26395	2.89582	0.00708581	0.126898	-2.38485	3412	ILMN_1669635	NUP85	1430402
1.01139	8.26019	2.52071	0.0174136	0.149693	-3.14012	14832	ILMN_1795251	SPARCL1	1030021
1.01087	8.70472	2.48017	0.0191267	0.154213	-3.21807	11711	ILMN_1798654	MCM6	5690274
1.01068	6.70052	3.7163	0.000850827	0.113035	-0.570469	26474	ILMN_1707339	BTG3	4920053
1.01064	6.5797	3.22443	0.00309725	0.117472	-1.68028	5685	ILMN_1669584	ILF3	3360689
1.01058	8.41647	1.59639	0.121149	0.313131	-4.69098	5998	ILMN_1651826	BASP1	2140121
1.00834	6.36756	2.55653	0.0160192	0.147215	-3.07062	36652	ILMN_2316236	HOPX	3850246
1.00831	6.38057	2.21705	0.0345449	0.184334	-3.70412	23445	ILMN_1740493	TRAF5	7610598
1.00785	6.56025	3.42102	0.00186038	0.114386	-1.24347	33361	ILMN_1694174	TRIM68	2370328
1.00764	6.0148	3.70368	0.000880084	0.113035	-0.599597	2386	ILMN_1678268	VPS8	2140538
1.00745	6.41431	2.10051	0.0444155	0.202246	-3.90754	37903	ILMN_1662799	GPSM3	6420386
1.00697	8.40765	2.64729	0.0129347	0.145422	-2.8919	45110	ILMN_1800897	NRD1	3290315
1.00665	6.11828	3.02884	0.00508922	0.124725	-2.10392	22820	ILMN_1768969	LBR	5080524
1.00658	6.12192	2.61889	0.0138348	0.145422	-2.94821	9755	ILMN_1740015	CD14	7000369
1.00629	6.40899	3.42235	0.00185392	0.114386	-1.24048	15385	ILMN_1657423	SPG21	7200403
1.00607	7.36011	2.81172	0.00870815	0.133464	-2.55916	29563	ILMN_1733956	IARS	5390100
1.00483	6.7955	2.92561	0.00658293	0.124725	-2.32248	8057	ILMN_1784785	COPS7B	4590661
1.0043	7.17178	1.99025	0.0559798	0.220609	-4.09272	15170	ILMN_1684306	S100A4	5290270
1.0041	8.7033	2.47396	0.0194022	0.154645	-3.22994	6282	ILMN_2339202	KTN1	4730148
1.00372	7.77973	2.61604	0.0139283	0.145422	-2.95384	23548	ILMN_1657993	ADNP	360678
1.00333	6.70725	1.95191	0.0605797	0.2279	-4.1554	19120	ILMN_1798706	EBI2	4490520
1.00276	8.22871	2.02815	0.0517372	0.213741	-4.0299	37091	ILMN_1810559	RHOQ	5050519
1.00266	6.94459	2.41573	0.0221706	0.160391	-3.34035	3131	ILMN_1705442	CMTM3	3890551
1.00208	7.20186	3.30592	0.00251035	0.116426	-1.50045	38984	ILMN_3235176	C2orf89	4760053
1.00181	7.27848	2.72145	0.0108343	0.141472	-2.74319	19355	ILMN_1652024	CSNK1G3	4210064
1.00124	6.51475	3.28015	0.00268332	0.11665	-1.55752	41714	ILMN_1734288	DUSP18	3870408
1.00082	6.51922	2.92578	0.00658016	0.124725	-2.32212	40637	ILMN_1810228	TTF2	2190220
1.0004	6.8491	2.69993	0.0114085	0.143788	-2.78659	24617	ILMN_2391551	C13orf23	1260575
0.998178	6.90877	3.71447	0.000855026	0.113035	-0.57471	46686	ILMN_1775823	POFUT2	2490605
0.998015	10.701	2.8123	0.00869597	0.133464	-2.55798	17300	ILMN_3217172	LOC286444	4590576
0.997993	6.28783	3.09749	0.0042806	0.124195	-1.95657	7757	ILMN_2191929	C9orf6	3140280
0.996731	7.34378	2.21249	0.034891	0.185119	-3.71223	9995	ILMN_1805842	FHL1	4640446
0.996682	6.19867	3.24484	0.00293895	0.11665	-1.63541	11250	ILMN_1694233	ACYP1	5910148
0.996453	7.0917	3.15672	0.00368287	0.122524	-1.82826	39708	ILMN_1725183	TBCE	3290703
0.995895	7.06501	2.42109	0.0219017	0.160153	-3.33027	9642	ILMN_1801118	C16orf33	4760450
0.995643	6.28303	2.85847	0.0077676	0.12866	-2.4626	12364	ILMN_2334760	ARMCX3	2320647
0.99398	7.19526	2.18808	0.0367952	0.188629	-3.7554	1589	ILMN_1759184	C19orf48	2850630
0.993901	6.09947	2.8932	0.00713171	0.126898	-2.39032	32093	ILMN_2390472	TTC14	270403
0.992462	6.09836	2.92638	0.00657044	0.124725	-2.32087	18392	ILMN_2328776	MST4	2450152
0.992299	7.55613	2.29498	0.0290934	0.172401	-3.56391	27626	ILMN_1730999	TPR	6770014
0.991898	6.32467	4.43002	0.000121212	0.0872386	1.11045	561	ILMN_1706839	TCERG1	6450538
0.990351	7.07755	2.98094	0.0057372	0.124725	-2.20579	12026	ILMN_1758049	NFIA	2320047
0.990194	6.21395	2.5128	0.0177365	0.149693	-3.15539	35468	ILMN_1724753	NIN	5310717
0.989744	6.45911	2.0985	0.0446055	0.20265	-3.91097	10170	ILMN_1676575	IKZF1	730482
0.989145	9.25915	2.23644	0.0331087	0.182009	-3.66953	44312	ILMN_1724139	TMEM123	4610102
0.988979	7.19209	3.26279	0.00280621	0.11665	-1.59585	23051	ILMN_2100689	MAP2K4	2680047
0.988934	6.41297	2.56565	0.015681	0.147215	-3.05283	27657	ILMN_2368718	CENPM	1450192
0.988201	6.27053	2.78325	0.00933242	0.136555	-2.61756	38958	ILMN_1796210	PPRC1	7160100
0.987538	6.56153	2.89172	0.00715774	0.126898	-2.39341	28451	ILMN_2413833	TOX3	3520431
0.986568	6.8342	2.38169	0.0239518	0.16374	-3.40412	38206	ILMN_1800634	NME4	2320079
0.986559	6.80365	2.77712	0.00947205	0.137655	-2.63008	31064	ILMN_2145116	TMEM173	3460008
0.986399	6.96016	2.67716	0.0120469	0.144546	-2.83229	23900	ILMN_1788160	KIF5B	2710017
0.986383	6.45461	3.89836	0.00052094	0.104777	-0.14751	36383	ILMN_1679071	MTX3	1430653
0.986085	6.79766	2.19331	0.0363793	0.188195	-3.74617	11635	ILMN_1772964	CCL8	6620121
0.986067	11.9096	2.6357	0.013295	0.145422	-2.91491	6400	ILMN_1652768	LOC440589	130224
0.985865	7.61748	2.53254	0.0169412	0.149236	-3.11723	22359	ILMN_2404063	APP	3370577
0.984787	7.03897	3.40703	0.00192973	0.114386	-1.27488	9103	ILMN_1725105	EEF1E1	50301
0.982886	7.8169	1.94243	0.061767	0.230233	-4.17076	1403	ILMN_1732967	KIAA1949	7560037
0.982314	6.36001	1.89126	0.0685288	0.240618	-4.25266	28205	ILMN_1655549	SIGLEC10	4480497
0.98156	6.99592	3.01558	0.0052612	0.124725	-2.13218	40602	ILMN_1805466	SOX9	4230475
0.981301	10.0526	2.70515	0.0112667	0.143306	-2.77608	29469	ILMN_1673352	IFITM2	1230767
0.981069	6.82544	2.58188	0.0150951	0.14564	-3.02105	37908	ILMN_1665559	CDK2	4590064
0.980747	7.98541	2.65978	0.0125562	0.145352	-2.86701	28552	ILMN_1765060	FBXO34	2350754
0.980576	6.60251	2.40011	0.0229724	0.161534	-3.36969	41806	ILMN_1737157	GRAMD1A	3140438
0.980195	7.88715	2.67362	0.0121489	0.144546	-2.83936	11669	ILMN_1658498	SLC44A3	4230500
0.980113	6.76978	2.40791	0.022569	0.160645	-3.35506	30154	ILMN_2076463	SLC15A4	160279
0.979773	7.92524	2.68806	0.0117373	0.144031	-2.81044	19053	ILMN_2164081	KLHL12	6660152
0.979222	8.8444	2.72996	0.0106149	0.14136	-2.72599	13435	ILMN_1720158	ETS2	4220605
0.978165	7.90834	2.91028	0.00683727	0.126898	-2.35461	44334	ILMN_1682316	TRIM33	2450446
0.977612	8.89077	2.33214	0.026778	0.16952	-3.4959	26309	ILMN_1679796	TOMM20	3460121
0.977283	6.89772	2.09322	0.045109	0.203054	-3.92	41266	ILMN_1810844	RARRES2	5290608
0.976933	7.6058	2.25972	0.0314555	0.178192	-3.62775	42632	ILMN_1719627	SLC27A3	1440300
0.976616	7.47637	3.05138	0.00480891	0.124725	-2.0557	29443	ILMN_1705570	H2AFY2	2900041
0.975302	6.15443	3.23515	0.00301312	0.11665	-1.65673	3395	ILMN_1751904	EDNRB	2970164
0.975288	9.14451	2.43739	0.0211011	0.158703	-3.29947	37409	ILMN_2333594	SUMO2	2600066
0.974734	7.42447	3.28055	0.00268053	0.11665	-1.55663	44458	ILMN_1734833	NBN	3610343
0.974344	6.83981	2.66205	0.0124884	0.145352	-2.86247	11291	ILMN_1766408	CBFB	2600537
0.973582	6.91021	2.62249	0.0137175	0.145422	-2.94109	1183	ILMN_1752520	SLFN11	1990379
0.97356	9.17073	2.82082	0.00851714	0.132834	-2.54044	45499	ILMN_1726245	TGFBR2	6560091
0.972851	8.41182	2.10534	0.0439613	0.202072	-3.89926	22542	ILMN_2076600	ITM2A	1580576
0.972564	6.19297	3.50681	0.001485	0.114386	-1.04986	36295	ILMN_2350114	TRIM13	1190497
0.971846	6.35459	3.10056	0.00424753	0.124195	-1.94996	35740	ILMN_2326712	BACE2	1240201
0.971227	7.97966	2.62873	0.0135166	0.145422	-2.92874	20071	ILMN_1696494	CMTM6	1470520
0.9698	7.47876	2.45724	0.0201628	0.156306	-3.26181	9773	ILMN_1723412	ASCL2	7200435
0.968706	6.28391	2.22711	0.0337926	0.183071	-3.68619	19998	ILMN_1734653	FNDC1	2340309
0.968682	7.5674	2.37079	0.0245493	0.163942	-3.42443	15950	ILMN_1721113	HLA-C	7200398
0.968473	8.46863	2.60548	0.0142798	0.145422	-2.97468	28366	ILMN_1736548	PHACTR4	1940064
0.967777	7.54673	2.23276	0.0333771	0.182116	-3.67611	21764	ILMN_1837428		7040682
0.967014	7.8628	2.51404	0.0176857	0.149693	-3.15301	10112	ILMN_1796734	SPARC	5050382
0.965817	6.18551	2.67262	0.0121779	0.144546	-2.84136	2136	ILMN_1789502	GPC4	6330270
0.965137	6.14326	3.21991	0.00313334	0.118104	-1.69019	42302	ILMN_2274420	SPTLC1	2570471
0.964728	7.87786	2.5703	0.0155107	0.147069	-3.04372	13411	ILMN_1800602	GCA	4230619
0.964438	7.02249	2.28364	0.0298349	0.174455	-3.58451	36220	ILMN_2410742	JMJD1C	6960523
0.963915	8.52094	2.86543	0.00763605	0.12866	-2.44815	6538	ILMN_1729318	TOR1AIP1	20403
0.963189	7.63612	3.10443	0.00420614	0.124195	-1.94161	19632	ILMN_1678087	MAP3K4	7320731
0.962527	7.16911	2.16872	0.0383711	0.191394	-3.78941	43946	ILMN_1807439	ALDH1A3	2360551
0.962242	7.83508	2.46224	0.0199329	0.15579	-3.25231	16828	ILMN_1771903	NUP37	3890544
0.961892	6.67989	3.11902	0.00405336	0.124195	-1.91006	32269	ILMN_2286870	CSNK1D	1110736
0.961887	7.0647	3.01919	0.00521385	0.124725	-2.12449	3617	ILMN_1667330	LOC113386	6220600
0.961657	7.24416	2.68027	0.0119577	0.144546	-2.82606	38141	ILMN_1711994	TCIRG1	70672
0.961444	6.55542	2.65862	0.0125908	0.145352	-2.86932	37344	ILMN_3305304	POLD2	580435
0.961115	7.37979	2.52336	0.0173067	0.149693	-3.13499	32151	ILMN_1719759	TNC	1470669
0.960978	7.73749	2.03973	0.050498	0.211465	-4.01052	9688	ILMN_1771376	PEA15	3610228
0.960593	7.02028	2.59873	0.0145085	0.145422	-2.98796	17688	ILMN_2278636	CUTL1	6940402
0.960163	6.94116	2.29626	0.0290103	0.172401	-3.56157	3726	ILMN_1813028	CBX5	7150685
0.960024	6.44629	2.3226	0.0273562	0.170151	-3.51344	31953	ILMN_1796801	ABCA8	2710392
0.958581	7.15898	1.17353	0.250048	0.464917	-5.20938	27998	ILMN_1718552	CXCL13	1110564
0.958511	6.21782	2.70497	0.0112715	0.143306	-2.77644	45435	ILMN_1724407	TACC3	4390484
0.95767	6.85323	3.6604	0.000988013	0.114386	-0.699239	46550	ILMN_2391419	SYNE2	160121
0.955754	8.23195	2.57795	0.0152351	0.14564	-3.02876	39881	ILMN_2093500	ZBED5	4890437
0.955737	7.80801	2.6313	0.0134343	0.145422	-2.92363	7159	ILMN_1719695	NFKBIZ	2470348
0.955217	7.68541	2.17007	0.0382595	0.191394	-3.78705	21013	ILMN_2408572	RNASE4	5910382
0.954915	8.5699	2.14562	0.0403301	0.195191	-3.8297	40180	ILMN_1770653	MAL2	3170594
0.954885	7.07815	3.47067	0.00163324	0.114386	-1.13163	28088	ILMN_1670079	OMA1	4860435
0.953589	9.34519	2.62643	0.0135903	0.145422	-2.93329	302	ILMN_2391765	C6orf48	7150017
0.951829	6.56608	2.95874	0.00606331	0.124725	-2.25273	21260	ILMN_1746494	FNTA	5810274
0.950967	6.61043	2.95733	0.00608469	0.124725	-2.25572	41620	ILMN_1697629	PLA2G4B	2350722
0.950579	7.19789	2.60291	0.0143667	0.145422	-2.97975	23540	ILMN_1739297	GALNT4	7320717
0.950447	8.78006	2.48545	0.0188953	0.154213	-3.20797	34406	ILMN_1660368	TRRAP	380369
0.950292	10.6513	2.54349	0.0165145	0.147786	-3.09599	16803	ILMN_1707858	H2AFZ	2710292
0.949831	6.29549	2.55209	0.0161863	0.147215	-3.07927	19819	ILMN_2407389	GPNMB	1570154
0.948959	6.90186	1.44193	0.159944	0.363468	-4.89616	20953	ILMN_2264011	GRAP	5270544
0.948807	6.15238	3.37172	0.00211601	0.114386	-1.35396	20585	ILMN_1669555	FAM48A	5700424
0.948783	8.20171	2.33676	0.0265026	0.168442	-3.4874	19993	ILMN_1748625	TCEAL4	4920487
0.948687	8.65655	2.60577	0.0142698	0.145422	-2.97409	16744	ILMN_1697420	TINF2	1740471
0.947971	8.54754	2.27397	0.0304808	0.175296	-3.60203	40716	ILMN_2042771	PTTG1	1510291
0.947741	6.63795	2.22385	0.0340349	0.183544	-3.69201	33780	ILMN_1744949	RHOBTB3	5870474
0.946507	6.4568	2.57916	0.015192	0.14564	-3.02639	17953	ILMN_3210741	LOC642956	990717
0.946207	6.6196	2.86042	0.0077305	0.12866	-2.45855	26826	ILMN_1718672	NHP2	2760673
0.945072	7.60743	2.18548	0.0370037	0.188831	-3.75999	20542	ILMN_1776297	GOLGA4	2940070
0.944966	8.03957	2.38851	0.0235848	0.163001	-3.39139	20866	ILMN_1698732	PALLD	3780053
0.94488	7.05148	1.90629	0.0664795	0.237782	-4.22878	41089	ILMN_1728009	TMEM171	5560408
0.943789	7.15675	3.04148	0.00493013	0.124725	-2.07689	36783	ILMN_1808404	RHBDF1	1710189
0.943387	6.53672	2.7517	0.0100729	0.14075	-2.68189	30137	ILMN_3246910	LOC100190986	1660044
0.943206	6.41158	3.23451	0.00301806	0.11665	-1.65813	22369	ILMN_1733311	PIGB	2030739
0.943171	6.54787	3.38882	0.00202373	0.114386	-1.3157	22987	ILMN_1743538	MLLT10	3890170
0.943091	6.35787	2.92878	0.00653142	0.124725	-2.31582	45941	ILMN_1676899	YEATS2	5260537
0.942912	7.16501	2.2657	0.0310429	0.176794	-3.61696	37806	ILMN_2120247	SLC2A10	6520598
0.942393	7.04975	3.19796	0.00331468	0.120315	-1.73828	33412	ILMN_1843949		3360446
0.942029	8.0023	1.58331	0.124103	0.317752	-4.70903	27607	ILMN_2206746	BGN	460767
0.941291	6.10565	2.78156	0.00937071	0.136741	-2.62102	34671	ILMN_1702501	RPS6KA2	5360424
0.940832	7.42657	2.07304	0.0470787	0.206284	-3.95434	6884	ILMN_2373791	ENPP2	2490152
0.938639	6.50365	3.04808	0.00484903	0.124725	-2.06278	45868	ILMN_2235283	MAPK1	2570026
0.938533	6.60617	2.56657	0.0156472	0.147215	-3.05103	1792	ILMN_2092756	TMEM109	6130193
0.938356	7.10971	1.92527	0.0639661	0.23289	-4.1984	28452	ILMN_1670926	CHST15	7320041
0.938237	6.46038	3.08997	0.00436288	0.124523	-1.9728	18118	ILMN_1788457	ABCC4	2450201
0.93789	6.39116	2.80204	0.00891586	0.134901	-2.57905	22128	ILMN_2103761	TLE4	5310360
0.937861	7.97503	2.60541	0.0142821	0.145422	-2.97481	1752	ILMN_2354140	NAT5	6380082
0.937768	6.03181	2.8301	0.00832637	0.132032	-2.52131	19554	ILMN_2052891	PKD2	70161
0.937666	6.96199	3.19643	0.00332771	0.120315	-1.74164	30222	ILMN_1750075	DMTF1	4560343
0.937213	6.75309	2.84027	0.00812176	0.130916	-2.50029	12110	ILMN_1696843	LOC613037	2760189
0.936655	7.86714	1.49879	0.144641	0.34283	-4.82266	15999	ILMN_2122103	ETS1	6370435
0.935581	8.27187	1.92769	0.0636523	0.232804	-4.19451	16434	ILMN_1775170	MT1X	6620528
0.934465	6.48087	3.37813	0.00208095	0.114386	-1.33962	12481	ILMN_1677098	YPEL2	1110465
0.934184	8.11694	2.58293	0.0150582	0.14564	-3.01901	18401	ILMN_2108709	ANKRD11	3370274
0.933405	6.15005	3.27653	0.0027085	0.11665	-1.56551	10950	ILMN_1755711	C17orf68	5310181
0.932788	6.40863	2.14428	0.0404465	0.195239	-3.83203	36957	ILMN_1672611	CDH11	2650709
0.932535	5.93389	2.73352	0.0105244	0.141035	-2.71879	31853	ILMN_2415926	THOC3	2480328
0.932057	6.28883	3.25687	0.00284935	0.11665	-1.60891	20661	ILMN_1786016	CHD1L	5870148
0.931913	6.04026	2.75461	0.0100024	0.14075	-2.67597	2546	ILMN_1681503	MCM2	6770408
0.931879	6.81766	2.83357	0.008256	0.131443	-2.51414	38562	ILMN_1779399	SNRPA	5310195
0.931642	6.32809	3.00108	0.00545577	0.124725	-2.16305	20315	ILMN_1753249	DDX10	3930553
0.931491	7.29969	1.4774	0.150255	0.350409	-4.8506	7922	ILMN_1713749	CORO1A	5390113
0.931368	8.20555	2.21614	0.0346134	0.184334	-3.70573	12045	ILMN_1719986	PIK3IP1	5390730
0.931025	6.34589	2.14926	0.0400155	0.194531	-3.82337	13148	ILMN_1689088	COLEC12	2100767
0.930956	8.43006	2.38346	0.0238564	0.16374	-3.40083	2536	ILMN_1746090	STT3A	2570692
0.930806	7.61462	2.87816	0.00740091	0.1276	-2.42169	42426	ILMN_2096405	WDR37	7210040
0.929946	7.91802	3.38626	0.0020373	0.114386	-1.32144	27629	ILMN_1844692	FOXO3	2630546
0.929871	8.00849	2.61147	0.0140793	0.145422	-2.96286	36337	ILMN_1708101	LMNB2	7570148
0.929489	6.51582	1.78504	0.0846285	0.264964	-4.41731	44733	ILMN_1727098	PPP1R16B	5490333
0.929481	8.33151	2.66209	0.0124874	0.145352	-2.86241	19209	ILMN_2072296	CKS2	780528
0.928857	6.94175	3.01583	0.00525793	0.124725	-2.13165	5725	ILMN_1782635	YARS2	4570333
0.928582	7.14595	2.70684	0.0112212	0.143306	-2.77268	16290	ILMN_1680831	BAZ1B	4280347
0.928419	7.00909	2.68771	0.0117471	0.144031	-2.81114	16834	ILMN_2222074	PTPN12	3140364
0.927978	7.6863	2.85278	0.00787684	0.128996	-2.4744	32378	ILMN_1781906	RBM17	10612
0.9267	6.63653	1.83879	0.0761174	0.252501	-4.33491	26031	ILMN_1748283	PIM2	6200168
0.926537	6.27212	1.98487	0.0566068	0.221956	-4.10158	36095	ILMN_1660364	PSCD4	6510524
0.925341	6.05979	3.02853	0.00509314	0.124725	-2.10457	23811	ILMN_1782129	ZBED4	5490014
0.924705	7.11229	2.03959	0.0505125	0.211465	-4.01075	29725	ILMN_1766650	FOXA1	830056
0.924591	6.01107	3.35208	0.00222697	0.114386	-1.39779	46117	ILMN_1712634	TIA1	1030047
0.924341	8.51195	2.81427	0.00865414	0.13322	-2.55391	40903	ILMN_1753279	HNRNPA0	1660170
0.924128	6.2502	2.9086	0.00686581	0.126898	-2.35814	41222	ILMN_1740216	ERCC3	6840040
0.924038	6.91643	1.98771	0.0562752	0.221426	-4.09691	35746	ILMN_1669497	OSBPL10	6760593
0.923784	6.99014	2.6287	0.0135174	0.145422	-2.92879	29108	ILMN_2102960	KIAA1370	4180142
0.923717	6.01717	2.99336	0.00556207	0.124725	-2.17945	3933	ILMN_1667224	SLAMF8	6040577
0.923608	6.62636	2.75576	0.00997476	0.140606	-2.67365	7949	ILMN_1798346	KIAA1468	5270491
0.923498	6.94583	1.92686	0.0637597	0.232804	-4.19585	45103	ILMN_2063586	CLIC4	3890193
0.922742	7.71985	2.67157	0.0122086	0.144546	-2.84347	2222	ILMN_3250257	ACVRL1	5910451
0.922321	7.93344	1.65909	0.107783	0.297086	-4.60277	14365	ILMN_1795089	RASAL3	520273
0.922259	6.61691	1.75862	0.0891008	0.27078	-4.45711	40749	ILMN_3299520	PRKCB	6840615
0.921958	6.03338	3.57775	0.00123099	0.114386	-0.888513	21982	ILMN_1745397	OAS3	990768
0.92183	7.57892	2.66956	0.012267	0.144909	-2.84748	18311	ILMN_1779886	TBC1D14	7160707
0.920644	8.16735	2.29626	0.0290107	0.172401	-3.56158	13005	ILMN_1748685	TRIM31	1850674
0.920557	7.28241	2.58832	0.0148687	0.14564	-3.00844	47266	ILMN_1706505	COL5A1	4920369
0.918307	6.75236	2.88643	0.00725179	0.126898	-2.40446	18027	ILMN_1686968	ZNF362	7040270
0.91799	7.8181	2.88121	0.00734544	0.127405	-2.41532	41635	ILMN_2169439	ITGAV	2690209
0.917459	7.8778	1.70577	0.0986486	0.283796	-4.5353	41949	ILMN_1680274	LOC652694	580136
0.917329	7.18426	2.26343	0.0311993	0.177211	-3.62107	2592	ILMN_1773117	BCOR	510576
0.917147	6.68206	3.03601	0.00499838	0.124725	-2.08859	12359	ILMN_1705515	UPF3A	2070026
0.917132	7.00229	1.53576	0.135343	0.331733	-4.7736	45914	ILMN_1806908	PRKCB1	5090563
0.916621	10.7298	2.83712	0.00818468	0.13109	-2.50681	14790	ILMN_3294335	LOC646294	4590670
0.916056	6.0082	2.93502	0.00643131	0.124725	-2.30272	9237	ILMN_1740523	KTN1	5080162
0.916052	6.47841	2.43708	0.021116	0.158703	-3.30006	41195	ILMN_2351638	BEX4	1110615
0.915946	6.42246	2.09613	0.0448308	0.20265	-3.91503	44147	ILMN_1668052	FOXA2	4610592
0.915249	6.3654	3.43293	0.00180325	0.114386	-1.21668	3423	ILMN_1707748	PIM3	2190452
0.914746	6.35239	1.84358	0.075396	0.25125	-4.32748	12066	ILMN_1783593	CCL13	1230605
0.914225	8.20921	2.5621	0.0158117	0.147215	-3.05975	24158	ILMN_2352563	CLDND1	4640626
0.914154	6.99182	2.73814	0.0104079	0.14075	-2.70943	23123	ILMN_1671603	MED30	1230292
0.913815	6.25927	3.18991	0.00338368	0.120715	-1.75589	39395	ILMN_1703132	LYRM2	3440014
0.913667	7.66239	2.74412	0.0102588	0.14075	-2.69729	1531	ILMN_1683065	C2orf64	5390372
0.913101	7.91774	2.47388	0.019406	0.154645	-3.2301	15858	ILMN_1685824	B4GALT5	2060047
0.912637	6.27069	3.11777	0.00406626	0.124195	-1.91277	46538	ILMN_2286334	SR140	6480577
0.912637	7.08663	2.02014	0.0526094	0.214602	-4.04325	42421	ILMN_1706687	KLHL5	1410161
0.912594	6.87137	2.27627	0.0303262	0.175144	-3.59787	33809	ILMN_2403852	CYTH1	4730703
0.912004	6.6512	1.69616	0.100474	0.285959	-4.54931	46102	ILMN_2327860	MAL	4040398
0.911906	6.38239	2.64085	0.0131337	0.145422	-2.90468	5073	ILMN_2181968	CBL	6960209
0.911325	8.49332	2.12926	0.0417713	0.197806	-3.85806	6544	ILMN_1694177	PCNA	6900079
0.909685	8.28031	2.51644	0.0175875	0.149693	-3.14838	42507	ILMN_1696485	HNRNPAB	1820398
0.9094	7.45348	2.8399	0.00812922	0.130916	-2.50106	25921	ILMN_1687247	SPATA20	5050520
0.909017	6.12643	2.44424	0.0207728	0.158056	-3.2865	36500	ILMN_2405521	MTHFD2	6620689
0.908347	7.79365	2.53415	0.0168779	0.149236	-3.11411	6169	ILMN_1742230	BAZ1A	940288
0.907544	7.74346	2.18452	0.0370808	0.188893	-3.76167	20248	ILMN_1788689	PHIP	7000377
0.907431	6.49325	2.15862	0.0392168	0.193044	-3.80706	878	ILMN_1679797	ADARB1	7330097
0.90716	7.28858	2.03358	0.0511527	0.212855	-4.02082	25799	ILMN_1770673	AKNA	2850010
0.907102	6.34849	3.48995	0.00155245	0.114386	-1.08804	31032	ILMN_1770742	TMEM55B	5220152
0.906533	7.75757	2.54741	0.016364	0.14757	-3.08837	21725	ILMN_2392717	LARP7	5700739
0.906177	6.18711	2.34903	0.0257822	0.166643	-3.46475	30071	ILMN_2229379	KIT	5080576
0.906161	7.98434	2.95424	0.00613153	0.124725	-2.26223	1573	ILMN_1698001	NCK1	3800544
0.906053	7.10253	2.73985	0.0103651	0.14075	-2.70596	46907	ILMN_1805922	EBPL	5490477
0.905711	6.22311	3.10029	0.00425038	0.124195	-1.95053	8583	ILMN_2206344	NDST2	110561
0.904951	6.8092	4.21026	0.000222286	0.0970103	0.587371	18057	ILMN_1663090	SON	1110017
0.904565	6.73565	2.28696	0.0296162	0.173815	-3.57849	34945	ILMN_1701244	ITFG2	6550195
0.903725	8.44129	2.45103	0.0204524	0.157634	-3.27362	13557	ILMN_2322552	NCKAP1	5960274
0.903646	8.37257	2.77454	0.00953151	0.137894	-2.63536	17823	ILMN_1753002	RAB2B	670609
0.903387	8.37826	1.82365	0.078437	0.25603	-4.35831	38112	ILMN_1677200	CYFIP2	6100768
0.902698	6.65054	3.87827	0.000550062	0.104777	-0.194429	30298	ILMN_1807737	SFRS17A	4260750
0.902603	8.03537	2.62262	0.0137133	0.145422	-2.94083	1410	ILMN_1654690	CECR5	1340470
0.902188	7.25215	2.35279	0.0255657	0.166173	-3.45782	23034	ILMN_1651819	GALNT11	4480669
0.901775	7.0248	3.35578	0.00220564	0.114386	-1.38954	35839	ILMN_1694888	TAF2	1410341
0.901543	8.16613	2.61835	0.0138523	0.145422	-2.94926	41778	ILMN_2090123	DHX29	5130458
0.901482	6.43711	3.58737	0.00119994	0.114386	-0.866533	17724	ILMN_1750429	MKNK1	6450278
0.901452	6.5548	3.75417	0.000768653	0.113035	-0.48294	17206	ILMN_3244019	LOC647886	4260440
0.901211	6.43968	2.95673	0.00609371	0.124725	-2.25698	28626	ILMN_2382354	SENP7	2350468
0.900921	9.72429	2.58018	0.0151555	0.14564	-3.02439	9989	ILMN_1734895	SFT2D1	5360521
0.900268	8.67886	2.31467	0.0278447	0.170773	-3.52796	38025	ILMN_1815051	API5	7050523
0.900163	9.75135	2.13124	0.0415944	0.197806	-3.85464	4451	ILMN_1757467	H1F0	630278
0.900115	11.8187	3.30184	0.00253698	0.11665	-1.50949	16558	ILMN_1769191	GNAS	6100075
0.89987	6.71307	2.34252	0.0261624	0.167507	-3.47679	8127	ILMN_1802642	TOM1L1	5720112
0.899847	6.22184	2.66222	0.0124835	0.145352	-2.86214	27867	ILMN_1677038	FLJ21986	7510551
0.899333	6.05558	3.92847	0.000480095	0.104777	-0.0770731	38625	ILMN_1715968	MLL4	4060608
0.898364	6.69243	2.51296	0.0177299	0.149693	-3.15508	26827	ILMN_2365544	NHP2	6550291
0.898098	5.87976	2.87643	0.00743236	0.127667	-2.42527	19813	ILMN_1684217	AURKB	6770026
0.89808	6.94784	2.35356	0.0255214	0.166173	-3.45639	25770	ILMN_1723486	HK2	7150661
0.89677	6.0756	3.48523	0.00157185	0.114386	-1.09871	32156	ILMN_1701947	GPR34	2510270
0.89671	8.77266	2.50114	0.018222	0.151618	-3.17784	41527	ILMN_1776102	PSMD10	4070195
0.896552	8.66352	2.62813	0.0135356	0.145422	-2.92992	13232	ILMN_1665049	SPG11	2100524
0.89614	9.42639	2.37107	0.0245339	0.163942	-3.42391	30499	ILMN_2067370	SNRPF	650301
0.896078	6.20305	2.89951	0.00702168	0.126898	-2.37715	45668	ILMN_1706342	ZNF746	3060176
0.896078	6.14303	3.40968	0.00191639	0.114386	-1.26893	13743	ILMN_1688103	CTNNBIP1	430259
0.895747	8.46501	2.32623	0.027135	0.170064	-3.50677	6405	ILMN_2323526	WAC	610341
0.895599	8.97598	2.30534	0.0284302	0.172114	-3.54502	4847	ILMN_1736814	CLNS1A	1070639
0.895294	7.8369	2.59764	0.0145459	0.145422	-2.99011	10846	ILMN_1677402	LOC387763	2710064
0.894973	6.83161	2.88882	0.00720917	0.126898	-2.39947	39258	ILMN_1797557	PLEKHA6	4290017
0.89441	6.93739	2.21816	0.0344615	0.184334	-3.70215	46225	ILMN_1810628	KIAA0367	3940392
0.894247	7.12936	2.20891	0.0351641	0.185599	-3.71857	41074	ILMN_1748476	NOP58	2190189
0.894196	6.34712	2.47611	0.0193064	0.154645	-3.22583	27933	ILMN_1722622	CD163	20593
0.893696	7.47689	2.86707	0.00760534	0.12866	-2.44474	20828	ILMN_1778803	ZFAND6	5860730
0.893516	7.63652	2.84889	0.00795219	0.129623	-2.48245	2031	ILMN_1654392	KHNYN	4640639
0.893327	6.67835	1.83021	0.0774246	0.254509	-4.34819	14726	ILMN_1789733	CLIP3	650689
0.892839	6.51846	1.84592	0.0750452	0.25064	-4.32384	1581	ILMN_1724533	LY96	70167
0.892321	7.54175	2.31093	0.0280783	0.171279	-3.53481	46181	ILMN_1764168	STXBP3	5570594
0.892169	8.25937	2.098	0.0446534	0.20265	-3.91184	1963	ILMN_1703852	EFNB2	5090289
0.892127	8.00778	2.50184	0.0181926	0.151492	-3.1765	30963	ILMN_1655884	ATP2A2	770079
0.891963	7.44706	2.61282	0.0140347	0.145422	-2.9602	18733	ILMN_2408645	LOC653566	7040068
0.891814	8.61151	2.32448	0.027241	0.170129	-3.50997	20027	ILMN_1721704	FNTA	6550341
0.890982	8.32183	2.21059	0.0350358	0.185565	-3.71559	7575	ILMN_2220739	TMCO3	1410020
0.890515	8.57068	2.10368	0.0441167	0.202072	-3.9021	37562	ILMN_1784871	FASN	5310634
0.889682	6.64237	1.81367	0.0799985	0.258433	-4.37365	26935	ILMN_1777998	ARHGAP25	3850148
0.889625	8.85952	2.89538	0.00709354	0.126898	-2.38578	8563	ILMN_1800276	RCN1	1500168
0.889302	8.48898	1.56248	0.128929	0.323749	-4.73752	42155	ILMN_1742789	LPXN	2350091
0.888653	6.71627	2.98149	0.00572925	0.124725	-2.20461	1083	ILMN_1805481	TRMT11	6650176
0.888468	9.03975	2.42937	0.0214916	0.159135	-3.31464	42203	ILMN_1694603	SMARCC1	620458
0.888356	6.32886	2.23485	0.0332243	0.182009	-3.67238	9459	ILMN_2357438	AURKA	5420309
0.888203	7.46312	2.03343	0.051168	0.212855	-4.02106	18679	ILMN_1793384	JAK1	1740543
0.886305	6.70801	2.43473	0.02123	0.159031	-3.30451	43255	ILMN_1691090	MPV17	3520711
0.886187	7.95196	2.29421	0.0291431	0.172401	-3.56531	44712	ILMN_1725312	RASA1	5130164
0.88618	10.7322	3.57698	0.00123349	0.114386	-0.890261	20725	ILMN_1805344	DDX5	7610138
0.885273	7.42915	2.50365	0.0181168	0.151174	-3.17303	19270	ILMN_2101920	HNRPH1	540725
0.88494	6.65353	2.17347	0.0379787	0.190555	-3.78108	21748	ILMN_1809590	GINS2	6020735
0.884637	6.54876	2.46274	0.01991	0.15579	-3.25135	29220	ILMN_2384561	TJP2	3120615
0.884209	8.39094	2.43088	0.0214176	0.159135	-3.31179	271	ILMN_1665887	WDR61	4120403
0.883876	7.59804	2.25258	0.0319543	0.179471	-3.64059	35036	ILMN_1702691	TNFAIP3	3360681
0.883853	8.66017	3.03113	0.00505997	0.124725	-2.09901	42570	ILMN_3228585	LOC728661	360731
0.882914	7.38361	2.49211	0.0186066	0.153145	-3.19519	38800	ILMN_1747241	IWS1	4070289
0.882422	6.62626	2.71622	0.0109714	0.141685	-2.75376	31155	ILMN_1791771	HCK	6270022
0.881752	7.83104	2.92321	0.00662219	0.125025	-2.32752	12784	ILMN_1670752	KIAA0907	2060482
0.881738	7.15187	2.51242	0.017752	0.149693	-3.15612	19208	ILMN_1756326	CKS2	6200468
0.881651	6.54436	1.75265	0.090137	0.272555	-4.46603	28105	ILMN_2414325	TNFAIP8	4200196
0.881285	10.0296	2.29279	0.029235	0.172401	-3.56789	26849	ILMN_3211132	LOC645173	2120703
0.880976	7.61797	3.04479	0.00488936	0.124725	-2.06983	28231	ILMN_1700044	SAP130	4260292
0.880834	6.25987	2.41162	0.0223794	0.160645	-3.34809	23972	ILMN_1678859	LOC649210	6900291
0.880363	7.62534	2.86009	0.00773672	0.12866	-2.45923	15040	ILMN_1770339	RPAIN	730543
0.879883	6.42507	2.86217	0.0076974	0.12866	-2.45492	21467	ILMN_1659766	BAG3	1340075
0.879516	10.0095	2.15915	0.0391722	0.192951	-3.80614	2338	ILMN_1660577	ATP5G2	7330612
0.878998	8.49795	2.93095	0.00649648	0.124725	-2.31127	46831	ILMN_2414027	CKLF	2760519
0.878947	7.24165	2.55487	0.0160812	0.147215	-3.07384	38931	ILMN_1678922	HERC4	3830040
0.878571	6.25419	2.67777	0.0120292	0.144546	-2.83106	6020	ILMN_1722522	CCNT2	3520382
0.878509	6.39727	2.42967	0.0214768	0.159135	-3.31407	38030	ILMN_1669376	DRAM1	4280482
0.878441	6.35429	2.57899	0.0151979	0.14564	-3.02672	19852	ILMN_1773427	KANK1	7000397
0.878225	6.36629	2.69106	0.0116531	0.143788	-2.8044	41077	ILMN_1754279	FBXW7	5560661
0.877926	6.38057	2.69137	0.0116447	0.143788	-2.80379	14578	ILMN_1772278	TANC1	3990324
0.877172	6.81232	2.74904	0.0101379	0.14075	-2.6873	22411	ILMN_2329834	RBM12	2850438
0.87703	9.85608	2.33605	0.0265446	0.168442	-3.4887	909	ILMN_1869109		150343
0.87676	6.44062	2.1563	0.0394134	0.19312	-3.81111	4377	ILMN_1670305	SERPING1	2030309
0.876645	6.25669	2.88392	0.0072967	0.127005	-2.40968	37090	ILMN_1778845	FAM111A	3060458
0.87653	6.10372	3.19672	0.00332521	0.120315	-1.741	42912	ILMN_1743352	TBCC	4200386
0.87643	8.44894	2.40327	0.0228082	0.161122	-3.36377	2181	ILMN_1717099	DSCR3	7320437
0.876422	6.23759	3.17025	0.00355793	0.122427	-1.79879	35070	ILMN_2364174	CSNK1A1	3170468
0.875148	7.39192	2.39442	0.0232708	0.162332	-3.38034	3417	ILMN_2314007	TCF12	50086
0.874319	8.27665	2.51755	0.0175418	0.149693	-3.14622	19887	ILMN_1669633	ACP1	1500152
0.873623	10.7857	3.25618	0.00285444	0.11665	-1.61044	5305	ILMN_1809433	XBP1	5690066
0.873112	7.45852	2.00146	0.0546946	0.218676	-4.07423	34072	ILMN_1760280	NXT1	4780398
0.872988	5.87586	2.98376	0.00569702	0.124725	-2.19982	36117	ILMN_1670925	CYB5D1	6420040
0.872863	9.17266	1.98675	0.0563873	0.221704	-4.09849	11241	ILMN_3297945	UBA1	6860500
0.872798	7.59866	2.53271	0.0169345	0.149236	-3.1169	6541	ILMN_1712487	LGTN	5340414
0.872651	7.49726	2.91972	0.00667969	0.125665	-2.33485	22179	ILMN_1810922	PCNT	1510014
0.872443	6.44415	2.75336	0.0100328	0.14075	-2.67853	46695	ILMN_1777895	LRRC37B	4200523
0.872065	8.06194	2.31779	0.0276519	0.170666	-3.52226	26044	ILMN_1799516	DNAJC9	50114
0.871877	7.61723	2.08503	0.0458995	0.20406	-3.93397	36169	ILMN_2160929	FEN1	3370703
0.871877	6.913	2.46499	0.0198072	0.15579	-3.24707	38679	ILMN_2127605	LRP3	730458
0.871427	6.59629	2.35805	0.0252645	0.165902	-3.44807	14319	ILMN_1676846	ABCE1	5310152
0.87126	7.98537	2.17373	0.0379575	0.190555	-3.78062	24245	ILMN_1810782	SH3KBP1	3450059
0.870667	7.75141	2.29691	0.0289688	0.172401	-3.56039	43655	ILMN_1723706	GRAMD4	6380112
0.87057	7.27447	2.27127	0.0306633	0.175906	-3.60691	6397	ILMN_1798360	CXCR7	450424
0.869752	7.49639	2.48027	0.0191224	0.154213	-3.21788	7907	ILMN_1806040	TYMS	5910364
0.869623	8.96416	2.48447	0.0189378	0.154213	-3.20983	14531	ILMN_1680129	NSUN2	3450093
0.869475	7.6956	1.81523	0.079753	0.257796	-4.37126	22382	ILMN_1798177	CHURC1	6370612
0.869315	6.77936	1.8294	0.0775489	0.254613	-4.34944	10492	ILMN_1801939	CCNB2	5360070
0.869255	6.52156	2.65517	0.0126947	0.145422	-2.8762	20756	ILMN_1737964	HIATL1	4640427
0.869169	7.39764	2.43026	0.021448	0.159135	-3.31296	734	ILMN_1753353	SLBP	3290291
0.868896	6.49781	2.73035	0.010605	0.14136	-2.72521	29026	ILMN_1776154	COG3	3990594
0.868684	9.48449	2.03094	0.0514353	0.213167	-4.02522	14568	ILMN_1673711	HSP90AB1	4830100
0.86864	7.26352	1.61958	0.116055	0.307532	-4.65868	47078	ILMN_1657435	MT1M	1400634
0.868548	8.10522	2.30098	0.0287073	0.172401	-3.55297	8388	ILMN_1714349	GLCE	2350524
0.868418	10.2836	2.61774	0.0138725	0.145422	-2.95049	6928	ILMN_3212833	LOC728139	5860136
0.868146	6.75163	3.33558	0.00232455	0.114386	-1.43455	46089	ILMN_1887174	KIAA0146	130301
0.867856	8.01428	1.98477	0.0566177	0.221956	-4.10173	17827	ILMN_1712786	AHCYL2	870039
0.867813	7.63567	2.36015	0.0251451	0.165902	-3.44417	2883	ILMN_1798886	NUDT21	3170446
0.867587	6.08002	2.54285	0.016539	0.14786	-3.09722	38953	ILMN_1799642	TRIM24	6510196
0.867415	7.35576	2.40506	0.0227154	0.160786	-3.3604	13690	ILMN_1719622	RABEP1	240110
0.867285	9.69682	2.62826	0.0135315	0.145422	-2.92966	21699	ILMN_1665148	LOC648249	2650400
0.867191	6.37081	3.27594	0.00271263	0.11665	-1.56682	46654	ILMN_3307892	PARVA	2030594
0.866963	6.45295	2.60564	0.0142742	0.145422	-2.97435	25665	ILMN_2410826	OAS1	1090390
0.866551	6.68356	2.05464	0.0489413	0.209534	-3.98545	18532	ILMN_1703891	TBC1D9	1400070
0.866328	6.32205	2.96779	0.00592825	0.124725	-2.23361	26341	ILMN_1799024	VAC14	4920382
0.866109	6.25402	2.62982	0.0134817	0.145422	-2.92658	39338	ILMN_2222008	KIFC1	7330674
0.866027	6.48593	3.41721	0.00187906	0.114386	-1.25204	40032	ILMN_3244516	C12orf51	3610273
0.865855	6.91104	2.62603	0.0136032	0.145422	-2.93408	35718	ILMN_1786125	CCNA2	2650608
0.865781	11.2648	3.15717	0.00367869	0.122524	-1.82729	8566	ILMN_3266128	LOC100129553	4390167
0.865691	7.58571	2.57402	0.0153761	0.146219	-3.03645	45037	ILMN_1737651	CDC40	2810594
0.864966	6.62116	3.15619	0.0036878	0.122524	-1.8294	10237	ILMN_1699737	TRAP1	4670092
0.864893	6.77216	2.69828	0.0114536	0.143788	-2.7899	44393	ILMN_1696375	TTC31	5690156
0.864615	7.12684	1.77656	0.0860428	0.266308	-4.43014	29414	ILMN_1718607	TSPAN4	110661
0.864476	7.1094	3.27113	0.00274648	0.11665	-1.57744	29454	ILMN_3226214	LOC728755	5670280
0.864456	6.4075	3.06433	0.00465461	0.124725	-2.02794	5596	ILMN_2104967	ZNF443	6370376
0.86427	11.6578	2.94092	0.00633782	0.124725	-2.2903	44824	ILMN_3200384	LOC441013	2370114
0.863956	7.19186	1.92706	0.0637338	0.232804	-4.19552	12173	ILMN_2367215	PRCP	6110386
0.863655	5.90918	2.92775	0.00654817	0.124725	-2.31799	44538	ILMN_1658160	FAM156A	6290379
0.863446	7.53174	2.33737	0.0264662	0.168442	-3.48627	30806	ILMN_1716596	NSMAF	6770376
0.862517	8.22395	2.77959	0.00941548	0.137206	-2.62503	44668	ILMN_2366246	SEC23B	6370133
0.862321	7.04731	2.32586	0.0271573	0.170068	-3.50744	41536	ILMN_2322842	PPHLN1	2810730
0.862278	6.11924	2.94301	0.00630498	0.124725	-2.28589	19527	ILMN_1715024	LSS	6450154
0.861986	6.79117	2.67768	0.0120318	0.144546	-2.83124	25627	ILMN_2347798	IFI6	1010246
0.861452	11.7053	3.22405	0.00310023	0.117472	-1.6811	14315	ILMN_3297317	LOC728658	940528
0.861288	7.94802	1.96584	0.0588712	0.225769	-4.13272	45874	ILMN_2103547	GOLGA8B	5690671
0.86125	7.09232	2.90776	0.00688	0.126898	-2.35989	12517	ILMN_1802973	ANAPC4	6450021
0.861098	5.97864	2.62152	0.0137491	0.145422	-2.94301	4850	ILMN_1734205	RASSF1	2940739
0.861024	8.88752	2.04443	0.0500022	0.211285	-4.00262	13374	ILMN_1769091	PRCP	1660300
0.860947	6.2614	2.77637	0.00948925	0.137717	-2.63161	36914	ILMN_2413259	SOCS4	7100082
0.860933	6.26401	2.4105	0.0224362	0.160645	-3.35019	25061	ILMN_1786426	TMEM149	5670139
0.860753	8.74937	2.74744	0.010177	0.14075	-2.69054	43391	ILMN_2388800	PPAP2B	7050575
0.860268	6.99302	3.39165	0.00200884	0.114386	-1.30936	35168	ILMN_1657873	XPO4	2940343
0.859944	7.13794	2.48428	0.0189462	0.154213	-3.2102	4406	ILMN_1800935	ARV1	1500246
0.85962	6.89089	1.84388	0.0753504	0.251176	-4.32701	10100	ILMN_2345898	SLA	5870164
0.859453	6.518	2.50608	0.0180148	0.150717	-3.16834	25456	ILMN_1687107	RFWD3	5340167
0.859127	7.23297	1.78604	0.0844626	0.264755	-4.41579	26411	ILMN_3244117	STMN3	4780224
0.85845	7.75536	2.13592	0.0411793	0.196978	-3.84654	13360	ILMN_1780898	PRKCH	3290731
0.858306	7.65419	2.51983	0.0174493	0.149693	-3.14182	12147	ILMN_1778557	CDC2L5	6280044
0.858219	8.07234	3.41891	0.00187072	0.114386	-1.24822	36043	ILMN_1721106	C14orf159	130020
0.857855	8.28792	2.34251	0.026163	0.167507	-3.47681	6864	ILMN_1801767	ABHD3	5050241
0.857545	9.59737	2.22846	0.0336934	0.182812	-3.6838	5742	ILMN_1732074	LOC648210	6900048
0.857199	7.01902	2.64735	0.0129327	0.145422	-2.89177	39526	ILMN_2151048	STAG1	7570026
0.856909	7.9565	2.10234	0.0442425	0.202072	-3.9044	22467	ILMN_1736585	TMED10	4070037
0.856877	10.6551	2.12076	0.0425384	0.199629	-3.87275	7486	ILMN_1655497	EIF4B	5390494
0.856312	7.12211	2.96543	0.0059632	0.124725	-2.2386	38483	ILMN_2115154	NUPL2	1580735
0.855993	7.74208	2.6957	0.0115247	0.143788	-2.7951	40801	ILMN_2187487	HEATR5B	3290079
0.855884	6.28185	2.39233	0.0233813	0.162586	-3.38425	34411	ILMN_3228822	TMEM194A	4610066
0.855724	6.98773	2.39448	0.0232681	0.162332	-3.38024	13253	ILMN_2368971	PSMD12	7210373
0.855535	7.80563	1.79396	0.0831612	0.26291	-4.40376	1891	ILMN_1703075	PYY	6400309
0.853478	8.51883	2.15227	0.0397578	0.193949	-3.81815	36285	ILMN_2117987	TFDP1	510487
0.853312	9.10654	2.51742	0.0175472	0.149693	-3.14647	676	ILMN_1766981	UNC50	5390561
0.852352	9.55514	2.23493	0.0332187	0.182009	-3.67224	13597	ILMN_3209676	LOC644315	3710603
0.851193	7.42731	2.87908	0.00738417	0.1276	-2.41977	45662	ILMN_2307598	SLC37A3	3420332
0.851113	6.45321	2.24356	0.0325952	0.180764	-3.65679	2292	ILMN_1788283	COTL1	1070678
0.850767	7.00732	2.48331	0.0189888	0.154213	-3.21207	35681	ILMN_2104696	ERICH1	650692
0.850639	6.19632	2.3706	0.0245598	0.163942	-3.42478	15026	ILMN_1806037	TK1	4730196
0.850338	7.9194	2.18693	0.0368873	0.188655	-3.75743	13507	ILMN_2353033	FUBP3	2370494
0.850231	6.91381	2.66375	0.0124381	0.145352	-2.85909	39573	ILMN_1767651	TECPR1	5810196
0.850122	5.97181	3.01668	0.00524673	0.124725	-2.12984	19361	ILMN_2147105	LOC440348	1230278
0.849894	7.57481	2.90558	0.00691723	0.126898	-2.36446	14678	ILMN_1652989	NUP160	5050670
0.84975	9.78504	2.9467	0.00624756	0.124725	-2.27813	40343	ILMN_1657495	MLEC	1990546
0.849613	7.02264	2.97685	0.00579607	0.124725	-2.21446	21714	ILMN_1807136	LOC729559	3130041
0.849565	6.85859	2.61365	0.0140071	0.145422	-2.95856	28739	ILMN_1674551	SMAD5	7560367
0.847888	6.14868	2.71626	0.0109705	0.141685	-2.75369	39580	ILMN_1737344	DDX41	4570433
0.847866	6.17121	2.69232	0.0116183	0.143788	-2.80189	16029	ILMN_1778013	PDPR	110364
0.847151	6.24784	2.26857	0.0308466	0.17624	-3.61178	41903	ILMN_1684628	ZFP90	5900286
0.846948	6.07251	2.60167	0.0144085	0.145422	-2.98218	9668	ILMN_1755862	PFAS	3840092
0.846058	10.9426	3.36592	0.00214823	0.114386	-1.36691	13396	ILMN_1765258	HLA-E	1030747
0.845886	8.84543	2.1538	0.0396266	0.19372	-3.81547	13522	ILMN_1741477	SMAD4	1030289
0.845872	6.37361	2.20052	0.0358135	0.1869	-3.73344	24803	ILMN_2348788	CD44	4560193
0.845651	7.41326	2.95796	0.00607517	0.124725	-2.25439	20087	ILMN_2372398	ALDH5A1	7040327
0.845179	6.55587	2.69026	0.0116755	0.143788	-2.80601	1427	ILMN_3236270	ACAP2	4280026
0.844905	6.73913	2.38235	0.0239161	0.16374	-3.4029	37810	ILMN_1797009	F3	3120138
0.844905	6.52178	2.52463	0.0172557	0.149693	-3.13254	11566	ILMN_1686985	MTM1	2320537
0.844767	6.15425	3.08059	0.00446756	0.124725	-1.993	34225	ILMN_1669259	ANKRD49	520341
0.844762	7.83534	2.64143	0.0131158	0.145422	-2.90354	26301	ILMN_2138435	MRPS27	5390681
0.844469	6.87709	2.37663	0.0242275	0.16374	-3.41355	32795	ILMN_1679268	PELI1	3450092
0.844279	7.0711	2.10063	0.0444039	0.202246	-3.90733	33473	ILMN_2111187	ELOVL6	5670040
0.844215	7.67692	2.48521	0.0189056	0.154213	-3.20842	27092	ILMN_1691053	LOC91561	2490450
0.844073	7.82602	2.01819	0.0528237	0.214832	-4.04649	13546	ILMN_1812191	C12orf57	3130291
0.844041	7.03047	1.73946	0.0924669	0.275264	-4.48567	19669	ILMN_1764577	MFNG	2000438
0.84371	8.50112	2.93099	0.00649577	0.124725	-2.31118	20781	ILMN_1687768	NCOA7	630091
0.842909	6.22978	3.15952	0.00365667	0.122524	-1.82216	17862	ILMN_1785926	ZNF621	2630360
0.842775	9.10476	2.93161	0.00648585	0.124725	-2.30988	19105	ILMN_2355033	KIAA1147	1050082
0.842501	7.0311	2.41378	0.0222694	0.160391	-3.34402	15306	ILMN_1806818	MCM3	6290494
0.842182	6.00135	3.59656	0.00117103	0.114386	-0.845549	13680	ILMN_1735495	TBC1D8	620619
0.84197	6.73882	2.62732	0.0135617	0.145422	-2.93153	44859	ILMN_1800733	MANBA	4230168
0.841304	6.12334	2.61011	0.0141244	0.145422	-2.96553	2603	ILMN_1785831	ZDHHC13	5550524
0.841044	7.59522	2.20904	0.0351547	0.185599	-3.71835	1345	ILMN_1786189	MKI67IP	1090327
0.841014	8.33188	2.59798	0.0145344	0.145422	-2.98944	12562	ILMN_1741942	STX16	7040315
0.840949	6.66184	2.10583	0.0439154	0.202072	-3.89842	13991	ILMN_2319913	DGKA	6940088
0.84017	7.55052	2.44682	0.0206506	0.157879	-3.28161	34870	ILMN_3212373	LOC727803	5290546
0.839897	8.75486	2.24587	0.0324297	0.180264	-3.65264	19969	ILMN_1794260	FBXL10	1190246
0.839751	7.74505	1.54232	0.133744	0.329708	-4.76479	19590	ILMN_1770290	CNN2	5550037
0.839082	6.3873	2.29934	0.0288123	0.172401	-3.55596	19666	ILMN_1810725	FAM129A	4230735
0.838617	7.19786	2.44627	0.0206766	0.157879	-3.28265	40623	ILMN_3247261	RAPGEF2	4120615
0.83856	7.59596	2.08201	0.0461939	0.204516	-3.93911	20464	ILMN_1715661	TFAM	650326
0.83725	5.9804	2.9792	0.00576215	0.124725	-2.20948	33016	ILMN_1801124	KIAA1826	7200161
0.836928	7.88239	2.68602	0.0117945	0.144149	-2.81452	28210	ILMN_2251978	C21orf66	6280626
0.836763	7.09797	2.93054	0.00650307	0.124725	-2.31213	39107	ILMN_1802799	AKIRIN1	520040
0.83652	9.09698	3.27658	0.00270819	0.11665	-1.56542	1272	ILMN_1712389	CKLF	5080367
0.836341	7.25703	2.73559	0.010472	0.140949	-2.71459	39147	ILMN_1745415	BBX	2370703
0.836267	7.34787	2.63186	0.0134167	0.145422	-2.92253	36355	ILMN_1767365	PAK1	6250685
0.83559	8.31472	3.32053	0.00241708	0.114386	-1.46801	21344	ILMN_1705231	SLCO2A1	430161
0.835496	8.37438	1.53466	0.135611	0.331857	-4.77507	11520	ILMN_1815719	PLCG2	2480424
0.83508	8.77074	2.68482	0.0118283	0.144149	-2.81693	6841	ILMN_2242463	CTSC	3450138
0.835039	10.8481	2.51256	0.0177465	0.149693	-3.15586	30285	ILMN_3218820	LOC645387	2470687
0.834791	7.03023	2.62503	0.0136354	0.145422	-2.93606	36745	ILMN_2098325	C8orf33	1470397
0.834365	6.9743	2.32097	0.027456	0.170374	-3.51642	7744	ILMN_2279635	EIF4G2	4290446
0.833876	6.30618	2.95469	0.00612476	0.124725	-2.26129	32619	ILMN_1655195	SMA4	510133
0.833607	6.09056	2.9827	0.00571199	0.124725	-2.20205	6633	ILMN_1788211	SNX19	360673
0.83323	8.7047	2.56128	0.0158422	0.147215	-3.06136	31413	ILMN_1717337	MARCH7	7560594
0.833172	6.51037	3.14149	0.00382849	0.122627	-1.86136	19821	ILMN_1700507	CLASP1	5290215
0.833158	8.88798	2.38952	0.0235312	0.163001	-3.38952	37244	ILMN_1814859	DDX47	4040672
0.832806	6.87476	1.9084	0.0661948	0.237185	-4.2254	9105	ILMN_2174369	ELOVL5	4210129
0.832681	6.66644	2.08818	0.045594	0.204008	-3.9286	30501	ILMN_1665884	REP15	20753
0.831144	7.67857	2.56669	0.0156427	0.147215	-3.05079	12597	ILMN_1807596	UBAP1	6760543
0.831048	7.63238	2.61649	0.0139135	0.145422	-2.95295	42070	ILMN_2392352	CTPS2	2000064
0.83104	7.42146	2.41542	0.0221865	0.160391	-3.34094	37505	ILMN_2356068	CDC2L5	940128
0.830858	7.11819	2.55175	0.0161991	0.147215	-3.07992	23395	ILMN_1798826	MRPS25	7150162
0.830728	6.09643	2.49947	0.0182927	0.151969	-3.18106	37840	ILMN_1654518	LRCH4	3170431
0.8306	6.98083	2.69943	0.0114223	0.143788	-2.7876	24920	ILMN_1669831	C6orf192	160333
0.830482	6.89458	3.17206	0.00354153	0.122257	-1.79484	7903	ILMN_3244607	FAM117B	3140632
0.830417	6.88714	1.8637	0.0724288	0.246286	-4.29608	10122	ILMN_3241234	LOC730278	6770601
0.829775	7.79603	2.0813	0.0462638	0.204516	-3.94032	18613	ILMN_2209578	CTGLF3	770424
0.829649	7.23674	3.06903	0.00459982	0.124725	-2.01785	7363	ILMN_1701114	GBP1	6840035
0.829509	6.42215	2.40961	0.0224819	0.160645	-3.35187	30938	ILMN_1662686	USPL1	1580601
0.829445	8.52782	2.28659	0.02964	0.173816	-3.57915	1741	ILMN_2105308	DPM1	2360519
0.829397	7.39037	2.351	0.0256683	0.166345	-3.46111	27400	ILMN_1784292	ANKMY2	4890136
0.829372	9.35678	2.17435	0.0379066	0.190555	-3.77953	45488	ILMN_1665717	EIF2S3	2850440
0.829331	6.89708	2.13013	0.0416936	0.197806	-3.85656	9012	ILMN_1718934	LOC728499	7160008
0.829242	7.04719	2.06419	0.0479671	0.207994	-3.96934	36723	ILMN_1702231	C1orf54	2600278
0.828485	7.07176	2.97852	0.00577185	0.124725	-2.21091	30176	ILMN_1739454	USP34	3780138
0.82828	7.28433	2.53834	0.0167138	0.149068	-3.10598	22706	ILMN_1743104	RBM4B	1710639
0.82825	5.85335	2.88615	0.00725674	0.126898	-2.40504	7807	ILMN_1663160	ZNF337	780324
0.827877	9.95189	2.06508	0.0478773	0.207886	-3.96784	16000	ILMN_1687538	ETS1	240333
0.827451	6.89137	3.4494	0.00172707	0.114386	-1.17962	28350	ILMN_2075051	PGS1	610358
0.827266	8.37685	2.41482	0.0222167	0.160391	-3.34207	26199	ILMN_1749868	FAM171A1	5670706
0.827029	7.29011	2.67221	0.0121899	0.144546	-2.84219	12748	ILMN_3236825	RAPGEF5	20148
0.82636	12.9243	2.69256	0.0116116	0.143788	-2.8014	36547	ILMN_2116877	OLFM4	6770131
0.82633	6.34817	2.52102	0.0174012	0.149693	-3.13952	21258	ILMN_1690546	PPP3CC	5690382
0.826125	6.81028	3.05484	0.00476718	0.124725	-2.04828	23342	ILMN_2044617	MTERFD1	4610411
0.826047	6.90918	1.73489	0.093285	0.276332	-4.49244	9358	ILMN_2120273	AP1S2	1070192
0.825896	7.08943	2.06356	0.0480303	0.208159	-3.9704	22554	ILMN_1699636	ACIN1	4860204
0.825879	7.59225	2.79307	0.0091124	0.135829	-2.59745	1500	ILMN_1757317	LARS	940020
0.825826	6.64656	2.38767	0.0236297	0.163001	-3.39296	28125	ILMN_1699254	PLEKHH1	2490068
0.824062	7.18816	2.3029	0.0285849	0.172369	-3.54946	31581	ILMN_1715789	DOCK1	2360196
0.823665	7.58372	2.2583	0.031554	0.178371	-3.6303	1102	ILMN_1774547	MPRIP	4880563
0.823381	10.7902	2.9509	0.00618266	0.124725	-2.26927	27479	ILMN_1810577	RPS4X	7510482
0.822674	9.3759	3.68716	0.000919853	0.114386	-0.637671	32274	ILMN_1777325	STAT1	4810187
0.82256	9.39329	1.95194	0.0605759	0.2279	-4.15535	14861	ILMN_1776519	RAP1GAP	4890181
0.822126	7.65216	2.31342	0.0279225	0.170785	-3.53025	29990	ILMN_1711878	ENOPH1	5890102
0.822117	6.33087	2.47704	0.0192651	0.154645	-3.22405	419	ILMN_2170625	LOC389286	6180445
0.822063	7.97739	2.40764	0.0225827	0.160645	-3.35556	35828	ILMN_1707088	DENND2D	1500703
0.821811	8.72744	2.37594	0.0242653	0.16374	-3.41484	43331	ILMN_1680624	CREG1	1090497
0.821608	6.36227	1.91651	0.0651162	0.235137	-4.21245	16037	ILMN_2408851	ARHGAP30	4390441
0.821449	7.90435	2.07338	0.047045	0.206259	-3.95377	24661	ILMN_1714384	PCCA	4730309
0.821261	7.93887	2.35849	0.0252397	0.165902	-3.44726	7847	ILMN_1703335	LACTB	1570669
0.821097	7.31582	2.30248	0.0286116	0.172401	-3.55023	21431	ILMN_1722056	ATP7B	7510259
0.821029	7.65975	2.21622	0.0346076	0.184334	-3.70559	12868	ILMN_1756572	COQ2	5720128
0.820087	6.43481	2.24793	0.032283	0.179801	-3.64894	28275	ILMN_1757730	TTC27	3290044
0.819906	7.05387	2.63792	0.0132252	0.145422	-2.9105	24729	ILMN_1768110	ZAK	4670059
0.819396	6.03624	2.858	0.00777652	0.12866	-2.46357	30271	ILMN_2047206	TMX3	1820187
0.819306	6.28402	2.63014	0.0134715	0.145422	-2.92594	29934	ILMN_2226304	ANKRD50	1770187
0.819087	11.9836	3.1135	0.00411053	0.124195	-1.922	14314	ILMN_3220792	LOC728658	6350064
0.818841	7.41715	2.7408	0.0103413	0.14075	-2.70402	489	ILMN_1782247	KAT2A	4830301
0.817598	7.93933	2.3728	0.0244378	0.16374	-3.42068	34439	ILMN_1810176	MAP3K7	1260288
0.817571	6.47062	2.89031	0.0071828	0.126898	-2.39636	38717	ILMN_2386179	ZMYND8	4760300
0.817551	7.04302	2.16737	0.0384834	0.191563	-3.79177	32967	ILMN_1786065	UHRF1	2940110
0.817478	6.75959	1.97903	0.0572937	0.223337	-4.11116	8787	ILMN_1725193	IGFBP2	4200674
0.817415	6.55632	1.74308	0.0918221	0.274745	-4.48029	28748	ILMN_1756439	SCRN1	1030239
0.817353	7.62018	3.14788	0.00376673	0.122627	-1.84748	5191	ILMN_1677376	CHD7	1580487
0.817201	6.57756	2.17884	0.0375402	0.190152	-3.77166	20378	ILMN_1788607	RPL23A	4920408
0.81702	8.28701	2.29706	0.0289592	0.172401	-3.56012	36216	ILMN_1786328	WDR40A	3290091
0.816944	7.20131	1.76976	0.0871901	0.268034	-4.44038	17775	ILMN_1680037	FAM65A	6480092
0.816512	6.94084	1.36976	0.181184	0.389892	-4.98591	39821	ILMN_1807825	LY86	6840408
0.816433	5.88691	3.32558	0.00238565	0.114386	-1.45679	44091	ILMN_1784780	CIC	5550600
0.815754	6.19553	2.87877	0.00738982	0.1276	-2.42042	683	ILMN_1730995	AFAP1L2	4590133
0.815714	7.50197	1.71139	0.097593	0.282273	-4.52707	27303	ILMN_2136147	BCAS1	3060343
0.815071	8.28828	2.23532	0.0331905	0.182009	-3.67155	32115	ILMN_3272603	FAM60A	2940403
0.814844	6.2118	2.68086	0.0119408	0.144546	-2.82486	5006	ILMN_1795218	DHX30	1340193
0.814655	8.06168	2.38784	0.0236205	0.163001	-3.39264	18301	ILMN_1782609	STAG2	620180
0.81455	8.48679	2.17369	0.0379607	0.190555	-3.78069	41049	ILMN_1676002	QRICH1	7320743
0.813665	12.3963	2.78855	0.00921313	0.136507	-2.60672	14593	ILMN_3211079	LOC148430	870196
0.813609	8.03513	2.05017	0.0494032	0.210373	-3.99298	28681	ILMN_1659544	STX3	2350703
0.813223	8.20526	2.28296	0.0298799	0.174455	-3.58574	29869	ILMN_1728676	KIAA0196	1430601
0.812859	6.66122	1.86441	0.0723264	0.246094	-4.29497	14825	ILMN_1789505	ITPR1	3990646
0.812322	6.32856	2.63556	0.0132997	0.145422	-2.9152	29894	ILMN_2286800	DNM1L	50435
0.811833	8.16711	2.33285	0.0267355	0.169452	-3.49459	28180	ILMN_1813840	AOF2	730725
0.811724	8.43194	2.14654	0.0402504	0.194894	-3.8281	44012	ILMN_2360705	ACSL3	1580524
0.811254	7.73243	2.23596	0.0331435	0.182009	-3.67039	25972	ILMN_2370091	NGFRAP1	6860220
0.81098	6.47637	3.10156	0.00423681	0.124195	-1.9478	33600	ILMN_1712673	SASH1	6220673
0.810943	5.88739	3.61678	0.00110975	0.114386	-0.799279	39036	ILMN_1740861	DTWD1	4060296
0.810572	7.4799	2.19263	0.0364336	0.188384	-3.74738	45349	ILMN_2229877	PCDH18	5960762
0.810453	7.92174	2.08823	0.0455887	0.204008	-3.92851	28021	ILMN_1703692	LOC647000	3310288
0.810281	6.28781	2.66384	0.0124353	0.145352	-2.8589	9326	ILMN_1783771	UBE2Z	650372
0.810224	8.18804	1.56268	0.128882	0.323749	-4.73725	36768	ILMN_1799243	ANXA13	6450725
0.810046	8.79105	2.30095	0.0287096	0.172401	-3.55303	15514	ILMN_2382990	HK1	1660196
0.809857	6.42314	2.57698	0.01527	0.14564	-3.03067	4085	ILMN_2398939	MBP	1340678
0.809681	8.6086	2.15906	0.0391799	0.192951	-3.8063	34939	ILMN_2373632	IDH3B	3290246
0.809208	6.42593	2.53299	0.0169236	0.149236	-3.11637	38749	ILMN_1780671	PLEKHG3	4010397
0.809205	6.74187	2.56769	0.015606	0.147215	-3.04883	28837	ILMN_1689342	NUBP1	4220026
0.808808	6.85071	2.50052	0.0182482	0.151718	-3.17903	40302	ILMN_1790537	C16orf75	4540072
0.808734	8.71472	2.57642	0.0152899	0.14564	-3.03176	22924	ILMN_1666156	MORF4L2	6510435
0.808113	8.39103	1.40796	0.169681	0.375749	-4.93889	19593	ILMN_1656287	SPOCK2	3840554
0.807853	6.71023	1.43456	0.162017	0.366255	-4.9055	23281	ILMN_1662026	BTK	6380161
0.807332	6.30209	2.52387	0.0172864	0.149693	-3.13402	34558	ILMN_2401822	FTSJ1	1110605
0.80728	7.98638	2.56978	0.0155298	0.14712	-3.04475	6517	ILMN_3258795	FAM13B	3520324
0.806551	9.72047	2.85697	0.00779633	0.12866	-2.46572	6680	ILMN_1738632	PRKAR1A	130368
0.805872	8.22793	2.15676	0.0393746	0.19312	-3.81031	41488	ILMN_2363106	RBM23	3610092
0.805792	6.44967	2.37578	0.0242742	0.16374	-3.41514	15380	ILMN_1796336	MAP1S	150148
0.805707	8.33991	3.36405	0.00215869	0.114386	-1.37108	10789	ILMN_2383611	PTPRE	2490240
0.805404	6.44275	2.10768	0.0437428	0.202072	-3.89525	27039	ILMN_1711608	SSBP2	6480349
0.805298	8.61696	2.34679	0.0259128	0.166714	-3.46891	40756	ILMN_1773620	SMARCC2	6510402
0.805187	6.38885	2.30183	0.0286535	0.172401	-3.55143	2602	ILMN_1684663	ZDHHC13	650324
0.804973	6.77916	2.21335	0.0348256	0.185002	-3.7107	46675	ILMN_1730572	HNRPDL	2570358
0.804789	8.4012	2.21246	0.0348929	0.185119	-3.71227	3239	ILMN_1784661	TMEM2	3360112
0.804766	8.18915	2.16138	0.0389844	0.192433	-3.80225	16389	ILMN_1805800	RAB5A	670367
0.804327	9.51605	2.34672	0.0259165	0.166714	-3.46902	11324	ILMN_2401155	PUM1	1690500
0.80427	8.19462	1.68987	0.101684	0.287405	-4.55845	44547	ILMN_1720998	CA12	150474
0.804139	10.5364	2.95789	0.00607623	0.124725	-2.25454	32146	ILMN_2167922	TRMT5	5960253
0.80412	10.0774	2.96404	0.00598393	0.124725	-2.24155	30391	ILMN_1795228	ZFAND5	6620753
0.803851	6.15601	3.13323	0.00390975	0.123024	-1.87928	12835	ILMN_2282641	TBXAS1	3940390
0.803833	7.23609	2.11185	0.0433557	0.201602	-3.88809	39503	ILMN_1691112	PIGN	6980072
0.803216	5.88472	3.45803	0.00168836	0.114386	-1.16015	38837	ILMN_2322972	ZFYVE27	6580372
0.802995	7.9974	2.40651	0.0226406	0.160645	-3.35768	39498	ILMN_1752351	LAMP2	3120743
0.802932	7.3324	2.66665	0.0123525	0.145352	-2.8533	13663	ILMN_1756086	INTS3	7200719
0.801845	7.08059	2.05143	0.0492726	0.210068	-3.99086	20385	ILMN_1674160	BIN1	5130440
0.801624	7.78822	2.61972	0.0138077	0.145422	-2.94657	21133	ILMN_1687430	EIF2B4	5960546
0.801457	7.04982	3.34449	0.00227137	0.114386	-1.41471	38739	ILMN_1769637	RNMT	4850176
0.801107	6.13093	2.74476	0.0102431	0.14075	-2.69599	26591	ILMN_2383435	PSMD10	5360239
0.800904	6.95588	2.55659	0.0160167	0.147215	-3.07049	43435	ILMN_1742427	POLR1D	1090687
0.800344	8.2873	2.01582	0.053085	0.215389	-4.05043	36219	ILMN_1764970	JMJD1C	2490687
0.800221	6.42959	1.74123	0.0921514	0.275113	-4.48304	11151	ILMN_1749006	RCSD1	1170703
0.799708	6.45771	2.81935	0.00854775	0.132914	-2.54347	28082	ILMN_2348975	NASP	4260682
0.799426	8.27505	2.30733	0.0283045	0.171548	-3.54139	13874	ILMN_2323774	RPAIN	770164
0.799359	7.53288	2.76602	0.00973025	0.139132	-2.65274	32267	ILMN_1837935	TNPO1	2470020
0.799284	6.82998	2.55067	0.0162398	0.147215	-3.08202	38049	ILMN_1657547	CCDC34	7040184
0.799178	6.91801	2.6673	0.0123333	0.145352	-2.85199	27762	ILMN_1766916	RPAP3	2000392
0.79912	7.70195	2.61164	0.0140735	0.145422	-2.96251	39587	ILMN_1664466	KLHL9	6550170
0.798982	6.2659	2.46219	0.0199349	0.15579	-3.25239	29119	ILMN_1716797	CD302	4640630
0.798716	6.88219	2.18737	0.0368516	0.188629	-3.75664	17170	ILMN_1758104	PRPS2	130619
0.798395	6.16534	2.46362	0.0198697	0.15579	-3.24968	12861	ILMN_2138589	MERTK	7550066
0.798333	6.36961	2.54447	0.0164766	0.14757	-3.09408	11495	ILMN_1762115	CRYZL1	6060646
0.798326	7.16536	2.57731	0.0152579	0.14564	-3.03001	39172	ILMN_1782829	GLTSCR1	7050746
0.797284	7.8329	2.527	0.0171611	0.149693	-3.12796	25280	ILMN_3237850	C5orf51	1710343
0.797118	6.58821	2.68933	0.0117017	0.143804	-2.80789	42954	ILMN_3239343	STAG3L3	3440441
0.796663	9.03879	2.25451	0.0318192	0.179111	-3.63713	45883	ILMN_1672191	ATP5F1	1010598
0.796298	7.52844	2.27962	0.0301018	0.174604	-3.5918	16799	ILMN_2380740	MTO1	5130605
0.795555	8.14652	1.88087	0.0699777	0.242676	-4.26909	29674	ILMN_2219712	HMGB2	5900482
0.795121	6.40078	2.18188	0.0372932	0.189513	-3.76631	3656	ILMN_1801119	BCL2	3180494
0.79409	7.01145	2.44048	0.0209525	0.158287	-3.29362	38753	ILMN_1726839	DCUN1D5	3440487
0.793709	7.26066	2.17424	0.0379157	0.190555	-3.77973	2174	ILMN_2306189	MAGED1	3800600
0.793628	8.33011	2.51387	0.0176926	0.149693	-3.15334	1570	ILMN_1805996	SIN3A	6420017
0.793624	8.01157	2.24206	0.0327029	0.180811	-3.65948	43567	ILMN_1803624	TMEM147	2600324
0.793557	7.78259	2.40574	0.0226804	0.160645	-3.35913	42041	ILMN_1750079	PURB	6290546
0.792844	8.37097	2.10875	0.0436428	0.201998	-3.89341	14341	ILMN_2075927	STK40	3840521
0.792386	6.58164	2.19886	0.0359433	0.186989	-3.73638	27185	ILMN_1695316	SLC39A8	3120543
0.792023	7.78345	1.72945	0.0942679	0.277899	-4.50049	36767	ILMN_2412490	ANXA13	1030184
0.791946	8.62342	2.45522	0.0202564	0.156576	-3.26565	3963	ILMN_3248113	SNRNP70	1430670
0.791841	7.09492	2.43567	0.0211843	0.159024	-3.30273	31021	ILMN_1777660	RNF144	3450136
0.791623	10.1458	2.55797	0.0159652	0.147215	-3.0678	28358	ILMN_1764309	ADH1A	3370347
0.791501	8.18789	1.94311	0.0616812	0.230134	-4.16966	37982	ILMN_1807201	FAM104A	830309
0.791313	7.16611	2.50342	0.0181263	0.151174	-3.17346	37704	ILMN_1785330	SH3BP4	4890674
0.791141	5.97089	2.35917	0.0252008	0.165902	-3.44599	41715	ILMN_1680973	FOXF1	3800554
0.791088	6.51718	2.10517	0.043977	0.202072	-3.89955	38563	ILMN_1752953	BCL2L12	7550753
0.790951	6.04335	2.59393	0.0146737	0.14564	-2.99741	23544	ILMN_1751572	TLE1	4610543
0.789967	6.92586	2.14463	0.0404164	0.195239	-3.83143	14320	ILMN_2330267	ABCE1	1090543
0.789912	5.93038	3.36246	0.00216768	0.114386	-1.37465	34513	ILMN_1690420	GFI1	4120379
0.789825	8.9584	3.04192	0.00492475	0.124725	-2.07596	5256	ILMN_1754839	DHX15	4590333
0.789793	5.98071	2.37498	0.0243178	0.16374	-3.41662	23863	ILMN_1670238	CDC45L	2320170
0.789652	9.04619	2.31657	0.0277271	0.170666	-3.52448	18913	ILMN_1798620	PQLC1	4640131
0.789351	6.84926	2.47102	0.0195342	0.154923	-3.23556	25021	ILMN_2064655	CXorf40A	2480048
0.789253	6.59379	2.52541	0.0172247	0.149693	-3.13104	22071	ILMN_1674706	MTHFD2	1300706
0.789153	6.99919	2.19904	0.0359288	0.186989	-3.73605	43272	ILMN_2411076	MATR3	5220441
0.788982	6.512	2.59188	0.0147446	0.14564	-3.00144	732	ILMN_1709042	RBM4	840544
0.788726	8.04742	2.22264	0.034125	0.183624	-3.69416	6806	ILMN_1769671	RYK	1090523
0.788561	10.4227	2.43817	0.0210635	0.158675	-3.29799	40690	ILMN_3239629	LOC729679	4890433
0.788545	8.3178	2.51383	0.0176942	0.149693	-3.15341	43126	ILMN_2383489	CDK5RAP3	650601
0.787788	7.59906	1.36723	0.181968	0.390538	-4.98898	5410	ILMN_2413808	CD53	460102
0.787612	8.93375	2.47638	0.0192945	0.154645	-3.22532	36292	ILMN_1728305	PUM2	4250563
0.787389	10.555	3.13595	0.0038828	0.122627	-1.87338	27074	ILMN_1742167	TUBA1C	3830131
0.786645	6.07992	2.52516	0.0172348	0.149693	-3.13153	32877	ILMN_3239771	DLGAP5	5220095
0.786631	5.93311	2.71529	0.010996	0.141831	-2.75565	28243	ILMN_1808299	IQSEC1	4890743
0.786431	6.05868	3.01055	0.00532795	0.124725	-2.1429	27537	ILMN_1696004	LRRK1	510551
0.786317	5.95854	2.55779	0.015972	0.147215	-3.06816	12863	ILMN_2194009	ABCC4	6110181
0.786243	7.15944	1.91063	0.0658963	0.236777	-4.22184	45968	ILMN_1735157	GALNT12	4880544
0.786182	6.55	3.20219	0.00327903	0.120315	-1.72904	40313	ILMN_1712636	NVL	2900551
0.78578	6.43116	2.25619	0.0317012	0.178824	-3.6341	6934	ILMN_1735275	WDSUB1	2650538
0.785624	8.57147	1.53114	0.136477	0.333136	-4.77979	16876	ILMN_1735930	KLF2	3850692
0.784982	7.41272	1.92881	0.0635067	0.232804	-4.19271	42456	ILMN_1673380	GNG12	5890025
0.784764	7.57932	2.3488	0.0257958	0.166643	-3.46519	19762	ILMN_2246510	TSC1	4040373
0.78473	6.34359	2.1045	0.0440401	0.202072	-3.9007	16245	ILMN_1767509	DEF8	5820768
0.784519	7.52789	1.7282	0.0944962	0.277899	-4.50235	18287	ILMN_1723480	BST2	4900674
0.784204	7.15645	2.32316	0.0273215	0.170148	-3.51239	22850	ILMN_1803476	KCTD20	7000086
0.783614	6.03261	2.52565	0.0172149	0.149693	-3.13057	22985	ILMN_2399310	MLLT10	6510600
0.783473	11.6835	3.42425	0.00184474	0.114386	-1.23622	26495	ILMN_1761155	PABPC1	5820129
0.783203	6.25005	2.12967	0.0417349	0.197806	-3.85736	29319	ILMN_2065773	SCG5	5260343
0.783065	6.9362	2.04933	0.0494904	0.210576	-3.99439	3187	ILMN_1682717	IER3	1190367
0.782921	6.19877	2.58389	0.015024	0.14564	-3.01711	43947	ILMN_1661142	TMF1	2970609
0.782661	7.86752	2.72081	0.0108512	0.141472	-2.7445	32519	ILMN_1786532	CNIH	3120767
0.782367	7.54854	1.95771	0.0598639	0.227327	-4.14598	7544	ILMN_1732089	MRI1	5560370
0.782327	6.59165	2.43202	0.0213617	0.159135	-3.30963	36555	ILMN_1697286	SF3A1	5910390
0.782122	5.9206	2.71156	0.0110947	0.142416	-2.76316	34759	ILMN_1764177	JARID2	2320286
0.781961	7.1611	2.29759	0.0289248	0.172401	-3.55915	17918	ILMN_1733690	AKAP7	5340504
0.78188	6.35936	2.04328	0.0501231	0.211285	-4.00456	35733	ILMN_2365686	ALG8	2970296
0.781858	6.18966	2.55642	0.0160232	0.147215	-3.07083	7566	ILMN_2339294	LILRB5	4610010
0.781786	10.1715	2.60129	0.0144214	0.145422	-2.98293	8315	ILMN_1656868	LOC23117	2850400
0.780922	10.3196	2.00067	0.0547836	0.218848	-4.07553	18325	ILMN_1686664	MT2A	450615
0.780813	6.33115	2.41428	0.0222441	0.160391	-3.34309	16388	ILMN_1729175	FBXO3	5490707
0.780723	6.48361	3.1143	0.00410215	0.124195	-1.92026	10599	ILMN_1802831	MTMR12	6590685
0.780549	6.25976	2.64498	0.0130055	0.145422	-2.89647	37031	ILMN_1658526	RYK	940424
0.780274	11.6878	2.64701	0.0129433	0.145422	-2.89245	6399	ILMN_1737074	LOC440589	5870328
0.780082	7.3494	2.42447	0.0217332	0.159881	-3.32388	37794	ILMN_2351611	UBQLN1	4880703
0.78004	8.02007	2.07494	0.0468899	0.206035	-3.95112	30959	ILMN_1669905	DCP2	6960349
0.779682	7.36637	2.00917	0.0538249	0.217059	-4.06146	25786	ILMN_3245625	RFX7	2190131
0.779489	7.91897	1.67602	0.10439	0.290967	-4.57846	11984	ILMN_1711617	GMFG	3370452
0.779212	5.97138	2.54749	0.0163608	0.14757	-3.0882	9834	ILMN_1767642	C11orf46	3840736
0.779077	7.83682	2.40777	0.0225758	0.160645	-3.35531	24553	ILMN_1809583	CREBBP	6840148
0.778965	6.59721	2.47539	0.0193385	0.154645	-3.22721	44763	ILMN_3306997	METTL1	650348
0.778853	8.41446	1.42444	0.164901	0.369848	-4.91827	46678	ILMN_1669523	FOS	4280017
0.778384	10.3551	2.90993	0.00684333	0.126898	-2.35536	14785	ILMN_1710885	LOC387867	620609
0.778356	6.62728	1.42928	0.163514	0.367744	-4.91217	23480	ILMN_1791329	FCRL2	6770070
0.7781	9.30639	1.91396	0.0654533	0.235557	-4.21652	37715	ILMN_1711383	STK4	4250398
0.777357	6.95703	2.31397	0.0278885	0.170773	-3.52924	13186	ILMN_2194448	STT3B	1030674
0.777295	6.04311	3.1258	0.00398424	0.124195	-1.89539	47310	ILMN_1658080	ZNF573	6400711
0.77683	7.62855	2.86236	0.00769388	0.12866	-2.45453	19514	ILMN_1753819	RFFL	1430424
0.77678	6.40539	2.28601	0.0296785	0.173945	-3.58021	22142	ILMN_1683598	ACSL4	7000307
0.776767	5.98192	2.5274	0.0171452	0.149693	-3.12719	20114	ILMN_2403889	PRMT5	3850520
0.776206	9.89314	2.33411	0.0266603	0.169076	-3.49228	20115	ILMN_1655561	ARPC3	7380193
0.775912	6.81781	2.13371	0.0413751	0.197471	-3.85037	26819	ILMN_1708041	PLEKHF1	2470161
0.775857	8.76357	1.64319	0.111051	0.300744	-4.6254	24469	ILMN_1711566	TIMP1	7650433
0.775287	7.22511	3.67965	0.000938497	0.114386	-0.654956	42386	ILMN_1792092	ZCCHC8	2760041
0.775217	6.89762	2.28299	0.029878	0.174455	-3.58569	39421	ILMN_2133675	SGSH	1340538
0.774396	7.94127	3.47828	0.00160087	0.114386	-1.11443	32164	ILMN_1667551	GUSBL1	5670672
0.774273	7.09976	2.10309	0.0441717	0.202072	-3.90311	30243	ILMN_1757074	GNG10	450348
0.77427	7.36282	2.74563	0.0102216	0.14075	-2.69422	2836	ILMN_1679800	BRIX1	2120445
0.773945	6.82804	2.69163	0.0116373	0.143788	-2.80326	28091	ILMN_1800626	SESN1	1240553
0.773251	11.1741	3.35495	0.00221043	0.114386	-1.39139	7761	ILMN_1688127	LOC341457	4730025
0.772682	6.38037	2.32772	0.0270444	0.169866	-3.50403	8913	ILMN_1734486	C1orf19	3870112
0.772244	8.45715	2.13468	0.0412894	0.197239	-3.8487	21760	ILMN_2415235	CSNK1E	1230187
0.77198	5.84146	3.17303	0.00353285	0.122257	-1.79275	529	ILMN_1727001	DDX46	3890192
0.771824	8.3067	2.09636	0.0448086	0.20265	-3.91463	28457	ILMN_1665066	C4orf14	5220068
0.771615	7.25342	2.63076	0.0134516	0.145422	-2.9247	22211	ILMN_1740900	BMP4	990075
0.771538	7.36142	2.08673	0.0457339	0.204008	-3.93107	26436	ILMN_1661599	DDIT4	3190148
0.771062	7.88798	2.57888	0.0152021	0.14564	-3.02695	39880	ILMN_1664424	ZBED5	7210634
0.770801	5.82078	3.26799	0.00276886	0.11665	-1.58438	28486	ILMN_2078697	ALPK1	540390
0.770457	5.88499	3.26547	0.00278689	0.11665	-1.58994	46376	ILMN_2140389	TMEM185A	4640196
0.769808	7.24274	1.63128	0.113551	0.303679	-4.64223	31349	ILMN_1691930	CBX6	3370288
0.769618	7.7247	2.18951	0.0366809	0.188463	-3.75287	43106	ILMN_1806106	GNL3	3850414
0.768483	6.30754	2.86369	0.00766868	0.12866	-2.45176	42907	ILMN_1734440	C14orf133	6110538
0.768196	6.14899	2.49727	0.0183859	0.152269	-3.18528	39874	ILMN_1791656	C10orf137	3190020
0.768169	5.87295	3.06246	0.00467663	0.124725	-2.03196	30848	ILMN_1660723	RDH13	1300187
0.767989	6.46773	1.8459	0.0750486	0.25064	-4.32387	41912	ILMN_2041788	PLS3	2710730
0.767591	9.4412	1.44408	0.159342	0.362592	-4.89342	35692	ILMN_1660086	MYH11	6280133
0.767542	6.51702	2.14478	0.0404036	0.195239	-3.83118	21959	ILMN_1779214	ATM	6840605
0.767498	6.82524	1.93372	0.062875	0.232152	-4.18481	31293	ILMN_1704196	DSG2	4150672
0.767322	8.71809	2.14803	0.040122	0.194874	-3.82552	45005	ILMN_2094061	IMPA2	2340241
0.767182	6.89508	2.67565	0.0120903	0.144546	-2.83531	30643	ILMN_2345319	PREPL	5310204
0.766984	6.26939	2.1906	0.0365945	0.188395	-3.75096	12817	ILMN_2402806	TRPC4AP	7550563
0.766703	7.82751	1.49377	0.145944	0.344803	-4.82925	6273	ILMN_1673788	CDV3	5720746
0.766597	7.26979	2.14362	0.040504	0.195331	-3.83318	25492	ILMN_1814305	SAMD9	1240142
0.766559	6.28925	2.25512	0.031776	0.179057	-3.63602	9174	ILMN_1761069	UVRAG	1570220
0.766282	7.46016	2.45577	0.0202313	0.156507	-3.26462	10055	ILMN_3271092	KLRAQ1	3940242
0.766099	6.19765	2.80472	0.00885801	0.134771	-2.57356	23829	ILMN_2413650	STIL	6220050
0.765973	8.12502	2.10296	0.0441847	0.202072	-3.90334	37218	ILMN_1731418	SP110	1340491
0.765867	6.67877	2.57946	0.0151811	0.14564	-3.0258	31412	ILMN_1680193	PAXIP1	3830372
0.765589	6.01209	2.34189	0.0261993	0.167547	-3.47795	40915	ILMN_1788538	NCALD	60093
0.765392	6.89889	2.41827	0.0220427	0.160391	-3.33557	17877	ILMN_1786015	CTCF	5220196
0.765255	6.19497	2.4911	0.0186501	0.153385	-3.19713	45876	ILMN_2224444	SNX25	6110451
0.764299	8.67827	2.0189	0.0527454	0.214815	-4.0453	41799	ILMN_2143148	TM2D1	10386
0.763573	6.70693	2.19104	0.036559	0.188395	-3.75017	17171	ILMN_2399431	PRPS2	7000521
0.76324	7.19862	2.20955	0.0351151	0.185599	-3.71743	8035	ILMN_3304898	LOC92755	2140400
0.762135	8.54613	1.95302	0.0604424	0.2279	-4.1536	35697	ILMN_1803744	SELS	6020474
0.761686	6.87923	1.81718	0.0794462	0.257506	-4.36826	5234	ILMN_2285996	KIAA0101	5090754
0.761601	8.60687	2.10122	0.0443483	0.202246	-3.90632	20022	ILMN_2220184	GFPT1	4920156
0.761377	6.49857	1.81021	0.0805464	0.25908	-4.37896	28367	ILMN_1769575	JAM3	1400689
0.760995	8.99245	2.42466	0.0217237	0.159881	-3.32352	35052	ILMN_3198247	LOC388707	4250446
0.760982	6.65345	1.9463	0.0612802	0.229045	-4.1645	36507	ILMN_2357272	BCLAF1	3870634
0.760962	6.32114	2.80137	0.0089304	0.13493	-2.58043	43055	ILMN_3242603	GTF2H2B	1510138
0.760608	11.2006	2.32517	0.0271993	0.170068	-3.50871	37719	ILMN_1685088	RPL36	840647
0.760467	6.62374	2.9643	0.00598012	0.124725	-2.241	8260	ILMN_1688404	ZMYM4	7380372
0.760269	6.9509	1.54189	0.13385	0.329816	-4.76537	38427	ILMN_1703337	LOC441763	5870678
0.759999	6.43956	2.29754	0.0289283	0.172401	-3.55925	2716	ILMN_1758728	FANCG	4220612
0.759847	9.34056	2.23956	0.0328831	0.181367	-3.66396	29393	ILMN_1807994	PCNP	6510546
0.75937	8.07331	2.43415	0.0212583	0.15913	-3.30561	6045	ILMN_1699226	UBR4	5860037
0.759266	7.97085	2.63581	0.0132918	0.145422	-2.9147	29889	ILMN_2150258	ZFP36L2	7050300
0.75913	10.8165	3.11942	0.00404929	0.124195	-1.9092	46015	ILMN_2058141	HMGN2	4050541
0.758765	7.61157	2.42532	0.0216912	0.159793	-3.32228	42494	ILMN_1790891	CKAP4	4490528
0.758061	7.41723	2.31738	0.0276767	0.170666	-3.52299	32272	ILMN_1711899	ANXA2	770730
0.758017	8.74984	2.4154	0.0221873	0.160391	-3.34097	22169	ILMN_1679134	NSMCE4A	6510025
0.757716	6.28605	2.45923	0.0200711	0.156049	-3.25803	14059	ILMN_1680081	B3Gn-T6	2850041
0.757698	7.5912	2.21637	0.0345966	0.184334	-3.70533	26410	ILMN_1677404	RAP2A	780050
0.757696	6.3049	2.58019	0.0151553	0.14564	-3.02438	42488	ILMN_1765044	CUTC	3610091
0.757578	6.31051	2.94085	0.00633887	0.124725	-2.29044	46232	ILMN_1688755	AAK1	1170332
0.756393	9.02243	2.16276	0.0388685	0.192311	-3.79984	18100	ILMN_2312275	SRP54	6860553
0.756216	6.91797	3.00951	0.00534182	0.124725	-2.14511	4065	ILMN_1741300	ZNF407	770537
0.756002	6.86835	2.61388	0.0139994	0.145422	-2.9581	38194	ILMN_1755589	DIP2B	510064
0.755979	10.4109	1.73855	0.0926304	0.275369	-4.48703	12721	ILMN_2262288	EEF1G	4560719
0.75595	9.04126	3.08124	0.00446013	0.124725	-1.99158	35849	ILMN_1706094	HECTD1	7320066
0.755912	8.29909	1.9087	0.0661546	0.237185	-4.22492	6274	ILMN_1810977	CDV3	3130356
0.754537	6.16693	2.35071	0.025685	0.166352	-3.46165	44024	ILMN_1745497	C12orf26	6020661
0.754114	5.91125	2.73534	0.0104784	0.140949	-2.7151	45685	ILMN_1719998	C9orf45	1050050
0.753424	7.42401	2.3519	0.0256165	0.166173	-3.45945	8366	ILMN_1776788	C5orf41	6840491
0.753351	7.73234	2.1566	0.0393885	0.19312	-3.81059	30462	ILMN_1743049	PWP1	2710475
0.751833	7.41768	2.94589	0.00626013	0.124725	-2.27984	10519	ILMN_2410965	MRI1	160736
0.751776	6.08418	2.16911	0.0383386	0.191394	-3.78872	41541	ILMN_1806733	COL18A1	5290132
0.751734	7.28128	2.71317	0.011052	0.14221	-2.75992	42417	ILMN_1800855	PPTC7	1090546
0.750852	6.21733	2.19807	0.0360046	0.187164	-3.73776	1388	ILMN_1731745	NINJ2	6860278
0.750834	6.07739	2.90585	0.00691264	0.126898	-2.3639	10514	ILMN_1718070	CASP9	4280735
0.750692	7.54648	1.91437	0.0653994	0.235522	-4.21587	4987	ILMN_1682910	SLC35B3	6220630
0.750582	6.48228	2.47028	0.0195675	0.155072	-3.23697	3411	ILMN_1779706	TP53BP2	150095
0.750232	8.401	1.96727	0.0586982	0.225395	-4.13039	4063	ILMN_1732296	ID3	7570324
0.750208	6.05683	2.13664	0.0411156	0.196978	-3.84529	20485	ILMN_2139761	LIMCH1	1770754
0.75004	7.77594	2.48498	0.0189156	0.154213	-3.20886	34498	ILMN_1667825	MLKL	4560541
0.749946	7.19208	2.12295	0.0423392	0.199044	-3.86896	24971	ILMN_1761138	C9orf142	4180445
0.749657	6.92463	2.94248	0.00631326	0.124725	-2.28701	15052	ILMN_2214098	BIVM	4220270
0.749367	7.77769	2.34082	0.0262623	0.167849	-3.47992	4312	ILMN_1736340	ANGEL2	1820441
0.74936	7.28941	2.38839	0.0235915	0.163001	-3.39163	4626	ILMN_1787251	DAAM1	1710735
0.749333	7.12473	3.20447	0.00325989	0.120315	-1.72404	10487	ILMN_1653618	ZZZ3	1300441
0.749294	7.75096	2.35708	0.02532	0.165902	-3.44987	23126	ILMN_1677122	FAM168B	5270187
0.748897	9.79329	1.93956	0.0621298	0.23097	-4.17539	9794	ILMN_3243291	LOC100133372	2340703
0.748808	6.93834	2.40598	0.0226682	0.160645	-3.35868	24680	ILMN_1791296	DPY19L1	3120379
0.748354	7.63161	2.62009	0.0137957	0.145422	-2.94584	6814	ILMN_1753716	EIF2B1	6520682
0.747879	6.46074	2.40018	0.0229685	0.161534	-3.36955	25593	ILMN_2207328	C18orf10	3140110
0.747761	8.58791	1.83006	0.077448	0.254509	-4.34843	43010	ILMN_1683609	UBE1	150288
0.747303	6.14024	2.2704	0.0307221	0.175906	-3.60847	35028	ILMN_1717745	TIAL1	1110091
0.747045	6.28817	1.80072	0.0820655	0.261702	-4.39347	39654	ILMN_1751062	SCARA5	1030477
0.746979	10.2974	2.42102	0.0219052	0.160153	-3.3304	15612	ILMN_3304111	LOC729978	6980601
0.746882	8.16197	1.52036	0.139157	0.336689	-4.79417	24302	ILMN_1801043	GSN	2370482
0.746676	6.53311	2.84986	0.00793329	0.129593	-2.48044	35613	ILMN_1766798	CENTB2	3060747
0.746422	6.83848	2.24955	0.032168	0.179645	-3.64603	31323	ILMN_1781454	RAE1	6860768
0.746406	7.22611	2.37656	0.0242311	0.16374	-3.41368	29626	ILMN_1739161	PPAP2A	1030630
0.746349	9.86169	1.90765	0.0662962	0.237384	-4.22661	8773	ILMN_3299407	LOC728553	4040411
0.745959	7.27952	2.35919	0.0252	0.165902	-3.44596	890	ILMN_2049766	NFE2L3	5820035
0.745926	8.40502	2.09651	0.044795	0.20265	-3.91438	27622	ILMN_1769201	ELF3	1510300
0.745197	7.75626	2.20893	0.0351632	0.185599	-3.71855	39737	ILMN_1665583	TUBB	3610259
0.745068	8.2821	1.95726	0.0599186	0.227375	-4.1467	19654	ILMN_1806634	NNT	2060450
0.744764	6.57025	2.48224	0.0190355	0.154213	-3.21411	28488	ILMN_1729980	RNF216	7550008
0.744151	6.35819	2.06808	0.0475749	0.207304	-3.96275	44932	ILMN_1698323	PLEKHB2	3800537
0.744049	6.31388	2.29487	0.0291001	0.172401	-3.5641	16133	ILMN_2386355	CSNK2A1	130255
0.743869	12.006	3.03262	0.00504112	0.124725	-2.09584	46464	ILMN_3279277	LOC387930	60358
0.743605	6.37779	2.51254	0.0177473	0.149693	-3.1559	28568	ILMN_1730101	GSPT2	7610754
0.743533	6.25948	2.05438	0.0489685	0.209534	-3.9859	26321	ILMN_1760890	SEPN1	1780402
0.743334	11.1119	2.64898	0.0128827	0.145422	-2.88852	17802	ILMN_3295847	LOC645387	110736
0.74296	5.83379	3.15511	0.00369805	0.122524	-1.83177	26917	ILMN_1697864	CXorf38	5090491
0.742806	7.66004	2.39455	0.0232641	0.162332	-3.3801	47089	ILMN_1764871	PIGP	5810630
0.742559	7.24713	2.4085	0.0225384	0.160645	-3.35394	36056	ILMN_1729749	HERC5	5720482
0.741942	10.2901	2.24641	0.0323911	0.180144	-3.65167	30630	ILMN_1760683	SFRS9	6420767
0.741476	7.92895	2.38312	0.0238742	0.16374	-3.40145	33831	ILMN_1781819	PAPSS1	130187
0.741459	6.48896	2.12683	0.0419891	0.198097	-3.86226	1553	ILMN_1726410	APRT	6510603
0.741288	9.84086	1.97262	0.0580551	0.224164	-4.12165	42528	ILMN_1653115	ECH1	5360553
0.741177	6.43125	2.12775	0.041907	0.197973	-3.86068	45966	ILMN_1688098	TBC1D4	7650669
0.740986	6.29878	3.09071	0.0043547	0.124523	-1.9712	28735	ILMN_3247802	BAT2L	4830253
0.740552	6.03346	3.27119	0.00274605	0.11665	-1.5773	41391	ILMN_1809245	PITPNB	1980687
0.740479	6.04733	2.18172	0.0373065	0.189513	-3.7666	22276	ILMN_1813544	OXCT1	1090768
0.740114	7.81431	2.00745	0.0540173	0.217189	-4.06431	33834	ILMN_1804396	C14orf4	5290626
0.740112	7.78737	2.04845	0.0495826	0.210632	-3.99588	22482	ILMN_2176251	C20orf72	5960736
0.739966	7.25031	1.88825	0.0689457	0.241184	-4.25743	31793	ILMN_1663132	ADCK2	1780647
0.739848	7.23318	2.05387	0.0490211	0.209534	-3.98676	39044	ILMN_1747305	GIMAP8	1190040
0.738858	7.07269	2.74374	0.0102682	0.14075	-2.69806	704	ILMN_2406313	RBCK1	5820753
0.738606	6.66691	2.652	0.0127907	0.145422	-2.88252	2009	ILMN_1655206	ZBTB34	1400059
0.738529	6.90304	2.44546	0.0207149	0.158056	-3.28418	30223	ILMN_2119486	DMTF1	2850064
0.738326	8.42275	2.24787	0.0322876	0.179801	-3.64906	30639	ILMN_1749009	REXO2	4230554
0.738104	6.85112	2.32997	0.0269088	0.169827	-3.4999	27581	ILMN_1735827	NISCH	5960678
0.737812	6.65162	2.22541	0.033919	0.183197	-3.68923	30316	ILMN_1677133	MITD1	5050255
0.73739	9.73609	2.26965	0.0307732	0.175915	-3.60983	39948	ILMN_1788108	TXNDC5	5050053
0.737134	10.7029	2.9635	0.00599202	0.124725	-2.24269	1870	ILMN_2366041	ITM2C	2650762
0.736989	7.56053	3.25338	0.00287508	0.11665	-1.61661	4096	ILMN_1697200	MON2	2640100
0.736812	6.90382	2.19885	0.0359435	0.186989	-3.73638	15953	ILMN_1737170	FLII	1300167
0.736674	6.50226	2.12807	0.0418785	0.197925	-3.86013	37005	ILMN_2393046	NHLRC3	6510598
0.736144	8.56253	1.9699	0.0583821	0.224905	-4.1261	9705	ILMN_1691188	UIMC1	4900079
0.736018	9.19246	2.06671	0.0477129	0.207736	-3.96508	15840	ILMN_1712888	HSPH1	160598
0.735711	6.65425	2.15058	0.0399022	0.194177	-3.82108	46012	ILMN_1680246	MAT2B	6250373
0.735414	8.3105	2.35517	0.0254289	0.166105	-3.4534	25185	ILMN_1679476	GART	20544
0.73539	5.84779	2.66316	0.0124556	0.145352	-2.86027	12783	ILMN_1682658	EPM2AIP1	6770403
0.735342	6.5896	2.37542	0.0242938	0.16374	-3.41581	35164	ILMN_1789909	TBC1D9B	2850537
0.73531	6.84117	2.36624	0.0248023	0.164612	-3.43287	35377	ILMN_1798308	AHSA2	1170220
0.735213	11.9664	3.03721	0.00498342	0.124725	-2.08604	31450	ILMN_3202432	LOC644464	3420368
0.73414	6.54759	2.97447	0.00583052	0.124725	-2.21949	20322	ILMN_1766528	SLC25A36	3870242
0.733999	8.7476	2.13668	0.0411125	0.196978	-3.84523	31253	ILMN_1775939	SF3B2	3930070
0.733971	6.68	2.65598	0.0126701	0.145422	-2.87458	13103	ILMN_2374633	ZWILCH	7000743
0.73248	6.62428	2.35299	0.0255541	0.166173	-3.45744	16690	ILMN_1693668	KIAA0261	3440672
0.732353	6.58585	2.18169	0.0373091	0.189513	-3.76665	31660	ILMN_1798663	MAB21L2	4040731
0.732189	7.66057	1.96382	0.0591161	0.2261	-4.13602	43661	ILMN_1654322	ATP1B3	3130092
0.732012	7.60299	2.17794	0.0376132	0.190152	-3.77324	22236	ILMN_2395204	SLTM	4060136
0.731799	6.73735	2.84374	0.00805313	0.130551	-2.49311	32957	ILMN_3242205	GMPS	2480630
0.731177	8.20703	2.37967	0.0240615	0.16374	-3.40789	17866	ILMN_1756669	POGK	6220368
0.731135	5.86833	2.54575	0.0164277	0.14757	-3.0916	12872	ILMN_1778488	WDR41	2650148
0.731004	7.12618	1.90356	0.0668475	0.238084	-4.23312	36408	ILMN_1677138	POLR2J3	2750632
0.730863	6.43225	2.58375	0.0150289	0.14564	-3.01739	32631	ILMN_2332990	DIABLO	5220224
0.730811	7.40317	2.4126	0.0223292	0.160568	-3.34624	23986	ILMN_1692177	TSC22D1	5260754
0.730405	6.13654	3.70675	0.00087288	0.113035	-0.592516	6995	ILMN_1657139	ADAT1	1710204
0.730158	6.85999	2.63871	0.0132006	0.145422	-2.90894	8768	ILMN_3248343	INO80	3170538
0.730033	7.95151	2.05535	0.0488685	0.209434	-3.98426	38936	ILMN_1679483	INTS10	3310441
0.729967	8.03816	1.88535	0.0693497	0.241709	-4.26202	6664	ILMN_2129505	CYBASC3	6940152
0.729304	7.40923	1.76799	0.087492	0.268472	-4.44305	411	ILMN_1758823	SMARCB1	150021
0.729256	9.64344	1.95115	0.0606742	0.227916	-4.15663	38233	ILMN_1775522	MAGED1	460113
0.729248	6.22092	2.08484	0.0459181	0.20406	-3.9343	22194	ILMN_1805693	GMIP	1070044
0.728813	9.87657	1.8073	0.0810102	0.259809	-4.38342	21762	ILMN_3205162	LOC646688	5490202
0.728678	6.47672	1.35022	0.1873	0.397597	-5.00952	13393	ILMN_1737314	BCL6	6280458
0.728621	9.54674	1.95754	0.0598845	0.227327	-4.14625	26467	ILMN_3306215	LOC729926	870019
0.728418	7.18609	2.09046	0.0453739	0.203448	-3.92471	5070	ILMN_1703593	BAIAP2L1	5700343
0.728371	9.12921	2.52426	0.0172708	0.149693	-3.13327	40893	ILMN_1708627	LOC653226	5390037
0.728048	6.18183	2.27058	0.0307103	0.175906	-3.60816	16793	ILMN_2316104	IQCB1	4490403
0.727909	8.4082	2.30825	0.0282465	0.17154	-3.5397	18891	ILMN_2319344	APEX1	3120309
0.727875	6.88569	2.81662	0.00860482	0.133026	-2.54909	29759	ILMN_1714737	ASF1A	7560048
0.727741	7.09459	1.86227	0.0726359	0.246707	-4.29832	20945	ILMN_1655990	CDK5RAP2	5690228
0.727708	7.37219	2.16978	0.0382832	0.191394	-3.78755	14701	ILMN_1729417	GNE	6060209
0.727473	8.13741	2.89843	0.00704042	0.126898	-2.37941	47149	ILMN_1814213	PQLC3	7000382
0.727404	7.89925	2.1935	0.0363646	0.188195	-3.74584	32833	ILMN_2108339	THUMPD1	1740204
0.727186	6.88924	2.36741	0.0247373	0.164612	-3.43071	27012	ILMN_1678605	CDC123	6100301
0.727131	7.78185	1.59615	0.121203	0.313138	-4.69131	25835	ILMN_1731073	CAPN9	2060347
0.727059	8.39106	2.03632	0.0508596	0.212253	-4.01622	28892	ILMN_1801795	LOC347544	2570286
0.726959	7.56747	1.95644	0.0600191	0.227562	-4.14803	1305	ILMN_1686645	UTP14C	7560674
0.72666	7.43117	2.12921	0.0417756	0.197806	-3.85815	11032	ILMN_1659285	PSMG1	1010168
0.726658	7.88259	2.35517	0.0254288	0.166105	-3.4534	3447	ILMN_1712019	ANKRD17	6940520
0.726356	8.41953	2.08578	0.0458268	0.204008	-3.9327	41841	ILMN_1701875	ZYX	7320594
0.726242	7.21747	2.06116	0.0482737	0.208359	-3.97445	40341	ILMN_3260715	CRTC3	5900019
0.7262	8.31753	1.93382	0.0628621	0.232152	-4.18465	8887	ILMN_3236637	PIP4K2A	1410037
0.725873	6.64103	2.22266	0.034124	0.183624	-3.69414	37030	ILMN_1794967	EIF4ENIF1	5340327
0.725739	6.56436	2.28202	0.0299421	0.174532	-3.58745	40222	ILMN_1738750	TFCP2	780427
0.725715	12.9019	2.74262	0.0102961	0.14075	-2.70033	17220	ILMN_1688749	LOC400963	770554
0.725009	8.9487	2.08624	0.0457815	0.204008	-3.9319	20489	ILMN_1756220	DDX18	6060201
0.724704	6.2457	2.29592	0.0290324	0.172401	-3.56219	32878	ILMN_1749829	DLGAP5	240221
0.724527	8.11539	1.73438	0.0933771	0.276522	-4.4932	14070	ILMN_1738657	SATB2	1980682
0.724523	9.45576	2.16669	0.0385398	0.191563	-3.79296	6481	ILMN_1757343	PABPC4	5310278
0.724334	6.24527	2.27774	0.0302276	0.174858	-3.59521	8561	ILMN_3236970	LOC339290	3450615
0.724279	6.17309	2.71253	0.0110691	0.142258	-2.76122	44227	ILMN_1704972	TRIM5	1660010
0.724249	7.26765	2.61116	0.0140896	0.145422	-2.96347	17123	ILMN_1782257	METT11D1	1070288
0.724069	8.37093	1.90034	0.0672845	0.239002	-4.23825	25232	ILMN_2334989	CCT3	7650484
0.723884	5.81092	3.21449	0.00317721	0.119336	-1.70208	28189	ILMN_2362911	CLK2	830598
0.72342	6.68834	2.23678	0.0330844	0.182009	-3.66894	14937	ILMN_1785060	TSPAN14	6220278
0.72331	6.07632	2.69408	0.0115693	0.143788	-2.79834	42655	ILMN_2103397	ZNF234	5720072
0.722987	6.1062	2.23061	0.0335346	0.1826	-3.67995	46228	ILMN_1687519	SNAP23	4230717
0.722708	7.05157	2.55689	0.0160057	0.147215	-3.06992	21776	ILMN_1741253	UBR5	1850437
0.721885	6.40098	2.21758	0.0345052	0.184334	-3.70318	1264	ILMN_1808354	SLC4A7	940035
0.721649	8.20193	1.90121	0.0671657	0.238916	-4.23686	12590	ILMN_2343278	PPAP2A	4490739
0.721599	6.97152	1.70975	0.0978998	0.282777	-4.52947	29968	ILMN_1734190	TCEAL3	4780072
0.721485	6.55265	2.41973	0.0219695	0.160391	-3.33282	15459	ILMN_2209766	RHBDD1	1780736
0.721351	8.29991	0.932511	0.358705	0.570132	-5.44076	23241	ILMN_1679176	CLCA4	5420577
0.721317	8.60702	2.14297	0.0405605	0.195331	-3.83431	11893	ILMN_2307455	UBE2A	6960440
0.72131	7.42034	2.3618	0.0250522	0.16588	-3.44112	39158	ILMN_1798061	ZFYVE26	5890241
0.721292	6.0768	2.43981	0.0209849	0.158419	-3.2949	34566	ILMN_1710906	RNF145	2260603
0.721177	6.67616	1.66686	0.106215	0.294591	-4.59164	27907	ILMN_1758418	TNFSF13B	4900435
0.720998	6.27364	2.30661	0.0283496	0.171723	-3.54269	21654	ILMN_1724897	C14orf93	4610484
0.720992	6.30183	2.32654	0.027116	0.170045	-3.5062	15377	ILMN_2191436	POLA1	5810253
0.720855	9.89795	2.13047	0.0416634	0.197806	-3.85598	32679	ILMN_1742238	SET	4230224
0.720814	9.74953	1.76564	0.0878933	0.268927	-4.44658	33277	ILMN_1789809	LOC644511	1440398
0.720602	7.30726	1.93555	0.0626403	0.231928	-4.18185	30597	ILMN_1783684	LOC648695	4860703
0.720253	5.97087	2.468	0.0196706	0.155312	-3.24133	24303	ILMN_2074258	BARD1	5080561
0.719803	11.3838	2.81159	0.00871094	0.133464	-2.55943	40175	ILMN_1695598	LOC441775	5720747
0.719219	7.1676	1.14781	0.260345	0.476391	-5.23638	20214	ILMN_1712431	FAM113B	4200541
0.719028	9.04983	2.11026	0.0435028	0.201789	-3.89082	40356	ILMN_1781516	SUPT16H	780753
0.719004	7.30849	1.66022	0.107552	0.296808	-4.60114	23948	ILMN_1666208	C14orf106	1450603
0.718999	9.34689	1.56511	0.128311	0.322878	-4.73394	4100	ILMN_2081682	SMAP2	5550136
0.718807	8.06639	2.46099	0.0199898	0.155831	-3.25467	12262	ILMN_2329914	SPRY1	6760669
0.718753	11.752	2.93916	0.00636556	0.124725	-2.29401	47277	ILMN_3243700	RPS8	5810129
0.718657	7.02769	2.78395	0.00931658	0.136511	-2.61613	36585	ILMN_2054213	MPHOSPH8	60370
0.718559	6.36862	2.45673	0.0201868	0.156378	-3.26279	18330	ILMN_1733932	SNUPN	1340349
0.718496	7.65537	1.64656	0.110351	0.300055	-4.62062	34343	ILMN_1679051	PTPRR	2350132
0.718167	6.43286	2.02414	0.0521718	0.214259	-4.03658	10508	ILMN_1732688	DUT	6280242
0.71801	5.88137	2.51569	0.017618	0.149693	-3.14982	37933	ILMN_1671005	IRF2BP2	6660768
0.717796	6.40461	2.04665	0.0497696	0.211088	-3.99889	34718	ILMN_2198393	KATNA1	4070026
0.717785	6.21738	1.81059	0.0804866	0.25908	-4.37838	45798	ILMN_2201678	FSTL1	2650220
0.717702	8.07206	1.79322	0.0832823	0.26291	-4.40489	30067	ILMN_1775762	GNAI2	1300730
0.71769	6.19855	1.97858	0.057347	0.223337	-4.1119	10587	ILMN_2189027	LIPG	7210681
0.716872	7.65475	2.04534	0.0499075	0.211088	-4.00111	15426	ILMN_1709334	TM9SF1	780296
0.716789	10.2776	2.61125	0.0140867	0.145422	-2.9633	12111	ILMN_2070052	LOC613037	4180563
0.716784	11.264	2.64021	0.0131537	0.145422	-2.90596	32847	ILMN_3283573	LOC647276	2810521
0.716244	8.12888	2.02416	0.0521693	0.214259	-4.03654	9742	ILMN_1715636	EIF3B	6290603
0.716066	8.11169	1.30243	0.202931	0.41605	-5.06602	6557	ILMN_2389590	PRKAR1A	7050021
0.715688	6.66741	2.67553	0.0120938	0.144546	-2.83555	29029	ILMN_1655329	RIOK2	4120152
0.715059	6.30128	2.51286	0.0177338	0.149693	-3.15527	8253	ILMN_2228873	STARD3NL	5550360
0.714841	10.6552	2.96636	0.00594951	0.124725	-2.23665	44192	ILMN_2365465	XBP1	2450156
0.71484	5.95289	2.43938	0.0210053	0.15846	-3.2957	16214	ILMN_1814247	TCFL5	1510154
0.7147	8.64491	2.07507	0.0468779	0.206035	-3.95091	16688	ILMN_2059549	SYK	110685
0.714669	7.12156	2.46369	0.0198665	0.15579	-3.24954	5579	ILMN_1679405	DDX56	7380653
0.714541	8.52037	1.82225	0.0786539	0.256184	-4.36046	30061	ILMN_2313851	OSBPL9	7380470
0.714245	9.30661	1.99205	0.0557718	0.220346	-4.08976	13567	ILMN_1693014	CEBPB	20446
0.714207	7.25736	2.01478	0.0532004	0.215775	-4.05216	35824	ILMN_3249608	ANKLE2	2360671
0.713936	7.93386	2.06323	0.0480638	0.208159	-3.97096	40584	ILMN_1748926	TMEM209	1440343
0.713238	6.23806	1.80795	0.0809066	0.259636	-4.38243	26418	ILMN_1658289	WDR54	2030148
0.712942	7.36788	2.57785	0.0152387	0.14564	-3.02896	2888	ILMN_1680171	MFF	3890348
0.712849	7.86893	1.90852	0.0661791	0.237185	-4.22521	22625	ILMN_1738819	EFTUD2	6980475
0.712467	6.17809	2.01333	0.0533605	0.216014	-4.05455	21620	ILMN_1658678	SAAL1	5860707
0.712444	8.73479	2.31873	0.0275934	0.170666	-3.52052	41667	ILMN_1811489	OXSR1	4920669
0.71237	7.69719	1.9554	0.0601474	0.227576	-4.14972	23324	ILMN_2101526	GGCT	3780056
0.712239	7.31886	1.65573	0.108465	0.297582	-4.60755	7577	ILMN_2334210	ITGB4	3940132
0.712117	6.13561	2.34569	0.025977	0.166839	-3.47094	19507	ILMN_1782377	LOC440354	3610612
0.712115	5.82428	2.9828	0.00571068	0.124725	-2.20185	15034	ILMN_2054297	PTGS2	1820632
0.711477	7.72388	2.05326	0.0490838	0.209598	-3.98778	30053	ILMN_2063925	CTNNBL1	940280
0.71094	8.48212	2.64372	0.0130445	0.145422	-2.89898	31483	ILMN_3178792	HNRNPA2B1	5490739
0.71049	11.3153	2.45058	0.0204734	0.157682	-3.27447	31449	ILMN_3278906	LOC644464	2340035
0.710172	7.0225	2.25628	0.0316949	0.178824	-3.63394	15940	ILMN_2094360	NR2F2	7380202
0.709785	9.1009	2.569	0.0155583	0.147215	-3.04627	10579	ILMN_1784753	PAIP2	240725
0.709613	5.90398	2.69408	0.0115695	0.143788	-2.79835	28732	ILMN_1657509	TSEN54	4890092
0.709504	5.94843	2.75026	0.0101081	0.14075	-2.68482	13995	ILMN_1900998		6770504
0.708743	6.15661	1.98101	0.0570599	0.223115	-4.10791	16708	ILMN_1687442	TNIK	3800376
0.708719	7.72902	2.58991	0.0148128	0.14564	-3.0053	44836	ILMN_1753500	ARHGAP12	5490612
0.708134	7.6837	1.89172	0.0684649	0.240618	-4.25193	25546	ILMN_1803745	SUOX	630110
0.708132	5.85589	2.85794	0.00777767	0.12866	-2.46369	38452	ILMN_1790987	HUWE1	6980332
0.708112	7.19053	2.42908	0.0215058	0.159135	-3.31519	21775	ILMN_2204726	UBR5	1340544
0.708019	7.9175	2.47935	0.0191628	0.154271	-3.21964	1890	ILMN_1795428	WDR59	5290403
0.707805	7.1467	2.30122	0.0286919	0.172401	-3.55253	20887	ILMN_3251501	SERF2	1300093
0.707687	9.41463	2.07838	0.0465499	0.205185	-3.94527	539	ILMN_3291709	LOC402175	520468
0.7075	5.80004	2.97644	0.00580192	0.124725	-2.21532	29687	ILMN_1690085	STK11IP	4290154
0.707401	8.29067	1.86762	0.0718632	0.245458	-4.28994	22262	ILMN_1729051	MSH6	870148
0.707302	7.35837	1.99147	0.0558388	0.220441	-4.09072	39911	ILMN_1667356	CCDC128	520598
0.706825	7.27325	1.93433	0.0627966	0.232152	-4.18383	13381	ILMN_1770206	GEMIN4	6450300
0.706522	7.19816	2.75823	0.00991535	0.140606	-2.66862	15646	ILMN_1796305	UPF2	5560347
0.7054	6.88399	2.0283	0.0517209	0.213741	-4.02964	36243	ILMN_3207933	LOC647150	630360
0.705062	7.79838	1.47245	0.151578	0.352401	-4.85702	14974	ILMN_1748124	TSC22D3	6350632
0.705046	6.60661	2.0188	0.0527564	0.214815	-4.04547	21015	ILMN_2294978	RNASE4	7040333
0.705005	6.79813	2.61897	0.0138322	0.145422	-2.94805	1676	ILMN_1671891	PID1	1410114
0.704772	6.51951	2.1082	0.0436943	0.202072	-3.89436	6478	ILMN_1674620	SGCE	5290348
0.704682	6.68279	2.13016	0.0416914	0.197806	-3.85652	25768	ILMN_1800975	PSME3	2470427
0.70443	7.69569	1.80618	0.0811893	0.259996	-4.38514	19370	ILMN_1699829	CTGF	5690687
0.703818	6.94324	1.95697	0.0599545	0.227431	-4.14718	40878	ILMN_1699476	RPE	1940608
0.703224	8.78422	2.12721	0.0419554	0.198097	-3.86161	8829	ILMN_1673363	CD97	6960630
0.702485	7.39718	2.06284	0.0481038	0.208248	-3.97162	46990	ILMN_1664826	FBXO33	5870202
0.702421	8.19118	2.49739	0.0183809	0.152269	-3.18505	38551	ILMN_1735461	DDX21	2750719
0.702333	6.3374	1.92205	0.0643874	0.233537	-4.20358	26508	ILMN_1751958	NSUN5	450445
0.702288	6.88144	1.34754	0.188149	0.398211	-5.01273	14330	ILMN_1668469	KIAA0922	1010152
0.70224	8.32174	2.36506	0.0248687	0.164767	-3.43507	17434	ILMN_1812557	CDK5RAP3	5550465
0.702209	6.02189	2.28045	0.0300466	0.174604	-3.5903	22523	ILMN_1767219	POLR1C	5700167
0.701881	6.32627	2.07648	0.0467376	0.205698	-3.9485	45376	ILMN_1674386	PITX1	2000373
0.701818	7.89279	2.37764	0.0241722	0.16374	-3.41167	39113	ILMN_1800912	ZFP106	1010370
0.701726	9.27468	1.75024	0.0905594	0.272958	-4.46963	40752	ILMN_3284119	LOC399804	160091
0.70172	9.35539	1.81026	0.0805393	0.25908	-4.37889	45442	ILMN_1685538	LOC158345	3890747
0.701678	6.72068	1.89401	0.0681496	0.240235	-4.2483	39282	ILMN_1690653	CDK2AP2	2100411
0.701315	7.9818	1.94238	0.0617724	0.230233	-4.17082	39618	ILMN_1805474	C1orf131	4760692
0.701036	6.78865	2.01447	0.0532349	0.215797	-4.05267	22934	ILMN_1697585	ACTR6	1580168
0.700834	7.84362	1.50884	0.142066	0.340543	-4.80944	1379	ILMN_1789196	TPM2	160370
0.700539	8.60111	2.06433	0.047953	0.207994	-3.9691	30500	ILMN_1793770	DNAJB6	5860315
0.700521	8.9637	2.20302	0.0356189	0.186523	-3.72901	3590	ILMN_1786039	RNF34	650709
0.700474	6.01957	3.59769	0.00116752	0.114386	-0.842962	6095	ILMN_1791792	C12orf5	2350762
0.700402	8.4421	2.27881	0.0301558	0.174709	-3.59326	17947	ILMN_1811997	ZNF364	7380382
0.70034	6.41211	2.09818	0.044636	0.20265	-3.91152	43181	ILMN_1689868	TMEM80	1580707
0.700143	7.60818	1.9386	0.0622512	0.231113	-4.17693	3892	ILMN_1697220	NT5E	5960398
0.700081	6.77021	1.98942	0.0560761	0.22083	-4.09409	12113	ILMN_1787248	SIVA	5550673
0.699777	7.00079	2.15726	0.0393325	0.19312	-3.80944	5375	ILMN_1793522	PRKAB1	1260440
0.699768	6.71809	1.82716	0.0778938	0.255188	-4.3529	23534	ILMN_1715616	PPIL5	10253
0.699741	6.78545	3.00647	0.00538271	0.124725	-2.15159	22005	ILMN_2259633	MLL5	3120050
0.698534	5.91689	3.0589	0.0047187	0.124725	-2.03958	2957	ILMN_2373779	COPS8	3180020
0.697619	5.82921	2.79812	0.00900119	0.135418	-2.58709	38078	ILMN_1805796	FLYWCH2	4920162
0.697606	7.72373	1.96721	0.0587059	0.225395	-4.13049	36568	ILMN_1760855	OCRL	60324
0.697566	5.73721	3.26304	0.00280438	0.11665	-1.5953	984	ILMN_2150187	KCTD18	3140048
0.697563	9.93304	2.37559	0.0242844	0.16374	-3.41549	28517	ILMN_3179371	HNRNPK	7000463
0.697337	6.71311	2.16326	0.0388261	0.192274	-3.79895	21138	ILMN_1771411	ALG6	6960243
0.697202	9.19263	2.38927	0.0235444	0.163001	-3.38998	46719	ILMN_1763265	CHMP1B	3940148
0.697155	7.60925	2.51943	0.0174654	0.149693	-3.14259	45191	ILMN_1691860	SPRY1	3310692
0.697142	6.47865	2.40954	0.0224855	0.160645	-3.352	32858	ILMN_1785177	DNAJC14	3440608
0.696903	5.94956	2.54583	0.0164243	0.14757	-3.09143	25257	ILMN_2310968	RUFY1	3710025
0.696805	6.82095	2.36046	0.0251275	0.165902	-3.44359	41482	ILMN_1743711	LOC650215	6770563
0.696782	6.93124	1.98269	0.0568617	0.222503	-4.10515	40065	ILMN_2375418	DPH2	6040112
0.696505	9.72418	1.68354	0.102913	0.288741	-4.56761	17566	ILMN_2205211	LOC134997	870537
0.696433	7.47606	2.1491	0.0400295	0.194531	-3.82365	9594	ILMN_1689989	CDC42BPB	4200703
0.69623	10.2369	1.75364	0.0899656	0.272477	-4.46456	533	ILMN_1674243	TFRC	2940435
0.696119	10.8212	2.5199	0.0174466	0.149693	-3.14169	4643	ILMN_1787949	RPS15A	3360608
0.695894	7.11387	1.69159	0.101351	0.28692	-4.55595	7645	ILMN_3247462	GLRX3	580129
0.695603	7.89417	1.6577	0.108065	0.297248	-4.60475	44276	ILMN_2112417	PGAM1	3940592
0.695261	6.90865	1.71728	0.0964975	0.280314	-4.51842	26022	ILMN_1803348	EHBP1	7650309
0.69499	6.84715	2.95814	0.00607243	0.124725	-2.25401	44084	ILMN_1736757	GNPTAB	2490670
0.694909	7.53235	2.11684	0.0428957	0.200513	-3.87949	23501	ILMN_2327795	RERE	1230347
0.694257	7.76948	1.74968	0.0906572	0.273049	-4.47046	34400	ILMN_1713505	NPC1	7570358
0.694234	7.62557	2.90145	0.00698803	0.126898	-2.37308	34020	ILMN_1738239	RBM6	7380088
0.693996	7.55958	2.2149	0.0347076	0.184559	-3.70794	46881	ILMN_1726743	MRPS30	7200670
0.693843	5.85347	2.56101	0.0158522	0.147215	-3.06188	30897	ILMN_2081883	IQCK	7320291
0.69379	8.75858	2.47589	0.0193164	0.154645	-3.22626	6842	ILMN_1696347	CTSC	5270367
0.693593	8.67379	2.23243	0.0334014	0.182154	-3.67671	38379	ILMN_1770085	BTG2	1010487
0.693355	6.03084	2.60155	0.0144125	0.145422	-2.98241	27539	ILMN_1773200	CP110	5260082
0.693287	8.10818	1.89874	0.0675013	0.239072	-4.24078	10709	ILMN_2316540	MRPL11	4670424
0.69327	7.00925	2.10047	0.0444194	0.202246	-3.90761	38796	ILMN_1685854	C5orf53	5810273
0.693231	7.74443	1.97386	0.057907	0.224029	-4.11962	35456	ILMN_1664231	TIMM23	5050608
0.693213	6.65416	2.11789	0.0427999	0.200327	-3.87769	32225	ILMN_1659364	RFC5	4890731
0.693088	7.62838	1.95441	0.0602697	0.227576	-4.15133	3283	ILMN_2087575	ZC3H4	5820608
0.692512	11.7195	2.82164	0.00850013	0.132834	-2.53875	35245	ILMN_1760714	RPS3	6180039
0.692033	6.32194	2.04686	0.0497478	0.211088	-3.99854	45865	ILMN_1802157	THOC1	5570309
0.691685	8.23773	2.27645	0.0303136	0.175144	-3.59753	31841	ILMN_1760338	LOC643357	290326
0.691661	8.46395	2.15723	0.0393349	0.19312	-3.80949	31446	ILMN_3188984	C20orf199	2480064
0.691656	8.38351	1.57891	0.12511	0.318341	-4.71507	41378	ILMN_2366634	PKM2	160170
0.691494	8.63162	3.36389	0.00215959	0.114386	-1.37144	29698	ILMN_2230862	GYG1	670528
0.691226	12.4512	3.30668	0.00250545	0.116426	-1.49877	33494	ILMN_1740587	RPS11	5560349
0.691024	6.53689	1.56771	0.127704	0.322265	-4.7304	44950	ILMN_1780533	RNASE6	130681
0.690666	6.89647	2.32099	0.0274546	0.170374	-3.51638	19416	ILMN_1762825	CANX	1070402
0.690432	7.00734	1.81374	0.0799888	0.258433	-4.37356	46691	ILMN_2391150	FILIP1L	4490709
0.690005	6.21391	2.1907	0.0365861	0.188395	-3.75077	17598	ILMN_1747504	AHCTF1	6040747
0.689804	7.41345	2.18779	0.0368181	0.188629	-3.7559	13013	ILMN_1765091	ANKHD1	610546
0.689334	6.6156	2.36561	0.0248378	0.164664	-3.43405	21039	ILMN_3239785	LOC100134304	870209
0.689259	8.55349	2.22851	0.0336897	0.182812	-3.68371	21994	ILMN_1652082	ELF4	1410168
0.68909	7.71003	2.1669	0.0385225	0.191563	-3.7926	8365	ILMN_2195821	C5orf41	6860228
0.689004	9.79171	2.04083	0.0503818	0.211285	-4.00868	12626	ILMN_2247664	SON	6350270
0.688932	7.6314	2.20497	0.0354674	0.185977	-3.72555	11118	ILMN_3226012	LOC728698	3060086
0.688267	6.32105	2.68337	0.0118696	0.144206	-2.81985	11474	ILMN_1707720	SLC1A5	7610433
0.688229	9.20002	1.82792	0.0777763	0.254882	-4.35172	1456	ILMN_1676765	LOC390354	510397
0.687826	5.98833	2.1737	0.0379603	0.190555	-3.78068	32018	ILMN_2362457	ZDHHC16	1770358
0.6875	9.21382	1.99549	0.055376	0.219603	-4.08409	15645	ILMN_2383693	UPF2	2750189
0.687292	6.71778	3.03042	0.00506904	0.124725	-2.10054	31495	ILMN_1747162	DDX47	3940379
0.687195	7.99859	2.08885	0.0455292	0.203973	-3.92746	23963	ILMN_1713189	C12orf41	6660753
0.687163	7.18324	1.82137	0.0787913	0.25624	-4.36182	41780	ILMN_1707308	IKBKG	520358
0.687122	5.87522	2.58372	0.0150301	0.14564	-3.01745	15396	ILMN_3247728	RNF115	1090452
0.687101	11.6916	2.156	0.039439	0.193157	-3.81163	43748	ILMN_1697448	TXNIP	1240440
0.686632	7.03636	2.35824	0.0252539	0.165902	-3.44772	10118	ILMN_1790680	PDE6D	1500491
0.686274	7.22454	2.42598	0.0216586	0.159671	-3.32104	20726	ILMN_1761531	SGPL1	3370273
0.685372	8.18302	1.7961	0.0828142	0.262719	-4.40052	22072	ILMN_1729976	ZNF828	4480504
0.68518	7.14315	1.95495	0.0602028	0.227576	-4.15045	42393	ILMN_1710207	C10orf6	6510368
0.68507	12.1602	3.03658	0.00499123	0.124725	-2.08737	6015	ILMN_2319994	RPL3	1710369
0.685022	6.59083	1.89738	0.0676874	0.239318	-4.24295	20574	ILMN_1664094	P2RY13	520392
0.684837	8.86765	2.38749	0.0236395	0.163001	-3.3933	10188	ILMN_1668996	C1QBP	7200392
0.684795	7.26694	2.32667	0.0271083	0.170045	-3.50596	36587	ILMN_3249419	LOC728457	6960192
0.68476	6.2058	2.35189	0.0256172	0.166173	-3.45947	37459	ILMN_1651504	FAM193A	610091
0.684645	8.7602	2.11935	0.0426668	0.199998	-3.87518	671	ILMN_1691949	LOC728554	1430093
0.684504	8.03837	2.00381	0.0544275	0.217853	-4.07034	18273	ILMN_1731181	TEX2	2350333
0.683951	10.5538	2.60058	0.0144457	0.145422	-2.98433	32442	ILMN_2052790	NONO	4560056
0.683813	11.4083	3.24997	0.00290043	0.11665	-1.62412	177	ILMN_3236259	PPIAL4A	5890528
0.683587	8.24325	1.40523	0.170482	0.376353	-4.94229	35147	ILMN_1757552	PTRF	4850301
0.6835	6.83221	1.96411	0.059082	0.22605	-4.13556	23403	ILMN_1765332	TIMM10	3310376
0.682903	7.06273	2.31409	0.0278809	0.170773	-3.52902	896	ILMN_1803997	SDCCAG3	7040553
0.6828	6.44661	2.08092	0.0463007	0.204594	-3.94096	20112	ILMN_1809285	DCP1A	1450370
0.682666	5.972	2.4229	0.0218116	0.160016	-3.32686	46866	ILMN_1704055	HSPC111	380370
0.682614	7.58936	1.92832	0.063571	0.232804	-4.19351	28943	ILMN_1671928	PROS1	6420008
0.682206	6.88522	1.87434	0.0709017	0.243472	-4.27938	756	ILMN_1813400	CBR4	5810750
0.682152	8.37692	1.87408	0.0709383	0.243472	-4.27979	23265	ILMN_1763638	BCAR3	4070053
0.681442	7.05615	2.09147	0.0452765	0.203224	-3.92298	43703	ILMN_2061950	RABGAP1	2850538
0.681303	6.20684	2.66132	0.0125102	0.145352	-2.86394	21200	ILMN_1745242	PLSCR1	3890609
0.681172	8.36412	2.29529	0.0290728	0.172401	-3.56333	33704	ILMN_1731851	OXA1L	6900402
0.681032	7.45004	1.74066	0.092253	0.27513	-4.48389	30978	ILMN_1675124	DDX17	7000259
0.680512	6.52005	1.85892	0.0731251	0.247461	-4.30357	221	ILMN_2223941	FBLN5	4670441
0.680438	7.04165	1.66229	0.107134	0.296117	-4.59818	9357	ILMN_1766411	AP1S2	940706
0.680141	7.25332	2.21961	0.0343525	0.184334	-3.69957	2766	ILMN_1785756	LOC731314	4120538
0.6801	8.27186	1.64265	0.111162	0.300879	-4.62616	8194	ILMN_1803143	SYVN1	2680064
0.679596	6.3731	2.35722	0.0253116	0.165902	-3.4496	13751	ILMN_3307827	DNAJC4	3440288
0.679434	6.08872	2.4135	0.0222836	0.160391	-3.34455	22901	ILMN_2048700	ATAD2	1410242
0.679351	6.39852	2.15354	0.0396486	0.193739	-3.81592	30683	ILMN_1668498	CWF19L2	1580296
0.67934	6.62175	1.9559	0.0600865	0.227576	-4.14892	26797	ILMN_1753782	ZNF266	2810605
0.679134	6.99892	1.88746	0.0690558	0.241356	-4.25868	34158	ILMN_3234142	LOC728855	4040653
0.67906	7.88992	1.92834	0.0635686	0.232804	-4.19348	2066	ILMN_1672589	SEMA4B	5080280
0.678851	9.53958	1.97888	0.0573106	0.223337	-4.1114	12342	ILMN_1693490	SEC11A	2570088
0.678719	6.14737	1.86189	0.0726914	0.246707	-4.29892	29175	ILMN_2094905	COMMD10	6510719
0.678557	6.64131	1.89871	0.0675058	0.239072	-4.24084	28432	ILMN_3232894	CNRIP1	3940167
0.678531	6.11191	2.17468	0.0378798	0.190555	-3.77896	13523	ILMN_1758915	PDCD2	4010546
0.678432	9.15431	2.06882	0.0475002	0.207256	-3.9615	16288	ILMN_2101832	LAPTM4B	580132
0.678326	8.2884	2.32525	0.0271947	0.170068	-3.50857	28565	ILMN_1790472	SLC25A28	2360392
0.678122	7.77501	2.82312	0.00846938	0.132834	-2.53569	38088	ILMN_2352097	GPR56	4890241
0.677917	6.38199	1.95187	0.0605846	0.2279	-4.15546	40220	ILMN_1724145	CBX4	3830170
0.67766	7.73957	2.25565	0.0317391	0.178943	-3.63507	47023	ILMN_2248589	DHX40	5220433
0.677425	9.329	2.19676	0.0361077	0.187517	-3.74009	42829	ILMN_1698804	ATP10B	4730180
0.677242	6.97554	1.33363	0.192615	0.403184	-5.02933	45984	ILMN_1749403	TSPAN33	4250753
0.676834	7.23803	1.69297	0.101085	0.286723	-4.55394	27646	ILMN_2059535	PPM1F	240348
0.676747	5.9635	2.57295	0.0154149	0.146421	-3.03855	20815	ILMN_3235065	ZNHIT6	780259
0.676743	8.14297	2.61077	0.0141026	0.145422	-2.96424	40622	ILMN_2174394	MMS19L	2230528
0.676663	6.13855	1.94712	0.0611765	0.228972	-4.16316	46151	ILMN_1669286	YWHAZ	6100192
0.676576	5.86832	2.4021	0.022869	0.161231	-3.36596	42011	ILMN_1767722	AFTPH	2070600
0.676529	6.57329	2.06829	0.0475537	0.207304	-3.9624	39026	ILMN_2041236	GARNL4	2850291
0.67577	7.29064	2.27434	0.0304554	0.175296	-3.60135	10866	ILMN_1727142	IKBKB	1260438
0.67525	7.10058	1.97389	0.0579037	0.224029	-4.11957	38565	ILMN_2396982	BCL2L12	6420379
0.675171	7.27559	2.17422	0.0379173	0.190555	-3.77976	32083	ILMN_2069945	SNRNP27	2260632
0.675155	6.56082	2.35602	0.0253802	0.166092	-3.45183	3927	ILMN_1684591	ZNF434	2190687
0.675087	6.28203	2.45241	0.0203876	0.157362	-3.27099	25776	ILMN_1790575	METTL13	2510463
0.675012	8.02569	2.23395	0.0332905	0.182107	-3.674	4042	ILMN_1661593	FAM18B	5690762
0.674915	8.6679	1.52909	0.136985	0.333677	-4.78254	46414	ILMN_2083567	PHLPP2	6560193
0.674891	6.36425	2.09387	0.0450469	0.203003	-3.9189	46618	ILMN_1808258	HTR4	2600372
0.674691	7.65823	2.8287	0.00835488	0.132032	-2.52419	5981	ILMN_1669377	AP4B1	510129
0.67468	9.25102	1.89903	0.0674625	0.239072	-4.24033	20030	ILMN_1749709	NDUFB11	5550377
0.674536	6.21566	2.53484	0.0168506	0.149236	-3.11277	20878	ILMN_1803856	DKFZP586I1420	4570064
0.6743	7.15782	1.92902	0.0634797	0.232804	-4.19237	28321	ILMN_2363621	RBBP8	6580672
0.674081	8.06819	1.61924	0.116128	0.307532	-4.65916	25177	ILMN_1795342	MLPH	2120452
0.673896	6.09021	2.3077	0.0282813	0.171548	-3.54071	33666	ILMN_1709750	SUSD1	7560180
0.673889	10.0366	1.75069	0.0904814	0.2728	-4.46896	43212	ILMN_1777378	COMMD6	4260484
0.673796	6.17534	2.06484	0.0479013	0.207886	-3.96824	35889	ILMN_1776088	NAT9	460129
0.673697	6.02368	1.99552	0.055372	0.219603	-4.08403	9706	ILMN_1666305	CDKN3	5260014
0.673258	7.54533	2.8595	0.00774805	0.12866	-2.46047	29275	ILMN_3253456	FNDC3B	4250736
0.673209	7.77087	2.04497	0.0499459	0.211166	-4.00172	28761	ILMN_1795911	TTC37	6660709
0.673117	7.27827	2.61825	0.0138558	0.145422	-2.94948	6758	ILMN_1695711	FAM105A	5130661
0.672627	8.56405	1.98627	0.0564433	0.221734	-4.09928	39471	ILMN_1768127	EBNA1BP2	290114
0.67252	7.53396	2.17728	0.0376669	0.190303	-3.77439	44530	ILMN_1754149	LETMD1	4150575
0.672411	6.098	2.60157	0.014412	0.145422	-2.98238	33573	ILMN_1733519	HMGB3	7570050
0.672339	6.28908	1.72835	0.0944691	0.277899	-4.50213	13441	ILMN_2071641	KCNK1	6660671
0.672224	8.08568	1.9511	0.0606807	0.227916	-4.15671	32150	ILMN_1682694	LOC203547	7550743
0.671831	10.7079	2.32457	0.027236	0.170129	-3.50982	47061	ILMN_2209027	RPS26	6590377
0.671791	7.0639	1.8164	0.0795694	0.257592	-4.36947	37964	ILMN_2357361	THYN1	2140176
0.670704	8.06412	1.85727	0.0733666	0.247737	-4.30615	7449	ILMN_2356838	CEPT1	5870403
0.670533	6.852	2.21744	0.0345159	0.184334	-3.70343	15632	ILMN_1701877	AXL	4640403
0.670472	7.00723	1.8241	0.0783672	0.255953	-4.35762	25767	ILMN_2346573	PSME3	1450064
0.670402	6.5368	1.92969	0.0633937	0.232804	-4.1913	17913	ILMN_2330845	NSF	4040279
0.670213	7.56888	2.11534	0.0430335	0.200836	-3.88208	8295	ILMN_1722905	MRPS11	830379
0.670115	6.54144	1.86612	0.072079	0.245801	-4.29229	14185	ILMN_1901198		6960300
0.670087	7.07688	1.69061	0.101541	0.287152	-4.55738	23301	ILMN_2056479	TXNL2	4230189
0.670084	6.76478	2.23162	0.0334606	0.182384	-3.67815	44890	ILMN_1713964	BTBD3	10608
0.670027	7.35236	1.63245	0.113304	0.303433	-4.64059	21856	ILMN_1707448	CRKRS	5860048
0.669755	7.4822	2.21641	0.0345933	0.184334	-3.70525	47177	ILMN_3262031	BRD7P2	6770167
0.669114	6.3427	1.99252	0.0557177	0.220346	-4.08899	26629	ILMN_1777139	MAK16	3060397
0.668988	9.75861	1.72885	0.094378	0.277899	-4.50139	29927	ILMN_2359453	ERGIC3	6200259
0.668903	7.8535	2.0313	0.0513969	0.213167	-4.02462	20772	ILMN_2134110	SELK	2710161
0.668695	7.96058	2.12894	0.0418	0.197806	-3.85862	39190	ILMN_2311278	ADD3	3420747
0.66857	5.85806	2.51441	0.0176705	0.149693	-3.1523	1795	ILMN_1730416	CYCS	6200554
0.668485	8.05892	2.59903	0.0144985	0.145422	-2.98738	31062	ILMN_1713682	FBXO11	7000468
0.66835	6.20608	2.6114	0.0140817	0.145422	-2.963	27611	ILMN_1678300	MGC40489	3420400
0.667977	8.74326	1.28136	0.210131	0.422838	-5.09036	13444	ILMN_2309848	FXYD5	7380546
0.667969	7.65265	2.20905	0.0351538	0.185599	-3.71833	47066	ILMN_3238751	PMS2L4	5910474
0.667491	8.22475	2.53069	0.0170145	0.1495	-3.12082	17083	ILMN_1749297	ACTL6A	5080603
0.667402	7.58776	2.16868	0.0383744	0.191394	-3.78947	20435	ILMN_1705093	ORC5L	3800110
0.667052	8.7832	2.01257	0.0534459	0.216156	-4.05583	8418	ILMN_1788213	FRAT2	7330026
0.667038	9.14435	2.06508	0.0478768	0.207886	-3.96783	26915	ILMN_1793371	KIAA0430	7000142
0.666785	6.12155	1.92593	0.0638813	0.232815	-4.19735	33392	ILMN_1662954	CCT7	7160719
0.666773	6.2162	2.0847	0.0459312	0.20406	-3.93452	4660	ILMN_1744046	DIAPH2	5270181
0.666685	6.64347	2.18225	0.0372631	0.189513	-3.76565	20780	ILMN_1739558	CRELD1	3400619
0.666564	6.26526	2.60202	0.0143968	0.145422	-2.9815	36850	ILMN_1716988	OPN3	780021
0.666545	12.4619	2.15291	0.0397029	0.193915	-3.81703	36395	ILMN_1736567	CD74	1240070
0.666334	7.07065	2.56523	0.0156961	0.147215	-3.05363	42553	ILMN_1727617	XRN2	2570671
0.666028	9.80149	1.64084	0.111541	0.301141	-4.62873	12063	ILMN_1703477	ARHGEF2	4120411
0.665925	7.45123	1.99643	0.0552674	0.219603	-4.08253	4581	ILMN_1682232	MIER1	4490452
0.665813	8.77688	2.12876	0.0418162	0.197806	-3.85893	5490	ILMN_1750409	RAB9A	2940451
0.665664	8.52515	2.15519	0.0395083	0.193319	-3.81305	12032	ILMN_1736234	C1orf77	2690215
0.665592	6.1497	3.23762	0.00299407	0.11665	-1.6513	25045	ILMN_1733667	DHX35	20192
0.665544	7.38676	2.05877	0.0485179	0.208697	-3.97849	45448	ILMN_1666713	LYPLA1	70300
0.665467	6.85603	2.12693	0.0419802	0.198097	-3.86209	40270	ILMN_2335669	ZC3H14	3940053
0.665456	10.8739	2.41664	0.0221249	0.160391	-3.33864	27480	ILMN_2166831	RPS4X	6040563
0.665062	6.44921	2.51126	0.0178001	0.149938	-3.15837	2676	ILMN_1810229	ARID4A	7160440
0.664979	8.28866	2.37385	0.0243802	0.16374	-3.41873	9273	ILMN_1776260	LOC653505	4480707
0.66475	6.90044	1.85009	0.0744254	0.249417	-4.31736	46755	ILMN_1779828	EDEM1	2030292
0.664659	9.27164	1.94653	0.0612504	0.229045	-4.16411	34033	ILMN_1778177	ZNF207	2470079
0.664619	6.27351	2.49581	0.0184482	0.152666	-3.18809	20581	ILMN_1660629	NBEAL2	4200743
0.664443	6.06047	2.32898	0.0269683	0.169827	-3.50171	27977	ILMN_2077886	C1orf109	4540039
0.664214	9.72321	2.9568	0.00609262	0.124725	-2.25682	15231	ILMN_1679929	KLF13	2320114
0.664185	5.95268	2.31406	0.0278828	0.170773	-3.52908	36017	ILMN_1769883	IDE	2650523
0.663996	11.0698	3.03732	0.00498194	0.124725	-2.08579	43398	ILMN_1689327	LOC730534	1450674
0.663727	5.84743	2.29454	0.0291213	0.172401	-3.56469	13937	ILMN_1709809	NHP2L1	2360445
0.663529	7.03503	2.72599	0.0107169	0.141472	-2.73403	20705	ILMN_1673478	C5orf5	5900544
0.66351	7.656	2.00785	0.0539729	0.217162	-4.06365	16308	ILMN_1703471	ATF6	5420343
0.663305	7.14985	2.55057	0.0162437	0.147215	-3.08222	43679	ILMN_2234229	PRMT6	7200707
0.663266	8.59419	1.79977	0.0822191	0.2618	-4.39492	27641	ILMN_1747303	DDX39	4860673
0.662765	7.32969	2.05174	0.0492408	0.210017	-3.99034	38639	ILMN_1740571	LOC647859	6040546
0.662157	6.35142	1.39612	0.173184	0.379179	-4.95359	27459	ILMN_1694213	PLEKHO1	3450280
0.661958	6.55178	2.65873	0.0125875	0.145352	-2.8691	40329	ILMN_1680091	POP7	2480554
0.661854	7.77268	2.01436	0.0532463	0.215797	-4.05284	4784	ILMN_1755727	KDM5B	5870482
0.661795	6.43328	1.6524	0.109148	0.29861	-4.61231	7884	ILMN_2376403	TSC22D3	6350446
0.661763	7.95227	2.06152	0.0482373	0.208329	-3.97384	46791	ILMN_2264625	NIPBL	4150494
0.661582	8.22953	2.05871	0.0485242	0.208697	-3.9786	43984	ILMN_1666564	LOC652489	6650228
0.661299	7.8929	1.93945	0.0621434	0.23097	-4.17556	20077	ILMN_1694240	MAP2K1	1050600
0.661142	7.73913	1.87899	0.070242	0.242786	-4.27205	6425	ILMN_2041293	SQLE	3120367
0.660732	6.56184	2.16904	0.0383442	0.191394	-3.78884	44244	ILMN_2196984	OIP5	7000161
0.659895	7.43498	2.02055	0.0525642	0.214582	-4.04256	30455	ILMN_1815924	NUP107	3990131
0.659704	6.50079	2.47142	0.0195164	0.154923	-3.2348	19764	ILMN_1797367	TSC1	3290382
0.659378	5.88279	2.82598	0.00841051	0.132128	-2.5298	7783	ILMN_1772690	OGFOD1	2510731
0.659305	6.34357	2.09139	0.045284	0.203224	-3.92312	32468	ILMN_1811574	MAPK8IP3	5270575
0.658901	7.57863	1.82827	0.0777225	0.254862	-4.35118	24061	ILMN_1758128	CYGB	7100731
0.658898	8.88573	1.91414	0.0654298	0.235552	-4.21624	45900	ILMN_1666269	CTSZ	4220259
0.658624	7.95039	1.77719	0.0859366	0.266308	-4.42918	29926	ILMN_2359456	ERGIC3	160669
0.658378	6.73916	1.73937	0.092484	0.275264	-4.48581	47126	ILMN_2396410	CS	2470187
0.658074	5.94365	2.5553	0.0160652	0.147215	-3.07301	40383	ILMN_1703142	MARCH2	1470196
0.657667	6.47974	2.17835	0.0375802	0.190152	-3.77252	36970	ILMN_1770031	ABHD10	1300328
0.657597	7.73448	1.61337	0.1174	0.309216	-4.66736	21180	ILMN_1759513	RND3	4210524
0.657413	8.61767	1.9858	0.0564975	0.221735	-4.10004	17920	ILMN_2315780	TACC2	3140743
0.657361	9.46437	0.991379	0.32963	0.541495	-5.38877	28713	ILMN_1815895	LOC649143	1010546
0.657337	5.87913	2.26079	0.0313813	0.177866	-3.62582	14911	ILMN_1792672	POLR2D	6900025
0.657197	7.48115	2.2201	0.0343158	0.184334	-3.6987	14792	ILMN_3178302	FNDC3B	6060440
0.656951	9.51111	2.18638	0.0369315	0.188672	-3.7584	8525	ILMN_2395974	PRDX3	5820020
0.656803	7.14884	1.75716	0.0893533	0.27093	-4.45929	11614	ILMN_1764709	MAFB	2060440
0.656711	6.16661	2.48782	0.0187919	0.154076	-3.20342	24315	ILMN_1684158	GPT2	5290148
0.65641	6.48238	2.58446	0.015004	0.14564	-3.016	41900	ILMN_1667994	AMD1	3870619
0.656333	6.31995	1.83279	0.077029	0.253985	-4.3442	2761	ILMN_2082273	RGS5	4670082
0.655966	8.23166	1.78784	0.0841659	0.264574	-4.41307	30809	ILMN_3251207	TMEM19	110196
0.655694	6.80664	2.79114	0.00915526	0.136205	-2.6014	1936	ILMN_1659845	KIAA0355	7570195
0.655488	6.46583	1.52245	0.138634	0.336018	-4.79139	5413	ILMN_1773389	PLTP	5690519
0.655	5.59306	2.64775	0.0129204	0.145422	-2.89097	42577	ILMN_1679880	THOC6	3450364
0.654846	7.59913	1.99767	0.0551265	0.219569	-4.0805	38573	ILMN_1748616	GTF2F1	5810452
0.654695	6.50686	2.20799	0.035235	0.185698	-3.7202	35008	ILMN_1726064	PAK1IP1	4280253
0.654482	12.0691	3.04395	0.00489959	0.124725	-2.0716	11655	ILMN_3246360	LOC100130553	6060523
0.654467	8.59628	1.79036	0.0837512	0.263993	-4.40924	8678	ILMN_2222234	PRDX4	2650253
0.653903	7.82239	1.72102	0.0958076	0.279306	-4.51292	23236	ILMN_1785191	TMEM14A	3780619
0.653795	7.28455	2.21658	0.0345807	0.184334	-3.70496	43177	ILMN_1722838	MRPL46	4210762
0.653657	7.50459	1.34583	0.188696	0.398975	-5.01479	37347	ILMN_1793888	SERPINB5	6290707
0.653346	6.93547	1.31574	0.198479	0.410306	-5.05046	46240	ILMN_1668134	GSTM1	3610139
0.653306	8.26041	2.09769	0.0446826	0.20265	-3.91236	27608	ILMN_3201453	LOC644363	5670497
0.652794	13.3268	3.07514	0.00452946	0.124725	-2.00472	7161	ILMN_1695261	LOC285176	2480711
0.652724	7.36437	2.05722	0.0486767	0.208948	-3.98111	29684	ILMN_3237641	MUDENG	2510600
0.652667	6.25195	2.39189	0.0234046	0.162586	-3.38507	29895	ILMN_1685260	DNM1L	6350037
0.652528	6.37492	2.32945	0.0269398	0.169827	-3.50084	34073	ILMN_1701308	COL1A1	6960142
0.652446	9.18389	1.96207	0.0593291	0.226346	-4.13887	1209	ILMN_1767747	HDAC2	6900750
0.652168	8.09386	1.82938	0.0775524	0.254613	-4.34948	15368	ILMN_1760667	POLR3GL	5490703
0.651627	9.83708	1.49873	0.144659	0.34283	-4.82275	29430	ILMN_1674236	HSPB1	7200608
0.65154	6.28758	2.17505	0.0378492	0.190555	-3.77831	19722	ILMN_1762312	FOXRED1	1240309
0.651477	6.52462	1.87777	0.0704142	0.243158	-4.27397	34801	ILMN_2409298	NUSAP1	6350053
0.651438	7.68633	1.7181	0.0963466	0.280188	-4.51722	35165	ILMN_2390227	TBC1D9B	7550411
0.651195	7.15455	2.60095	0.0144329	0.145422	-2.98359	4219	ILMN_1680781	C14orf135	4780053
0.650938	9.55168	2.65311	0.0127571	0.145422	-2.88031	7729	ILMN_1769319	CNBP	5900600
0.650578	9.768	1.88829	0.0689395	0.241184	-4.25736	43064	ILMN_1657204	SAE1	7160753
0.65047	11.124	2.17637	0.037741	0.190352	-3.77599	28434	ILMN_2116366	RPL12	6860192
0.650092	8.70418	2.05855	0.04854	0.208697	-3.97886	36826	ILMN_2047599	TMEM50B	3460307
0.650066	8.12457	1.8441	0.0753187	0.251176	-4.32668	13525	ILMN_1679382	CCT2	7100288
0.650058	7.54515	1.92629	0.0638337	0.232815	-4.19676	23918	ILMN_2061405	NUP54	4810358
0.650034	8.24736	2.28206	0.0299396	0.174532	-3.58738	45818	ILMN_1777526	MED20	3370671
0.649987	9.86196	3.395	0.00199134	0.114386	-1.30186	6002	ILMN_1662905	NME1-NME2	2760358
0.649958	7.08679	1.85595	0.0735595	0.247866	-4.30821	8909	ILMN_1730879	CBY1	510100
0.649753	7.8854	1.96699	0.058733	0.225395	-4.13086	1924	ILMN_1750101	S100A11	110682
0.649639	6.57089	1.3937	0.173905	0.380238	-4.95657	24644	ILMN_1696450	KLK1	650561
0.649556	13.3085	1.64985	0.109671	0.298892	-4.61594	445	ILMN_1811387	TFF3	7570484
0.649076	12.0715	2.20136	0.0357478	0.186831	-3.73195	7905	ILMN_2379644	CD74	7040008
0.649075	7.40537	2.61444	0.0139811	0.145422	-2.95701	22012	ILMN_1754811	FBXO38	7570139
0.648769	6.17111	2.22965	0.0336057	0.182802	-3.68167	27071	ILMN_1789243	VPS33B	6330243
0.648563	13.1648	3.19046	0.00337891	0.120715	-1.75468	27512	ILMN_3199798	LOC389342	2320634
0.648022	6.82246	2.11091	0.0434422	0.201789	-3.88969	39436	ILMN_2312719	EXOSC9	3520070
0.647804	6.64954	2.20481	0.0354798	0.185977	-3.72583	41864	ILMN_2043079	ILDR1	2680241
0.647312	9.45064	1.76958	0.0872213	0.268034	-4.44065	45192	ILMN_2330112	CNIH	2900187
0.647136	9.13482	2.02096	0.0525194	0.214481	-4.04188	6952	ILMN_1766435	WBP11	5960278
0.647086	8.4818	1.90497	0.0666565	0.23796	-4.23087	45416	ILMN_1701854	GNG5	10170
0.646993	7.60595	1.74062	0.0922602	0.27513	-4.48395	5185	ILMN_3287493	LOC650157	6550377
0.646847	8.59011	2.22852	0.0336888	0.182812	-3.68369	3243	ILMN_1752591	LEPROTL1	6370164
0.646817	6.81848	1.94465	0.0614868	0.22957	-4.16716	2996	ILMN_2055477	EXOSC7	6450687
0.646528	5.65359	2.55437	0.0161001	0.147215	-3.07482	337	ILMN_1706960	KIAA1217	1450731
0.646519	12.5078	2.99983	0.00547279	0.124725	-2.1657	15436	ILMN_1659095	LOC644029	580088
0.646239	6.43067	1.99324	0.055635	0.220217	-4.08781	46583	ILMN_1667453	HINFP	2450192
0.646035	8.78142	1.96691	0.0587417	0.225395	-4.13098	5638	ILMN_3248443	SNHG6	5720520
0.645208	6.63732	1.75257	0.0901513	0.272555	-4.46615	5756	ILMN_1762899	EGR1	870338
0.645191	7.91584	1.7202	0.0959596	0.279596	-4.51414	20882	ILMN_1735347	MCEE	5290408
0.645108	10.0979	2.45778	0.0201381	0.156306	-3.26079	28595	ILMN_3307930	RAN	1940377
0.645052	8.01452	1.8678	0.0718367	0.245446	-4.28965	19149	ILMN_1727361	LEMD3	6520402
0.645051	6.70472	2.51545	0.0176277	0.149693	-3.15028	40463	ILMN_2121816	GPR137B	1240392
0.644842	8.49698	1.89771	0.0676425	0.239245	-4.24243	12662	ILMN_1770733	RIC8A	6860373
0.644432	7.15314	2.33615	0.0265385	0.168442	-3.48852	2200	ILMN_1726025	ASXL1	5390180
0.644161	7.14379	1.87509	0.0707948	0.243472	-4.2782	18173	ILMN_3289090	LOC728059	4040519
0.644133	9.05419	1.43712	0.161294	0.365092	-4.90226	10338	ILMN_1672536	FBLN1	4830685
0.644118	6.56793	2.00901	0.0538425	0.217059	-4.06172	40735	ILMN_1728224	OGFR	6860382
0.643949	6.15324	2.35391	0.025501	0.166173	-3.45573	22947	ILMN_1784946	ORC3L	6770692
0.64393	8.68659	1.74208	0.0920012	0.274821	-4.48179	5271	ILMN_2396956	AKAP13	3940440
0.643547	6.24762	1.70602	0.098601	0.283796	-4.53493	19130	ILMN_1682599	GPRC5A	5690270
0.643476	7.1527	2.27837	0.0301855	0.174709	-3.59407	16820	ILMN_3229467	LOC729217	6380259
0.643418	8.16933	2.02648	0.0519174	0.213906	-4.03267	4623	ILMN_1689001	CDK4	7380110
0.643365	7.53246	1.9052	0.0666259	0.237931	-4.23051	24060	ILMN_1738491	SNX30	1070373
0.643249	6.40131	2.43877	0.0210347	0.15857	-3.29686	47087	ILMN_3304130	LOC729236	2320709
0.643085	9.42854	1.80038	0.0821206	0.261717	-4.39399	3962	ILMN_1732053	SNRNP70	3870010
0.643073	6.11679	2.49268	0.0185821	0.153145	-3.19409	42241	ILMN_1685052	DNAH1	4900612
0.642979	6.73226	2.77715	0.00947139	0.137655	-2.63002	15981	ILMN_1719343	WDR26	2030358
0.642632	9.46953	2.04203	0.0502552	0.211285	-4.00666	17549	ILMN_1744347	LOC127295	540451
0.642565	6.13869	2.09609	0.0448348	0.20265	-3.9151	14534	ILMN_1735220	CAV2	2630577
0.64245	6.76317	1.93757	0.0623829	0.231369	-4.1786	23490	ILMN_2324574	RALGAPA1	7000474
0.642354	7.57156	1.75454	0.0898073	0.272075	-4.4632	4112	ILMN_1811648	DCAKD	3890670
0.642327	7.17848	1.64993	0.109654	0.298892	-4.61582	38113	ILMN_1794190	CCPG1	6220674
0.642123	9.27088	2.37249	0.0244553	0.16374	-3.42126	23752	ILMN_1702168	HSD17B12	3420341
0.642023	6.15206	2.13001	0.0417046	0.197806	-3.85678	2551	ILMN_1677532	TARDBP	2570139
0.642019	8.20407	1.74222	0.0919757	0.274821	-4.48157	12320	ILMN_1676548	BZW2	1440612
0.641912	11.3862	3.06751	0.00461748	0.124725	-2.02111	15275	ILMN_3213792	LOC439953	2100112
0.641679	10.1607	2.188	0.0368012	0.188629	-3.75553	2611	ILMN_1679209	HSPA9	430630
0.641663	7.07276	1.79342	0.0832496	0.26291	-4.40458	30831	ILMN_2361603	NDRG2	4210411
0.641398	5.86708	2.39422	0.0232817	0.162332	-3.38072	15122	ILMN_2173919	MYO9A	1690288
0.641348	6.86507	2.13648	0.0411295	0.196978	-3.84556	46212	ILMN_2318643	TGIF1	3140369
0.641026	7.07456	1.48615	0.147938	0.347667	-4.83922	11486	ILMN_2350634	EFEMP1	6900408
0.640794	7.82271	1.86725	0.0719162	0.24556	-4.29052	17409	ILMN_2217809	TMEM126A	7560092
0.640636	6.92479	1.34803	0.187996	0.398054	-5.01215	1378	ILMN_1757604	TPM2	3390128
0.640543	6.39265	2.18743	0.036847	0.188629	-3.75654	10251	ILMN_3265343	LOC100130633	1110707
0.640416	9.50644	1.9744	0.0578435	0.224029	-4.11875	10611	ILMN_1737738	NDUFA12	5090050
0.639993	6.23237	2.30484	0.0284617	0.172207	-3.54592	11807	ILMN_1652762	HIC2	5820672
0.63976	6.58363	1.95068	0.060732	0.228016	-4.15738	41699	ILMN_3226082	LOC728620	6900762
0.639687	6.11301	2.75726	0.00993868	0.140606	-2.67059	23190	ILMN_1731043	TRA2A	3610619
0.63957	6.91822	1.70867	0.0981018	0.283131	-4.53105	3538	ILMN_1815169	MCM5	7330253
0.639544	9.33418	1.82328	0.0784945	0.256055	-4.35888	16162	ILMN_1771593	RRM1	2850575
0.639359	6.76362	1.69655	0.100398	0.285956	-4.54874	1047	ILMN_1740772	APBB3	4120279
0.638846	6.25804	1.68829	0.101988	0.287959	-4.56073	17383	ILMN_1808590	GUCY1A3	4860681
0.638744	5.77665	2.3862	0.0237088	0.163203	-3.39572	32124	ILMN_2158705	ACYP2	5290672
0.638657	6.2473	2.04233	0.0502232	0.211285	-4.00615	20361	ILMN_1729775	OPA1	1510682
0.638654	8.5823	1.85145	0.0742232	0.249053	-4.31523	22212	ILMN_1723177	ANAPC5	4730408
0.637805	7.22484	1.87711	0.0705083	0.243323	-4.27502	36541	ILMN_2196569	NUP93	5310068
0.637773	7.48238	1.5808	0.124676	0.318171	-4.71247	43876	ILMN_1652185	IL4R	5910609
0.637735	6.59077	1.81131	0.0803729	0.25908	-4.37728	16091	ILMN_1782551	E2F5	6650196
0.637595	7.53362	2.63598	0.0132864	0.145422	-2.91436	27964	ILMN_1688629	ZNF274	1090102
0.637437	7.17901	2.0355	0.0509468	0.212451	-4.01759	38938	ILMN_1652753	PAAF1	3290170
0.637406	8.08969	1.806	0.0812168	0.260006	-4.3854	359	ILMN_1752213	TMEM60	4480368
0.637077	6.01104	2.54679	0.0163878	0.14757	-3.08957	27096	ILMN_1712027	RSBN1L	2060300
0.636688	9.51306	3.32134	0.00241202	0.114386	-1.46621	23746	ILMN_1683678	SPATS2L	7380221
0.636536	6.40388	1.69178	0.101315	0.28692	-4.55568	24383	ILMN_1758778	CEP110	1440630
0.636365	7.1064	1.89803	0.0675987	0.239242	-4.24192	39903	ILMN_1686194	SDCCAG10	6350743
0.636038	7.95037	2.28074	0.0300269	0.174604	-3.58976	35607	ILMN_1673275	TRAPPC2	6060148
0.635956	6.8172	2.39013	0.0234984	0.162976	-3.38837	18460	ILMN_1691425	LDOC1L	2760441
0.63584	7.81045	1.81652	0.0795505	0.257592	-4.36928	1591	ILMN_3251676	BCL2L15	780754
0.635731	6.64707	1.90047	0.0672667	0.239002	-4.23805	6899	ILMN_1750401	C17orf62	6560767
0.635624	6.83896	2.33127	0.0268302	0.169549	-3.4975	6741	ILMN_1841620		7320068
0.635596	6.68637	1.88275	0.0697131	0.242266	-4.26612	25068	ILMN_1689704	TMEM5	5690358
0.635011	6.02703	2.08546	0.0458576	0.204008	-3.93324	17324	ILMN_1806328	PDIK1L	5820427
0.634893	9.1115	1.75134	0.0903671	0.272759	-4.46799	33272	ILMN_1705116	C6orf85	6560328
0.634289	6.67821	1.91025	0.0659477	0.236777	-4.22245	29861	ILMN_1677484	SNAPC4	2070195
0.634143	6.71463	2.40677	0.0226277	0.160645	-3.35721	4833	ILMN_1767068	SMAD6	580711
0.633838	6.86933	2.30985	0.0281459	0.171279	-3.53678	32162	ILMN_1705991	GUSBL1	60722
0.633821	7.64126	1.72241	0.0955537	0.27926	-4.51089	11936	ILMN_1680626	PDIA6	10463
0.633626	9.1851	2.20929	0.0351353	0.185599	-3.7179	35986	ILMN_1704753	EPAS1	7610131
0.633522	7.6437	1.96939	0.0584436	0.225033	-4.12694	25354	ILMN_1657697	SAR1A	3140553
0.633481	6.90953	2.43044	0.0214393	0.159135	-3.31263	2281	ILMN_1687941	RNF4	4200220
0.633358	8.07571	2.43482	0.0212259	0.159031	-3.30435	30000	ILMN_1664560	DYRK1A	6220551
0.632812	6.91749	2.1144	0.0431196	0.200868	-3.88369	33788	ILMN_1767006	PSMB8	3180026
0.632196	8.25609	1.77137	0.0869179	0.267654	-4.43796	3900	ILMN_1802669	PPP3CB	7400546
0.632034	9.50166	2.69081	0.0116602	0.143788	-2.80491	8549	ILMN_3192791	HNRNPM	2360669
0.631973	10.3744	3.7246	0.000832128	0.113035	-0.55132	15149	ILMN_2079386	RPL22	7380689
0.631785	6.4495	2.02963	0.0515768	0.213575	-4.02742	28111	ILMN_1765371	LUC7L	3610100
0.631776	7.66445	1.59994	0.120358	0.312294	-4.68606	17070	ILMN_2151541	DNAJC10	4250452
0.631519	6.99554	1.68751	0.10214	0.288126	-4.56186	1984	ILMN_1652505	APEX2	1430047
0.631445	5.89559	2.04116	0.0503466	0.211285	-4.00812	16764	ILMN_1767658	RRS1	4120437
0.631412	7.74975	1.83827	0.076196	0.252522	-4.33572	43760	ILMN_1752932	MPZL2	3890228
0.631246	6.04188	2.114	0.0431567	0.200868	-3.88438	31119	ILMN_1655921	GTF2E1	3800068
0.630997	8.42135	2.43116	0.021404	0.159135	-3.31126	36130	ILMN_1772702	SFRS2B	4490133
0.630976	6.16237	1.88267	0.069725	0.242266	-4.26625	30901	ILMN_1802257	PCTP	1300075
0.630872	6.26689	1.54897	0.13214	0.328397	-4.75583	16038	ILMN_1752639	SLC25A24	7510681
0.630735	6.77301	1.64177	0.111347	0.300879	-4.62741	7918	ILMN_2331636	ACACA	2190414
0.630425	6.83827	1.78648	0.0843904	0.264695	-4.41513	19603	ILMN_1653871	NAMPT	2230379
0.630346	6.38823	1.93263	0.0630154	0.232269	-4.18657	8088	ILMN_1667050	PRPS1	4780521
0.630028	7.88796	1.81031	0.0805315	0.25908	-4.37881	22296	ILMN_1691570	METTL5	4050370
0.629879	7.47666	1.65222	0.109184	0.29863	-4.61256	36876	ILMN_2115218	ANKRD10	6900674
0.62973	6.49753	2.05052	0.0493675	0.210305	-3.9924	31924	ILMN_3238785	SNHG9	1300608
0.629713	5.83548	2.88636	0.00725303	0.126898	-2.4046	30393	ILMN_2415303	CLEC10A	6270564
0.629633	9.58869	0.981674	0.334309	0.546023	-5.39755	34935	ILMN_2124802	MT1H	130093
0.62961	6.66014	2.62242	0.0137199	0.145422	-2.94123	18674	ILMN_1796900	NUDCD3	4290273
0.628713	7.38366	1.24091	0.224497	0.43787	-5.1361	13562	ILMN_1723625	MAP4K2	6400386
0.628468	6.4607	1.7621	0.0884991	0.269659	-4.45188	17705	ILMN_1683462	GSS	110474
0.628223	8.77309	2.00687	0.0540832	0.217372	-4.06528	30893	ILMN_2402766	AFTPH	450097
0.628222	6.19616	1.85871	0.0731554	0.247461	-4.3039	3402	ILMN_1798657	TBL1XR1	540082
0.628148	8.54368	1.86198	0.0726783	0.246707	-4.29877	24483	ILMN_1800447	PHKB	1740682
0.628141	9.3733	1.83765	0.0762906	0.252652	-4.33669	44755	ILMN_1799367	TXNDC14	610762
0.628031	6.21674	1.57833	0.125243	0.318493	-4.71587	29857	ILMN_1717197	CD3G	1090474
0.627896	8.89503	1.95138	0.0606461	0.227916	-4.15626	30164	ILMN_1664756	KPNA4	2850128
0.627335	7.44352	2.2419	0.0327145	0.180811	-3.65977	46403	ILMN_1753472	SUMF1	5490626
0.62733	6.72726	1.77235	0.0867516	0.267296	-4.43648	21318	ILMN_1788942	GGT6	1340154
0.627265	5.99296	1.96002	0.05958	0.226898	-4.14221	3394	ILMN_1668514	PIP5K1C	2570008
0.627177	6.97919	2.097	0.0447482	0.20265	-3.91354	25592	ILMN_1709894	CLPX	6760050
0.626857	10.7331	2.31862	0.0276004	0.170666	-3.52073	40521	ILMN_1752285	RPL4	4250445
0.626361	7.22052	2.16504	0.0386778	0.191807	-3.79585	1758	ILMN_2155516	QTRTD1	2490204
0.625969	7.94015	2.04592	0.0498464	0.211088	-4.00013	31848	ILMN_1776005	OSTC	3450608
0.625806	7.54773	2.49062	0.0186711	0.15344	-3.19806	35176	ILMN_1746706	LOC653103	830138
0.625758	6.63016	2.42366	0.0217737	0.159958	-3.32542	18786	ILMN_1758087	TAOK1	5900435
0.625242	7.49193	2.00953	0.0537849	0.217059	-4.06087	1721	ILMN_3231390	NHP2	130673
0.625038	6.36349	1.76063	0.0887527	0.270053	-4.45409	18499	ILMN_1773935	TMEM165	460672
0.624969	6.01198	2.158	0.0392698	0.19312	-3.80815	12208	ILMN_1720526	CENPN	6550373
0.624937	5.93454	2.46143	0.0199698	0.155831	-3.25384	26179	ILMN_3277715	LOC389873	2340053
0.624911	9.70098	2.87484	0.00746157	0.127962	-2.42859	7342	ILMN_1728605	TTC3	290343
0.62455	6.42775	1.72208	0.0956143	0.27926	-4.51137	32556	ILMN_1772612	ANGPTL2	7650672
0.624424	7.94358	2.35551	0.0254095	0.166105	-3.45278	16601	ILMN_1738784	PPP2R5A	5870746
0.624319	6.34852	1.88222	0.0697876	0.242326	-4.26696	39784	ILMN_1702899	PLEKHA7	730072
0.624137	6.16228	2.00403	0.0544031	0.217837	-4.06998	7287	ILMN_1761425	OLFML2A	4640209
0.624109	9.68126	1.46882	0.152553	0.353265	-4.8617	26673	ILMN_1813350	HSD11B2	840176
0.623778	6.85744	1.72281	0.0954789	0.27926	-4.51029	4921	ILMN_1815874	NANS	1510390
0.623486	6.41606	1.3172	0.197997	0.410073	-5.04875	19091	ILMN_2403247	CMTM7	4290403
0.623371	5.97265	2.35243	0.0255864	0.166173	-3.45848	15453	ILMN_2065783	EXOC2	2640110
0.623175	9.29306	2.34	0.0263107	0.167867	-3.48143	17203	ILMN_1768784	PSMC2	4230296
0.622913	6.32529	2.16435	0.0387351	0.192001	-3.79705	31518	ILMN_2136177	CNOT6	4560139
0.622321	6.08857	2.69042	0.0116712	0.143788	-2.8057	27489	ILMN_1751898	C12orf4	6420551
0.622144	10.6326	2.53463	0.0168588	0.149236	-3.11317	10160	ILMN_1694778	LOC646723	6580270
0.622071	11.2568	2.64563	0.0129858	0.145422	-2.8952	12661	ILMN_3276990	LOC389141	5900373
0.621958	7.31998	2.05122	0.0492951	0.21008	-3.99122	7707	ILMN_1743299	PXMP3	1090288
0.621948	7.51976	1.95472	0.0602321	0.227576	-4.15084	5339	ILMN_1721457	RANBP1	7000735
0.621758	6.74232	2.55222	0.0161814	0.147215	-3.07902	5049	ILMN_1795435	ZNF264	4850270
0.621738	6.59388	1.81527	0.0797476	0.257796	-4.37121	30558	ILMN_1700028	C9orf156	3440446
0.621733	6.76499	1.67823	0.103956	0.290363	-4.57529	45848	ILMN_1655720	CNNM4	6020400
0.6214	12.8407	3.10473	0.0042029	0.124195	-1.94095	45200	ILMN_3204210	LOC284393	2340400
0.621393	8.40966	1.78205	0.0851239	0.265733	-4.42183	2924	ILMN_1784749	GAS6	4280632
0.620749	6.7074	1.60322	0.119629	0.311413	-4.6815	23850	ILMN_2214197	TP53INP1	5420538
0.620702	5.85859	2.41955	0.0219786	0.160391	-3.33316	41402	ILMN_2372974	SIRPA	5360193
0.620513	7.08856	2.22614	0.033865	0.183076	-3.68794	28683	ILMN_1689119	ZC3H5	7400669
0.620448	8.72137	1.89026	0.0686666	0.240705	-4.25424	8695	ILMN_1786976	RAB22A	7050136
0.620389	6.1181	2.18932	0.0366961	0.188463	-3.75321	35856	ILMN_1717639	SIK1	1690678
0.620379	6.20744	2.03827	0.0506526	0.211804	-4.01296	19919	ILMN_2386205	C21orf33	5870576
0.620338	5.88005	2.59451	0.0146534	0.14564	-2.99626	16529	ILMN_1796206	LOC642678	2350121
0.620124	8.50623	2.1433	0.0405321	0.195331	-3.83374	31738	ILMN_2126344	SEC16A	2600343
0.620119	6.83883	2.17518	0.037839	0.190555	-3.77809	45026	ILMN_2410262	MTMR14	2470068
0.619899	6.31768	2.35194	0.0256146	0.166173	-3.45939	747	ILMN_1696591	RB1	6280474
0.6198	9.38382	2.23602	0.0331392	0.182009	-3.67029	31556	ILMN_3219764	LOC441506	2370192
0.619526	5.97315	1.95817	0.0598073	0.227297	-4.14523	36274	ILMN_1685661	RRP15	4900484
0.619306	9.35967	1.85426	0.0738089	0.248225	-4.31085	6865	ILMN_2056975	HPRT1	6400270
0.619191	7.35847	1.45182	0.157193	0.359283	-4.88355	3494	ILMN_1693826	HAVCR2	5220093
0.619177	6.27108	2.02788	0.0517662	0.213758	-4.03034	27852	ILMN_1742166	GRWD1	670554
0.619145	7.30887	1.90101	0.067193	0.238916	-4.23718	35535	ILMN_1745034	SLC11A2	1820037
0.619041	8.59172	1.94744	0.0611368	0.228903	-4.16264	46425	ILMN_1723729	RSL1D1	5490008
0.618682	8.36101	1.91848	0.0648552	0.234479	-4.20929	36157	ILMN_1682165	NT5C2	1010253
0.61824	6.12891	1.85358	0.0739091	0.248386	-4.31191	4209	ILMN_1660579	CRLF3	1740041
0.61822	9.78219	1.5959	0.121259	0.313138	-4.69166	26134	ILMN_1712522	CEACAM6	7400377
0.618177	5.97356	2.06066	0.0483247	0.208359	-3.97529	1171	ILMN_2397571	PIGC	4070136
0.617972	6.30374	2.10043	0.0444233	0.202246	-3.90768	46543	ILMN_1656057	PLAU	5360670
0.617965	6.48396	1.94628	0.0612819	0.229045	-4.16452	4748	ILMN_2363489	BRE	1400450
0.617891	7.00959	1.55718	0.130182	0.326018	-4.74472	16622	ILMN_1696601	VARS	6980100
0.617889	8.08987	2.10704	0.0438025	0.202072	-3.89635	31681	ILMN_1710962	TMEM97	3420541
0.617795	6.35465	2.34045	0.0262842	0.167867	-3.4806	22422	ILMN_1672135	ZNF615	1570338
0.61773	8.57661	1.60149	0.120012	0.311705	-4.6839	15747	ILMN_2223010	VBP1	4860358
0.617692	8.00512	1.93277	0.0629974	0.232269	-4.18635	36404	ILMN_1696021	KPNA6	5340021
0.617661	7.88227	1.6499	0.10966	0.298892	-4.61586	28271	ILMN_3227811	LOC729423	5360189
0.617656	6.22128	2.41043	0.0224399	0.160645	-3.35032	10679	ILMN_3181420	HMGXB4	6400722
0.617423	6.24674	2.13044	0.0416663	0.197806	-3.85603	27903	ILMN_1655485	C1orf124	20553
0.617327	6.8071	1.55697	0.13023	0.326018	-4.745	4972	ILMN_1695290	FERMT2	1820328
0.617156	8.90858	2.05379	0.0490294	0.209534	-3.9869	43137	ILMN_1802380	RERE	10008
0.617046	11.6286	3.55826	0.00129621	0.114386	-0.932933	41379	ILMN_2087702	MYH9	1510458
0.616656	6.25037	2.05326	0.0490836	0.209598	-3.98778	24322	ILMN_1706990	ZNF271	3180189
0.616562	7.56439	1.97883	0.0573167	0.223337	-4.11148	7487	ILMN_1720287	E4F1	3390068
0.616488	8.94987	1.66585	0.106418	0.294823	-4.59309	31191	ILMN_1719205	FBL	4880360
0.616487	8.94367	1.92411	0.0641183	0.233112	-4.20027	42189	ILMN_3263974	KRT18P13	6110026
0.616446	6.17754	1.96099	0.0594609	0.226525	-4.14063	42732	ILMN_1654875	CLC	2030142
0.616239	9.73881	3.2419	0.00296125	0.11665	-1.64187	1929	ILMN_1745076	CLINT1	7040280
0.616135	9.49378	1.77439	0.0864074	0.266691	-4.43341	3889	ILMN_2057573	FAM62B	510762
0.616078	7.56231	1.91034	0.0659357	0.236777	-4.22231	27475	ILMN_1804988	MOAP1	270224
0.615813	6.45499	2.10868	0.0436492	0.201998	-3.89352	11590	ILMN_1661337	SRM	5570088
0.615463	6.1321	1.74256	0.0919152	0.274793	-4.48107	47109	ILMN_1683441	NCAPD3	1570551
0.61546	6.40785	2.04868	0.0495584	0.210632	-3.99549	47171	ILMN_1761844	ZCCHC17	2450280
0.615265	7.04896	1.8545	0.0737728	0.248225	-4.31047	3702	ILMN_1749838	MZF1	1030053
0.615191	7.33988	1.76248	0.0884346	0.269659	-4.45132	46810	ILMN_3241979	TMEM179B	50450
0.615144	7.33119	2.26666	0.0309773	0.176703	-3.61524	40624	ILMN_1683277	KIAA0319L	4050475
0.615111	5.88397	2.47405	0.0193982	0.154645	-3.22976	26015	ILMN_2402972	GGA3	1050367
0.614849	6.48486	1.67298	0.104993	0.29204	-4.58284	23021	ILMN_1696463	SPI1	5810398
0.614724	6.44893	1.85261	0.0740522	0.248635	-4.31343	34009	ILMN_1747911	CDC2	1050706
0.614186	10.0566	2.34892	0.0257886	0.166643	-3.46496	21869	ILMN_1667893	TNS3	5560561
0.614102	6.62648	2.36676	0.0247735	0.164612	-3.43191	23352	ILMN_1696585	FERMT1	5890347
0.614088	7.00621	1.71207	0.0974669	0.282062	-4.52608	36106	ILMN_2228732	CCNG2	5360672
0.613979	8.27129	3.78637	0.000704904	0.112267	-0.408311	21597	ILMN_1731224	PARP9	5700735
0.613905	7.05072	1.87885	0.0702617	0.242786	-4.27227	29774	ILMN_1702806	PDCL3	3870646
0.613751	9.77368	3.66296	0.000981286	0.114386	-0.693355	14997	ILMN_2175075	SFRS4	7200037
0.613367	8.45779	1.63763	0.112212	0.302221	-4.63327	45224	ILMN_1770338	TM4SF1	2680110
0.61324	6.68421	1.70498	0.0987967	0.283831	-4.53645	26750	ILMN_2408450	UBE1DC1	110059
0.613222	6.33298	2.79525	0.00906426	0.135418	-2.59298	35627	ILMN_1779353	PUS7	3940615
0.61294	6.58505	1.88721	0.0690898	0.241396	-4.25907	37162	ILMN_1734830	MTHFR	3990477
[truncated: 8,669 more rows]
