# Supplementary material for: Expression profiling of ileal mucosa in asthma reveals upregulation of innate immunity and genes characteristic of Paneth and goblet cells
Source: Allergy Asthma Clin Immunol. 2021 Jul 31;17:82. doi: 10.1186/s13223-021-00584-9 (PMC8325823; doi:10.1186/s13223-021-00584-9)
Supplement: Supplementary file 3 — Additional file 3: Table S3. Results of gene ontology analyses. [file 13223_2021_584_MOESM3_ESM.xlsx]

## Sheet: reactome-GO-100overexpressed-genes
Pathway identifier	Pathway name	#Entities found	#Entities total	Entities ratio	Entities pValue	Entities FDR	#Reactions found	#Reactions total	Reactions ratio	Species identifier	Species name	Submitted entities found	Mapped entities	Found reaction identifiers
R-HSA-428359	Insulin-like Growth Factor-2 mRNA Binding Proteins (IGF2BPs/IMPs/VICKZs) bind RNA	5	13	0.000883092	1.06401e-07	4.92638e-05	2	3	0.000226775	9606	Homo sapiens	CD44		R-HSA-428287;R-HSA-428296
R-HSA-6785807	Interleukin-4 and Interleukin-13 signaling	12	216	0.0146729	3.17575e-07	7.33598e-05	5	47	0.0035528	9606	Homo sapiens	MUC1;VCAM1;ANXA1;COL1A2;CCL2;MMP9		R-HSA-6785895;R-HSA-6790022;R-HSA-6789524;R-HSA-6789615;R-HSA-6788346
R-HSA-168256	Immune System	46	2713	0.184295	6.02181e-07	9.27359e-05	219	1593	0.120417	9606	Homo sapiens	C1QB;REG3A;ITLN1;CD3D;FYB;CDC20;CECR1;MUC1;MUC2;KIAA1324;RAC2;CCL2;EP300;CTSG;DEFA1B;HLA-DQA1;CHGA;VCAM1;FCER1G;ANXA1;DEFA6;UBE2C;PLA2G2A;PILRB;BTN3A2;LYZ;OLFM4;MMP9;COL3A1;TYROBP;COL1A2;CRISPLD2;IGLL1;CD8A;IL7R;CD44		R-HSA-202245;R-HSA-202248;R-HSA-2130478;R-HSA-2130486;R-HSA-5621366;R-HSA-5621363;R-HSA-1031716;R-HSA-5621371;R-HSA-1031713;R-HSA-5621370;R-HSA-202291;R-HSA-430135;R-HSA-5621347;R-HSA-173626;R-HSA-5621356;R-HSA-2272795;R-HSA-5621353;R-HSA-173631;R-HSA-5621352;R-HSA-5621355;R-HSA-5621354;R-HSA-202307;R-HSA-8951498;R-HSA-8951500;R-HSA-6804527;R-HSA-1112666;R-HSA-6800426;R-HSA-6800434;R-HSA-983147;R…
R-HSA-9022702	MECP2 regulates transcription of neuronal ligands	4	13	0.000883092	5.07673e-06	0.000583824	4	8	0.000604732	9606	Homo sapiens	SST;DLL1		R-HSA-9021935;R-HSA-9021919;R-HSA-9023348;R-HSA-9023351
R-HSA-6803157	Antimicrobial peptides	8	123	0.00835541	1.04302e-05	0.000959577	21	58	0.00438431	9606	Homo sapiens	CHGA;REG3A;DEFA6;PLA2G2A;ITLN1;CTSG;DEFA1B;LYZ		R-HSA-6801766;R-HSA-1462039;R-HSA-1471314;R-HSA-1461971;R-HSA-6801762;R-HSA-1462003;R-HSA-1461982;R-HSA-1462014;R-HSA-6804527;R-HSA-1471354;R-HSA-1462041;R-HSA-1462023;R-HSA-6808566;R-HSA-8862771;R-HSA-6801776;R-HSA-6801808;R-HSA-8862320;R-HSA-8862300;R-HSA-6813659;R-HSA-1972385;R-HSA-1467209
R-HSA-216083	Integrin cell surface interactions	6	87	0.00590992	0.000100327	0.00772518	9	55	0.00415753	9606	Homo sapiens	COL3A1;VCAM1;COL1A2;VWF;COL6A3;CD44		R-HSA-265428;R-HSA-114563;R-HSA-265425;R-HSA-4084903;R-HSA-2752115;R-HSA-216072;R-HSA-2327695;R-HSA-216045;R-HSA-198941
R-HSA-168249	Innate Immune System	24	1331	0.0904151	0.000255007	0.0152148	114	701	0.0529896	9606	Homo sapiens	C1QB;CHGA;REG3A;FCER1G;DEFA6;PLA2G2A;ITLN1;LYZ;OLFM4;CD3D;MMP9;CECR1;MUC1;MUC2;TYROBP;CRISPLD2;IGLL1;KIAA1324;RAC2;EP300;CTSG;DEFA1B;CD44		R-HSA-9604499;R-HSA-6801766;R-HSA-1462039;R-HSA-8858500;R-HSA-6801762;R-HSA-2395439;R-HSA-1462041;R-HSA-1462023;R-HSA-6801776;R-HSA-5621366;R-HSA-5621363;R-HSA-5621371;R-HSA-5621370;R-HSA-2395412;R-HSA-5621347;R-HSA-173626;R-HSA-5621356;R-HSA-2272795;R-HSA-5621353;R-HSA-173631;R-HSA-5621352;R-HSA-5621355;R-HSA-5621354;R-HSA-1471314;R-HSA-2730860;R-HSA-6804527;R-HSA-2730851;R-HSA-6800426;R-HSA-680…
R-HSA-1474228	Degradation of the extracellular matrix	7	148	0.0100537	0.000266926	0.0152148	32	105	0.00793711	9606	Homo sapiens	COL3A1;COL1A2;COL6A3;CTSG;MMP9;CD44;DCN		R-HSA-1564117;R-HSA-3828025;R-HSA-1564179;R-HSA-3791295;R-HSA-1564112;R-HSA-1604690;R-HSA-3827958;R-HSA-2534248;R-HSA-1602454;R-HSA-1454791;R-HSA-2485111;R-HSA-1564164;R-HSA-2473584;R-HSA-1592270;R-HSA-1458433;R-HSA-2473596;R-HSA-8943959;R-HSA-1592316;R-HSA-1566962;R-HSA-1604722;R-HSA-1454781;R-HSA-1592436;R-HSA-3785684;R-HSA-1454822;R-HSA-1474213;R-HSA-1454757;R-HSA-1474210;R-HSA-2168982;R-HSA-2…
R-HSA-75892	Platelet Adhesion to exposed collagen	3	16	0.00108688	0.000352441	0.0179745	6	6	0.000453549	9606	Homo sapiens	FCER1G;COL1A2;VWF		R-HSA-114577;R-HSA-432295;R-HSA-114563;R-HSA-210282;R-HSA-114671;R-HSA-114670
R-HSA-449147	Signaling by Interleukins	14	647	0.0439508	0.00106715	0.0490887	21	493	0.0372666	9606	Homo sapiens	MUC1;VCAM1;ANXA1;COL1A2;CCL2;CTSG;IL7R;MMP9		R-HSA-449958;R-HSA-6785895;R-HSA-448678;R-HSA-6790022;R-HSA-6784160;R-HSA-1295540;R-HSA-6789615;R-HSA-6785165;R-HSA-8983077;R-HSA-1295519;R-HSA-8983078;R-HSA-1295516;R-HSA-8983003;R-HSA-6789524;R-HSA-1264832;R-HSA-9025969;R-HSA-8983059;R-HSA-449978;R-HSA-8983061;R-HSA-6788346;R-HSA-8983063
R-HSA-198933	Immunoregulatory interactions between a Lymphoid and a non-Lymphoid cell	9	317	0.0215339	0.00144796	0.0608143	10	44	0.00332603	9606	Homo sapiens	COL3A1;VCAM1;TYROBP;COL1A2;CD8A;IGLL1;PILRB;CD3D		R-HSA-199587;R-HSA-8850326;R-HSA-5696356;R-HSA-8862084;R-HSA-5696357;R-HSA-8850356;R-HSA-198955;R-HSA-199161;R-HSA-199583;R-HSA-198941
R-HSA-977068	Termination of O-glycan biosynthesis	3	28	0.00190204	0.00175627	0.0665112	5	5	0.000377958	9606	Homo sapiens	MUC1;ST6GAL1;MUC2		R-HSA-977071;R-HSA-977228;R-HSA-981497;R-HSA-981814;R-HSA-981809
R-HSA-1474244	Extracellular matrix organization	9	330	0.022417	0.00190032	0.0665112	96	319	0.0241137	9606	Homo sapiens	COL3A1;VCAM1;COL1A2;VWF;COL6A3;CTSG;MMP9;CD44;DCN		R-HSA-8948232;R-HSA-8948234;R-HSA-2002460;R-HSA-2395302;R-HSA-114563;R-HSA-4086204;R-HSA-3828025;R-HSA-1564179;R-HSA-3791295;R-HSA-8948224;R-HSA-8948226;R-HSA-216072;R-HSA-8948228;R-HSA-8948230;R-HSA-1602454;R-HSA-8948231;R-HSA-1564164;R-HSA-2002440;R-HSA-2327733;R-HSA-2395314;R-HSA-1458433;R-HSA-2424243;R-HSA-2395324;R-HSA-2424252;R-HSA-4084903;R-HSA-2327738;R-HSA-2466238;R-HSA-2395322;R-HSA-198…
R-HSA-1280215	Cytokine Signaling in Immune system	19	1108	0.0752666	0.0021658	0.0709513	36	687	0.0519314	9606	Homo sapiens	MUC1;VCAM1;ANXA1;COL1A2;RAC2;CCL2;CTSG;IL7R;MMP9;HLA-DQA1;CD44		R-HSA-6785895;R-HSA-6784160;R-HSA-6789615;R-HSA-1295519;R-HSA-997314;R-HSA-1295516;R-HSA-909724;R-HSA-8983003;R-HSA-1264832;R-HSA-909726;R-HSA-909720;R-HSA-909722;R-HSA-8983059;R-HSA-909719;R-HSA-909718;R-HSA-8983061;R-HSA-6788346;R-HSA-8983063;R-HSA-449958;R-HSA-448678;R-HSA-6790022;R-HSA-912680;R-HSA-1295540;R-HSA-909732;R-HSA-6785165;R-HSA-1031716;R-HSA-8983077;R-HSA-909729;R-HSA-1031713;R-HSA…
R-HSA-9029569	NR1H3 & NR1H2 regulate gene expression linked to cholesterol transport and efflux	4	66	0.00448339	0.00240129	0.0709513	10	40	0.00302366	9606	Homo sapiens	ABCA1;EP300		R-HSA-9029561;R-HSA-9605057;R-HSA-9618486;R-HSA-9029551;R-HSA-9024334;R-HSA-9657791;R-HSA-9618479;R-HSA-9619756;R-HSA-9024326;R-HSA-9624925
R-HSA-2022090	Assembly of collagen fibrils and other multimeric structures	4	67	0.00455132	0.00253397	0.0709513	17	26	0.00196538	9606	Homo sapiens	COL3A1;COL1A2;COL6A3;MMP9		R-HSA-2395302;R-HSA-2395340;R-HSA-1474266;R-HSA-2396234;R-HSA-2213201;R-HSA-2213200;R-HSA-2395223;R-HSA-2243926;R-HSA-2213205;R-HSA-2213207;R-HSA-2395314;R-HSA-2395324;R-HSA-2243931;R-HSA-2002466;R-HSA-2395257;R-HSA-2395322;R-HSA-2250301
R-HSA-1442490	Collagen degradation	4	69	0.00468718	0.00281429	0.075986	16	34	0.00257011	9606	Homo sapiens	COL3A1;COL1A2;COL6A3;MMP9		R-HSA-1564117;R-HSA-1564179;R-HSA-1564112;R-HSA-1454822;R-HSA-2485111;R-HSA-1474213;R-HSA-1454757;R-HSA-1564164;R-HSA-1474210;R-HSA-2473584;R-HSA-1458433;R-HSA-2168982;R-HSA-2473596;R-HSA-1564142;R-HSA-2168923;R-HSA-2537499
R-HSA-1462054	Alpha-defensins	2	11	0.000747232	0.00394511	0.0986279	9	12	0.000907098	9606	Homo sapiens	DEFA6;DEFA1B		R-HSA-1462039;R-HSA-1471314;R-HSA-1461971;R-HSA-1462003;R-HSA-1461982;R-HSA-1462014;R-HSA-1471354;R-HSA-1972385;R-HSA-1462041
R-HSA-3000178	ECM proteoglycans	4	79	0.00536648	0.0045381	0.1074	9	23	0.0017386	9606	Homo sapiens	COL3A1;COL1A2;COL6A3;DCN		R-HSA-4086204;R-HSA-2327909;R-HSA-2396370;R-HSA-2424243;R-HSA-2424252;R-HSA-2466238;R-HSA-2327886;R-HSA-2465883;R-HSA-2466106
R-HSA-430116	GP1b-IX-V activation signalling	2	12	0.000815162	0.00466954	0.1074	5	7	0.000529141	9606	Homo sapiens	COL1A2;VWF		R-HSA-430096;R-HSA-430076;R-HSA-443418;R-HSA-443402;R-HSA-430073
R-HSA-202430	Translocation of ZAP-70 to Immunological synapse	3	42	0.00285307	0.00544713	0.111384	4	4	0.000302366	9606	Homo sapiens	CD3D;HLA-DQA1		R-HSA-8855381;R-HSA-202168;R-HSA-202344;R-HSA-202174
R-HSA-114604	GPVI-mediated activation cascade	3	43	0.002921	0.00581047	0.111384	6	25	0.00188979	9606	Homo sapiens	FCER1G;COL1A2;RAC2		R-HSA-139842;R-HSA-453200;R-HSA-442273;R-HSA-437118;R-HSA-114600;R-HSA-453183
R-HSA-9024446	NR1H2 and NR1H3-mediated signaling	4	85	0.00577406	0.00585477	0.111384	10	60	0.00453549	9606	Homo sapiens	ABCA1;EP300		R-HSA-9029561;R-HSA-9605057;R-HSA-9618486;R-HSA-9029551;R-HSA-9024334;R-HSA-9657791;R-HSA-9618479;R-HSA-9619756;R-HSA-9024326;R-HSA-9624925
R-HSA-186797	Signaling by PDGF	4	86	0.00584199	0.00609642	0.111384	24	31	0.00234334	9606	Homo sapiens	PDGFRA;COL3A1;COL6A3;PLAT		R-HSA-382052;R-HSA-186819;R-HSA-1524182;R-HSA-382055;R-HSA-8864036;R-HSA-382054;R-HSA-186826;R-HSA-382061;R-HSA-380780;R-HSA-380782;R-HSA-9674015;R-HSA-382056;R-HSA-1524186;R-HSA-382058;R-HSA-186765;R-HSA-186834;R-HSA-186800;R-HSA-186773;R-HSA-186778;R-HSA-389086;R-HSA-9674095;R-HSA-389083;R-HSA-9674093;R-HSA-186780
R-HSA-8948216	Collagen chain trimerization	3	44	0.00298893	0.00618801	0.111384	3	28	0.00211656	9606	Homo sapiens	COL3A1;COL1A2;COL6A3		R-HSA-8944240;R-HSA-8944214;R-HSA-8944247
R-HSA-202427	Phosphorylation of CD3 and TCR zeta chains	3	45	0.00305686	0.0065799	0.111858	5	7	0.000529141	9606	Homo sapiens	CD3D;HLA-DQA1		R-HSA-202291;R-HSA-202214;R-HSA-202165;R-HSA-202233;R-HSA-8852200
R-HSA-6798695	Neutrophil degranulation	10	480	0.0326065	0.00720595	0.122501	8	10	0.000755915	9606	Homo sapiens	CECR1;TYROBP;FCER1G;CRISPLD2;CTSG;DEFA1B;LYZ;OLFM4;MMP9;CD44		R-HSA-6798743;R-HSA-6800434;R-HSA-6798751;R-HSA-6798749;R-HSA-6798748;R-HSA-6798747;R-HSA-6800426;R-HSA-6798745
R-HSA-391160	Signal regulatory protein family interactions	2	18	0.00122274	0.0101699	0.149158	2	10	0.000755915	9606	Homo sapiens	TYROBP;FYB		R-HSA-210274;R-HSA-391151
R-HSA-8986944	Transcriptional Regulation by MECP2	4	100	0.00679302	0.0102004	0.149158	4	77	0.00582055	9606	Homo sapiens	SST;DLL1		R-HSA-9021935;R-HSA-9021919;R-HSA-9023348;R-HSA-9023351
R-HSA-1474290	Collagen formation	4	104	0.00706474	0.0116356	0.149158	42	77	0.00582055	9606	Homo sapiens	COL3A1;COL1A2;COL6A3;MMP9		R-HSA-8948232;R-HSA-8948234;R-HSA-2002460;R-HSA-2395302;R-HSA-8948224;R-HSA-8948226;R-HSA-8948228;R-HSA-1474266;R-HSA-8948230;R-HSA-8948231;R-HSA-1981128;R-HSA-2002440;R-HSA-2395314;R-HSA-1980233;R-HSA-2395324;R-HSA-2395257;R-HSA-1981120;R-HSA-2395322;R-HSA-8944214;R-HSA-2250301;R-HSA-1650808;R-HSA-2002428;R-HSA-1614460;R-HSA-1614461;R-HSA-2022073;R-HSA-2395340;R-HSA-2089971;R-HSA-1981104;R-HSA-2…
R-HSA-5083636	Defective GALNT12 causes colorectal cancer 1 (CRCS1)	2	20	0.0013586	0.0124202	0.149158	1	1	7.55915e-05	9606	Homo sapiens	MUC1;MUC2		R-HSA-5096532
R-HSA-5083625	Defective GALNT3 causes familial hyperphosphatemic tumoral calcinosis (HFTC)	2	20	0.0013586	0.0124202	0.149158	1	1	7.55915e-05	9606	Homo sapiens	MUC1;MUC2		R-HSA-5096537
R-HSA-141405	Inhibition of the proteolytic activity of APC/C required for the onset of anaphase by mitotic spindle checkpoint components	2	21	0.00142653	0.0136194	0.149158	3	3	0.000226775	9606	Homo sapiens	CDC20;UBE2C		R-HSA-141429;R-HSA-141423;R-HSA-141437
R-HSA-141430	Inactivation of APC/C via direct inhibition of the APC/C complex	2	21	0.00142653	0.0136194	0.149158	2	2	0.000151183	9606	Homo sapiens	CDC20;UBE2C		R-HSA-141423;R-HSA-141437
R-HSA-5083632	Defective C1GALT1C1 causes Tn polyagglutination syndrome (TNPS)	2	21	0.00142653	0.0136194	0.149158	1	1	7.55915e-05	9606	Homo sapiens	MUC1;MUC2		R-HSA-6785524
R-HSA-202433	Generation of second messenger molecules	3	59	0.00400788	0.0136358	0.149158	5	17	0.00128506	9606	Homo sapiens	CD3D;HLA-DQA1;FYB		R-HSA-430135;R-HSA-202245;R-HSA-202248;R-HSA-202216;R-HSA-430201
R-HSA-176407	Conversion from APC/C:Cdc20 to APC/C:Cdh1 in late anaphase	2	22	0.00149446	0.0148669	0.149158	2	3	0.000226775	9606	Homo sapiens	CDC20;UBE2C		R-HSA-174224;R-HSA-174070
R-HSA-1989781	PPARA activates gene expression	5	174	0.0118198	0.015832	0.149158	6	41	0.00309925	9606	Homo sapiens	ABCA1;EP300;HMGCS2		R-HSA-560473;R-HSA-1368065;R-HSA-1801587;R-HSA-1989765;R-HSA-560517;R-HSA-1989760
R-HSA-9006931	Signaling by Nuclear Receptors	8	385	0.0261531	0.0159068	0.149158	34	191	0.014438	9606	Homo sapiens	ABCA1;DHRS9;MYB;EP300;MMP9		R-HSA-9624272;R-HSA-9011981;R-HSA-9023884;R-HSA-9008271;R-HSA-5362518;R-HSA-9024334;R-HSA-9018497;R-HSA-9018499;R-HSA-9011971;R-HSA-9011975;R-HSA-9024326;R-HSA-9624925;R-HSA-9009371;R-HSA-9012315;R-HSA-9605057;R-HSA-9008285;R-HSA-9012319;R-HSA-9038163;R-HSA-9011949;R-HSA-9618486;R-HSA-9029551;R-HSA-9023840;R-HSA-9009378;R-HSA-9011941;R-HSA-9657791;R-HSA-9038052;R-HSA-9023846;R-HSA-9029561;R-HSA-9…
R-HSA-400206	Regulation of lipid metabolism by PPARalpha	5	176	0.0119557	0.0165469	0.149158	6	44	0.00332603	9606	Homo sapiens	ABCA1;EP300;HMGCS2		R-HSA-560473;R-HSA-1368065;R-HSA-1801587;R-HSA-1989765;R-HSA-560517;R-HSA-1989760
R-HSA-9674403	Regorafenib-resistant PDGFR mutants	1	2	0.00013586	0.0165731	0.149158	1	1	7.55915e-05	9606	Homo sapiens	PDGFRA		R-HSA-9674408
R-HSA-9674404	Sorafenib-resistant PDGFR mutants	1	2	0.00013586	0.0165731	0.149158	1	1	7.55915e-05	9606	Homo sapiens	PDGFRA		R-HSA-9674414
R-HSA-9674401	Sunitinib-resistant PDGFR mutants	1	2	0.00013586	0.0165731	0.149158	1	1	7.55915e-05	9606	Homo sapiens	PDGFRA		R-HSA-9674398
R-HSA-9674396	Imatinib-resistant PDGFR mutants	1	2	0.00013586	0.0165731	0.149158	1	1	7.55915e-05	9606	Homo sapiens	PDGFRA		R-HSA-9674397
R-HSA-9672393	Defective F8 binding to von Willebrand factor	1	2	0.00013586	0.0165731	0.149158	1	1	7.55915e-05	9606	Homo sapiens	VWF		R-HSA-9665809
R-HSA-174048	APC/C:Cdc20 mediated degradation of Cyclin B	2	24	0.00163032	0.0175028	0.157525	3	3	0.000226775	9606	Homo sapiens	CDC20;UBE2C		R-HSA-174227;R-HSA-174120;R-HSA-174157
R-HSA-5621480	Dectin-2 family	3	65	0.00441546	0.0175916	0.158324	11	12	0.000907098	9606	Homo sapiens	MUC1;FCER1G;MUC2		R-HSA-8858500;R-HSA-5621366;R-HSA-5621347;R-HSA-5621363;R-HSA-5621356;R-HSA-5621353;R-HSA-5621352;R-HSA-5621355;R-HSA-5621371;R-HSA-5621354;R-HSA-5621370
R-HSA-1362277	Transcription of E2F targets under negative control by DREAM complex	2	25	0.00169825	0.0188896	0.165379	2	12	0.000907098	9606	Homo sapiens	TOP2A		R-HSA-8964475;R-HSA-8964531
R-HSA-179409	APC-Cdc20 mediated degradation of Nek2A	2	26	0.00176618	0.0203212	0.165379	3	3	0.000226775	9606	Homo sapiens	CDC20;UBE2C		R-HSA-179410;R-HSA-179417;R-HSA-179421
R-HSA-877300	Interferon gamma signaling	6	255	0.0173222	0.0206724	0.165379	2	16	0.00120946	9606	Homo sapiens	VCAM1;HLA-DQA1;CD44		R-HSA-1031716;R-HSA-1031713
R-HSA-202733	Cell surface interactions at the vascular wall	6	258	0.017526	0.0217396	0.173917	5	65	0.00491345	9606	Homo sapiens	FCER1G;COL1A2;IGLL1;CEACAM5;CD44		R-HSA-114577;R-HSA-8858498;R-HSA-2870221;R-HSA-8867135;R-HSA-8858428
R-HSA-913709	O-linked glycosylation of mucins	3	73	0.0049589	0.0237598	0.190078	17	17	0.00128506	9606	Homo sapiens	MUC1;ST6GAL1;MUC2		R-HSA-5694487;R-HSA-977071;R-HSA-977228;R-HSA-1964505;R-HSA-913675;R-HSA-1964501;R-HSA-914017;R-HSA-914018;R-HSA-914012;R-HSA-914008;R-HSA-914010;R-HSA-981497;R-HSA-914005;R-HSA-981814;R-HSA-914006;R-HSA-6786012;R-HSA-981809
R-HSA-3000170	Syndecan interactions	2	29	0.00196997	0.0248763	0.19901	1	15	0.00113387	9606	Homo sapiens	COL3A1;COL1A2		R-HSA-2731075
R-HSA-1650814	Collagen biosynthesis and modifying enzymes	3	76	0.00516269	0.0263375	0.2107	25	51	0.00385517	9606	Homo sapiens	COL3A1;COL1A2;COL6A3		R-HSA-8948232;R-HSA-8948234;R-HSA-2002460;R-HSA-8948224;R-HSA-8948226;R-HSA-8948228;R-HSA-8948230;R-HSA-8948231;R-HSA-1981128;R-HSA-2002440;R-HSA-1980233;R-HSA-1981120;R-HSA-8944214;R-HSA-1650808;R-HSA-2002428;R-HSA-1614460;R-HSA-1614461;R-HSA-2022073;R-HSA-2089971;R-HSA-1981104;R-HSA-8948219;R-HSA-8948222;R-HSA-8944240;R-HSA-1981157;R-HSA-8944247
R-HSA-8874081	MET activates PTK2 signaling	2	32	0.00217377	0.0298051	0.230116	1	5	0.000377958	9606	Homo sapiens	COL3A1;COL1A2		R-HSA-8874079
R-HSA-9672391	Defective F8 cleavage by thrombin	1	4	0.000271721	0.0328737	0.230116	1	1	7.55915e-05	9606	Homo sapiens	VWF		R-HSA-9666383
R-HSA-380994	ATF4 activates genes in response to endoplasmic reticulum stress	2	34	0.00230963	0.0332883	0.233018	1	7	0.000529141	9606	Homo sapiens	CCL2		R-HSA-1791056
R-HSA-1592389	Activation of Matrix Metalloproteinases	2	35	0.00237756	0.0350867	0.245575	5	27	0.00204097	9606	Homo sapiens	CTSG;MMP9		R-HSA-1592316;R-HSA-1604722;R-HSA-1604690;R-HSA-1592436;R-HSA-1602454
R-HSA-202403	TCR signaling	4	147	0.00998573	0.0354675	0.245575	15	52	0.00393076	9606	Homo sapiens	CD3D;HLA-DQA1;FYB		R-HSA-202307;R-HSA-202214;R-HSA-202245;R-HSA-202248;R-HSA-202216;R-HSA-202344;R-HSA-8852200;R-HSA-202291;R-HSA-430135;R-HSA-8855381;R-HSA-202165;R-HSA-202233;R-HSA-202168;R-HSA-202174;R-HSA-430201
R-HSA-2980736	Peptide hormone metabolism	4	152	0.0103254	0.0393018	0.245575	10	63	0.00476226	9606	Homo sapiens	CPA3;GCG;CTSG		R-HSA-381799;R-HSA-381798;R-HSA-383313;R-HSA-2022411;R-HSA-422048;R-HSA-9023633;R-HSA-2028294;R-HSA-9023632;R-HSA-400459;R-HSA-421416
R-HSA-1980145	Signaling by NOTCH2	2	38	0.00258135	0.0407009	0.245575	5	20	0.00151183	9606	Homo sapiens	EP300;DLL1		R-HSA-2976551;R-HSA-2172172;R-HSA-2976563;R-HSA-1980048;R-HSA-157629
R-HSA-1538133	G0 and Early G1	2	38	0.00258135	0.0407009	0.245575	2	27	0.00204097	9606	Homo sapiens	TOP2A		R-HSA-8964475;R-HSA-8964531
R-HSA-9674415	Drug resistance of PDGFR mutants	1	5	0.000339651	0.0409232	0.245575	4	4	0.000302366	9606	Homo sapiens	PDGFRA		R-HSA-9674408;R-HSA-9674398;R-HSA-9674414;R-HSA-9674397
R-HSA-5682113	Defective ABCA1 causes TGD	1	5	0.000339651	0.0409232	0.245575	1	1	7.55915e-05	9606	Homo sapiens	ABCA1		R-HSA-5682111
R-HSA-1280218	Adaptive Immune System	14	1003	0.068134	0.0409291	0.245575	69	264	0.0199562	9606	Homo sapiens	VCAM1;UBE2C;PILRB;BTN3A2;CD3D;FYB;CDC20;COL3A1;TYROBP;COL1A2;CD8A;IGLL1;HLA-DQA1		R-HSA-2130336;R-HSA-9606162;R-HSA-9606163;R-HSA-8862084;R-HSA-2130725;R-HSA-202245;R-HSA-202248;R-HSA-2130731;R-HSA-2130349;R-HSA-2130478;R-HSA-8850326;R-HSA-983709;R-HSA-983707;R-HSA-9606151;R-HSA-2130486;R-HSA-983703;R-HSA-5690702;R-HSA-2130619;R-HSA-983700;R-HSA-5690701;R-HSA-199583;R-HSA-9606159;R-HSA-198941;R-HSA-983696;R-HSA-199587;R-HSA-2213248;R-HSA-5690740;R-HSA-198955;R-HSA-202291;R-HSA…
R-HSA-109582	Hemostasis	12	831	0.05645	0.045752	0.274512	50	333	0.025172	9606	Homo sapiens	SRGN;FCER1G;COL1A2;VWF;IGLL1;CEACAM5;MYB;RAC2;PLAT;CD44		R-HSA-114563;R-HSA-8858498;R-HSA-429441;R-HSA-443402;R-HSA-114577;R-HSA-430096;R-HSA-354066;R-HSA-158747;R-HSA-158744;R-HSA-158750;R-HSA-443418;R-HSA-354073;R-HSA-432295;R-HSA-354087;R-HSA-158118;R-HSA-158756;R-HSA-442273;R-HSA-114600;R-HSA-377644;R-HSA-377641;R-HSA-377640;R-HSA-377643;R-HSA-992696;R-HSA-8867135;R-HSA-453183;R-HSA-158137;R-HSA-8858428;R-HSA-158781;R-HSA-139842;R-HSA-158784;R-HSA-…
R-HSA-168928	DDX58/IFIH1-mediated induction of interferon-alpha/beta	3	96	0.0065213	0.0471616	0.282969	8	46	0.00347721	9606	Homo sapiens	KIAA1324;RAC2;EP300		R-HSA-1028815;R-HSA-9604499;R-HSA-936412;R-HSA-1028812;R-HSA-1028820;R-HSA-1028819;R-HSA-1028817;R-HSA-933536
R-HSA-8856828	Clathrin-mediated endocytosis	4	162	0.0110047	0.0476556	0.285934	16	35	0.0026457	9606	Homo sapiens	FNBP1;IL7R;CD3D		R-HSA-8868071;R-HSA-8868230;R-HSA-8866277;R-HSA-8867756;R-HSA-8868236;R-HSA-8868651;R-HSA-8867754;R-HSA-8868072;R-HSA-8868648;R-HSA-8868661;R-HSA-8868660;R-HSA-8868659;R-HSA-8868658;R-HSA-8869438;R-HSA-8871194;R-HSA-8871193
R-HSA-381042	PERK regulates gene expression	2	42	0.00285307	0.0486703	0.290397	1	11	0.000831507	9606	Homo sapiens	CCL2		R-HSA-1791056
R-HSA-381771	Synthesis, secretion, and inactivation of Glucagon-like Peptide-1 (GLP-1)	2	43	0.002921	0.0507445	0.290397	7	7	0.000529141	9606	Homo sapiens	GCG		R-HSA-381799;R-HSA-381798;R-HSA-383313;R-HSA-9023633;R-HSA-9023632;R-HSA-400459;R-HSA-421416
R-HSA-933541	TRAF6 mediated IRF7 activation	2	43	0.002921	0.0507445	0.290397	4	11	0.000831507	9606	Homo sapiens	RAC2;EP300		R-HSA-9604499;R-HSA-1028820;R-HSA-1028819;R-HSA-933536
R-HSA-913531	Interferon Signaling	7	401	0.02724	0.0518634	0.290397	15	69	0.00521581	9606	Homo sapiens	VCAM1;RAC2;HLA-DQA1;CD44		R-HSA-912680;R-HSA-909732;R-HSA-1031716;R-HSA-909729;R-HSA-997314;R-HSA-1031713;R-HSA-909730;R-HSA-997311;R-HSA-909724;R-HSA-997309;R-HSA-909726;R-HSA-909720;R-HSA-909722;R-HSA-909719;R-HSA-909718
R-HSA-419037	NCAM1 interactions	2	44	0.00298893	0.05285	0.290397	1	10	0.000755915	9606	Homo sapiens	COL3A1;COL6A3		R-HSA-375151
R-HSA-8875878	MET promotes cell motility	2	45	0.00305686	0.0549863	0.290397	1	12	0.000907098	9606	Homo sapiens	COL3A1;COL1A2		R-HSA-8874079
R-HSA-3134973	LRR FLII-interacting protein 1 (LRRFIP1) activates type I IFN production	1	7	0.000475511	0.0568234	0.290397	1	5	0.000377958	9606	Homo sapiens	EP300		R-HSA-3134883
R-HSA-400508	Incretin synthesis, secretion, and inactivation	2	47	0.00319272	0.0593484	0.290397	7	14	0.00105828	9606	Homo sapiens	GCG		R-HSA-381799;R-HSA-381798;R-HSA-383313;R-HSA-9023633;R-HSA-9023632;R-HSA-400459;R-HSA-421416
R-HSA-389948	PD-1 signaling	2	48	0.00326065	0.0615729	0.290397	1	5	0.000377958	9606	Homo sapiens	CD3D;HLA-DQA1		R-HSA-389758
R-HSA-3000480	Scavenging by Class A Receptors	2	48	0.00326065	0.0615729	0.290397	1	10	0.000755915	9606	Homo sapiens	COL3A1;COL1A2		R-HSA-3221843
R-HSA-176417	Phosphorylation of Emi1	1	8	0.000543441	0.0646752	0.290397	2	2	0.000151183	9606	Homo sapiens	CDC20		R-HSA-174122;R-HSA-174174
R-HSA-2660826	Constitutive Signaling by NOTCH1 t(7;9)(NOTCH1:M1580_K2555) Translocation Mutant	1	8	0.000543441	0.0646752	0.290397	1	5	0.000377958	9606	Homo sapiens	DLL1		R-HSA-2660819
R-HSA-2660825	Signaling by NOTCH1 t(7;9)(NOTCH1:M1580_K2555) Translocation Mutant	1	8	0.000543441	0.0646752	0.290397	1	5	0.000377958	9606	Homo sapiens	DLL1		R-HSA-2660819
R-HSA-448706	Interleukin-1 processing	1	8	0.000543441	0.0646752	0.290397	1	5	0.000377958	9606	Homo sapiens	CTSG		R-HSA-448678
R-HSA-1461973	Defensins	2	51	0.00346444	0.0684132	0.290397	11	19	0.00143624	9606	Homo sapiens	DEFA6;DEFA1B		R-HSA-1462023;R-HSA-1462039;R-HSA-1471314;R-HSA-1461971;R-HSA-1462003;R-HSA-1461982;R-HSA-1462014;R-HSA-1471354;R-HSA-1972385;R-HSA-1462041;R-HSA-1467209
R-HSA-8857538	PTK6 promotes HIF1A stabilization	1	9	0.000611372	0.0724622	0.290397	6	6	0.000453549	9606	Homo sapiens	GPNMB		R-HSA-8857555;R-HSA-8857583;R-HSA-8857549;R-HSA-8857565;R-HSA-9634702;R-HSA-8857577
R-HSA-3595172	Defective CHST3 causes SEDCJD	1	9	0.000611372	0.0724622	0.290397	1	1	7.55915e-05	9606	Homo sapiens	DCN		R-HSA-3595175
R-HSA-3595174	Defective CHST14 causes EDS, musculocontractural type	1	9	0.000611372	0.0724622	0.290397	1	1	7.55915e-05	9606	Homo sapiens	DCN		R-HSA-3636919
R-HSA-9662001	Defective factor VIII causes hemophilia A	1	9	0.000611372	0.0724622	0.290397	2	8	0.000604732	9606	Homo sapiens	VWF		R-HSA-9665809;R-HSA-9666383
R-HSA-76009	Platelet Aggregation (Plug Formation)	2	53	0.0036003	0.0731062	0.290397	16	27	0.00204097	9606	Homo sapiens	COL1A2;VWF		R-HSA-354149;R-HSA-429415;R-HSA-354087;R-HSA-372705;R-HSA-429441;R-HSA-377644;R-HSA-354124;R-HSA-377641;R-HSA-377640;R-HSA-377643;R-HSA-372693;R-HSA-354165;R-HSA-354066;R-HSA-372697;R-HSA-354073;R-HSA-429529
R-HSA-2022377	Metabolism of Angiotensinogen to Angiotensins	2	53	0.0036003	0.0731062	0.290397	2	20	0.00151183	9606	Homo sapiens	CPA3;CTSG		R-HSA-2022411;R-HSA-2028294
R-HSA-8856825	Cargo recognition for clathrin-mediated endocytosis	3	116	0.0078799	0.0740003	0.290397	1	15	0.00113387	9606	Homo sapiens	IL7R;CD3D		R-HSA-8866277
R-HSA-3595177	Defective CHSY1 causes TPBS	1	10	0.000679302	0.0801848	0.290397	2	2	0.000151183	9606	Homo sapiens	DCN		R-HSA-3595178;R-HSA-3595176
R-HSA-426117	Cation-coupled Chloride cotransporters	1	10	0.000679302	0.0801848	0.290397	1	3	0.000226775	9606	Homo sapiens	SLC12A2		R-HSA-426086
R-HSA-380108	Chemokine receptors bind chemokines	2	57	0.00387202	0.08279	0.290397	2	19	0.00143624	9606	Homo sapiens	EVI1;CCL2		R-HSA-443986;R-HSA-373071
R-HSA-202424	Downstream TCR signaling	3	124	0.00842334	0.0862751	0.290397	1	24	0.0018142	9606	Homo sapiens	CD3D;HLA-DQA1		R-HSA-202307
R-HSA-444473	Formyl peptide receptors bind formyl peptides and many other ligands	1	11	0.000747232	0.0878437	0.290397	2	3	0.000226775	9606	Homo sapiens	ANXA1		R-HSA-444476;R-HSA-391913
R-HSA-5621481	C-type lectin receptors (CLRs)	4	203	0.0137898	0.0912586	0.290397	13	68	0.00514022	9606	Homo sapiens	MUC1;FCER1G;MUC2;EP300		R-HSA-5660660;R-HSA-8858500;R-HSA-5621366;R-HSA-5621363;R-HSA-5660666;R-HSA-5621371;R-HSA-5621370;R-HSA-5621347;R-HSA-5621356;R-HSA-5621353;R-HSA-5621352;R-HSA-5621355;R-HSA-5621354
R-HSA-3000171	Non-integrin membrane-ECM interactions	2	61	0.00414374	0.0928409	0.290397	3	22	0.00166301	9606	Homo sapiens	COL3A1;COL1A2		R-HSA-2465890;R-HSA-2327738;R-HSA-2731075
R-HSA-8866907	Activation of the TFAP2 (AP-2) family of transcription factors	1	12	0.000815162	0.0954393	0.290397	1	4	0.000302366	9606	Homo sapiens	EP300		R-HSA-8864307
R-HSA-450520	HuR (ELAVL1) binds and stabilizes mRNA	1	12	0.000815162	0.0954393	0.290397	1	7	0.000529141	9606	Homo sapiens	ENPP2		R-HSA-450595
R-HSA-8851680	Butyrophilin (BTN) family interactions	1	12	0.000815162	0.0954393	0.290397	1	8	0.000604732	9606	Homo sapiens	BTN3A2		R-HSA-8851038
R-HSA-9012852	Signaling by NOTCH3	2	63	0.0042796	0.0979933	0.290397	6	37	0.00279689	9606	Homo sapiens	EP300;DLL1		R-HSA-9021451;R-HSA-9021450;R-HSA-9013069;R-HSA-9016751;R-HSA-157145;R-HSA-9013284
R-HSA-5173105	O-linked glycosylation	3	132	0.00896678	0.0993523	0.290397	17	28	0.00211656	9606	Homo sapiens	MUC1;ST6GAL1;MUC2		R-HSA-5694487;R-HSA-977071;R-HSA-977228;R-HSA-1964505;R-HSA-913675;R-HSA-1964501;R-HSA-914017;R-HSA-914018;R-HSA-914012;R-HSA-914008;R-HSA-914010;R-HSA-981497;R-HSA-914005;R-HSA-981814;R-HSA-914006;R-HSA-6786012;R-HSA-981809
R-HSA-375276	Peptide ligand-binding receptors	4	211	0.0143333	0.101431	0.290397	5	76	0.00574495	9606	Homo sapiens	ANXA1;SST;EVI1;CCL2		R-HSA-374758;R-HSA-443986;R-HSA-373071;R-HSA-444476;R-HSA-391913
R-HSA-2022923	Dermatan sulfate biosynthesis	1	13	0.000883092	0.102972	0.290397	4	4	0.000302366	9606	Homo sapiens	DCN		R-HSA-2022063;R-HSA-2022061;R-HSA-2022052;R-HSA-2022065
R-HSA-76002	Platelet activation, signaling and aggregation	5	296	0.0201073	0.103222	0.290397	28	115	0.00869302	9606	Homo sapiens	SRGN;FCER1G;COL1A2;VWF;RAC2		R-HSA-139842;R-HSA-429441;R-HSA-354124;R-HSA-443402;R-HSA-372693;R-HSA-453200;R-HSA-430096;R-HSA-354066;R-HSA-443418;R-HSA-372697;R-HSA-354073;R-HSA-429529;R-HSA-354149;R-HSA-429415;R-HSA-354087;R-HSA-372705;R-HSA-442273;R-HSA-481007;R-HSA-114600;R-HSA-377644;R-HSA-377641;R-HSA-377640;R-HSA-377643;R-HSA-354165;R-HSA-437118;R-HSA-453183;R-HSA-430076;R-HSA-430073
R-HSA-75205	Dissolution of Fibrin Clot	1	14	0.000951022	0.110443	0.290397	8	19	0.00143624	9606	Homo sapiens	PLAT		R-HSA-158784;R-HSA-158800;R-HSA-158756;R-HSA-158747;R-HSA-158795;R-HSA-158744;R-HSA-158750;R-HSA-158781
R-HSA-9635465	Suppression of apoptosis	1	14	0.000951022	0.110443	0.290397	1	7	0.000529141	9606	Homo sapiens	CTSG		R-HSA-9635424
R-HSA-174154	APC/C:Cdc20 mediated degradation of Securin	2	68	0.00461925	0.111212	0.290397	3	3	0.000226775	9606	Homo sapiens	CDC20;UBE2C		R-HSA-174144;R-HSA-174202;R-HSA-174121
R-HSA-2644602	Signaling by NOTCH1 PEST Domain Mutants in Cancer	2	68	0.00461925	0.111212	0.290397	14	21	0.00158742	9606	Homo sapiens	EP300;DLL1		R-HSA-2220964;R-HSA-2769007;R-HSA-2220966;R-HSA-2220971;R-HSA-4396393;R-HSA-4396392;R-HSA-4396402;R-HSA-2220944;R-HSA-4396401;R-HSA-2220979;R-HSA-2220981;R-HSA-2220985;R-HSA-2769008;R-HSA-2220957
R-HSA-2894862	Constitutive Signaling by NOTCH1 HD+PEST Domain Mutants	2	68	0.00461925	0.111212	0.290397	14	21	0.00158742	9606	Homo sapiens	EP300;DLL1		R-HSA-2900748;R-HSA-2220964;R-HSA-2220966;R-HSA-2220971;R-HSA-4396393;R-HSA-4396392;R-HSA-4396402;R-HSA-2220976;R-HSA-2900765;R-HSA-4396401;R-HSA-2220979;R-HSA-2220981;R-HSA-2220985;R-HSA-2220957
R-HSA-2644606	Constitutive Signaling by NOTCH1 PEST Domain Mutants	2	68	0.00461925	0.111212	0.290397	14	21	0.00158742	9606	Homo sapiens	EP300;DLL1		R-HSA-2220964;R-HSA-2769007;R-HSA-2220966;R-HSA-2220971;R-HSA-4396393;R-HSA-4396392;R-HSA-4396402;R-HSA-2220944;R-HSA-4396401;R-HSA-2220979;R-HSA-2220981;R-HSA-2220985;R-HSA-2769008;R-HSA-2220957
R-HSA-2894858	Signaling by NOTCH1 HD+PEST Domain Mutants in Cancer	2	68	0.00461925	0.111212	0.290397	14	21	0.00158742	9606	Homo sapiens	EP300;DLL1		R-HSA-2900748;R-HSA-2220964;R-HSA-2220966;R-HSA-2220971;R-HSA-4396393;R-HSA-4396392;R-HSA-4396402;R-HSA-2220976;R-HSA-2900765;R-HSA-4396401;R-HSA-2220979;R-HSA-2220981;R-HSA-2220985;R-HSA-2220957
R-HSA-2644603	Signaling by NOTCH1 in Cancer	2	68	0.00461925	0.111212	0.290397	21	39	0.00294807	9606	Homo sapiens	EP300;DLL1		R-HSA-2900748;R-HSA-2220964;R-HSA-2769007;R-HSA-2220966;R-HSA-2730752;R-HSA-2737728;R-HSA-2220971;R-HSA-4396393;R-HSA-4396392;R-HSA-4396402;R-HSA-2220976;R-HSA-2900765;R-HSA-2220944;R-HSA-4396401;R-HSA-2220979;R-HSA-2220981;R-HSA-2220985;R-HSA-2769008;R-HSA-2691219;R-HSA-2660819;R-HSA-2220957
R-HSA-375165	NCAM signaling for neurite out-growth	2	70	0.00475511	0.116624	0.290397	1	23	0.0017386	9606	Homo sapiens	COL3A1;COL6A3		R-HSA-375151
R-HSA-1234158	Regulation of gene expression by Hypoxia-inducible Factor	1	15	0.00101895	0.117852	0.290397	4	7	0.000529141	9606	Homo sapiens	EP300		R-HSA-1234167;R-HSA-1235035;R-HSA-1235070;R-HSA-1235037
R-HSA-2214320	Anchoring fibril formation	1	15	0.00101895	0.117852	0.290397	1	4	0.000302366	9606	Homo sapiens	COL1A2		R-HSA-2396234
R-HSA-9694719	Maturation of protein 3a	1	15	0.00101895	0.117852	0.290397	1	7	0.000529141	9606	Homo sapiens	ST6GAL1		R-HSA-9694718
R-HSA-9683673	Maturation of protein 3a	1	15	0.00101895	0.117852	0.290397	1	7	0.000529141	9606	Homo sapiens	ST6GAL1		R-HSA-9683769
R-HSA-9616222	Transcriptional regulation of granulopoiesis	2	71	0.00482304	0.119355	0.290397	4	27	0.00204097	9606	Homo sapiens	MYB;EP300		R-HSA-9616243;R-HSA-9634433;R-HSA-9616214;R-HSA-9617064
R-HSA-174184	Cdc20:Phospho-APC/C mediated degradation of Cyclin A	2	73	0.0049589	0.124864	0.290397	3	3	0.000226775	9606	Homo sapiens	CDC20;UBE2C		R-HSA-174171;R-HSA-174104;R-HSA-174255
R-HSA-9674428	PDGFR mutants bind TKIs	1	16	0.00108688	0.125199	0.290397	2	2	0.000151183	9606	Homo sapiens	PDGFRA		R-HSA-9674427;R-HSA-9674430
R-HSA-8951936	RUNX3 regulates p14-ARF	1	16	0.00108688	0.125199	0.290397	6	8	0.000604732	9606	Homo sapiens	EP300		R-HSA-8951977;R-HSA-8952058;R-HSA-8951966;R-HSA-8951951;R-HSA-8952081;R-HSA-8952101
R-HSA-8941856	RUNX3 regulates NOTCH signaling	1	16	0.00108688	0.125199	0.290397	5	7	0.000529141	9606	Homo sapiens	EP300		R-HSA-1980047;R-HSA-8878243;R-HSA-4396347;R-HSA-8878237;R-HSA-8878220
R-HSA-2691230	Signaling by NOTCH1 HD Domain Mutants in Cancer	1	16	0.00108688	0.125199	0.290397	3	6	0.000453549	9606	Homo sapiens	DLL1		R-HSA-2730752;R-HSA-2737728;R-HSA-2691219
R-HSA-2691232	Constitutive Signaling by NOTCH1 HD Domain Mutants	1	16	0.00108688	0.125199	0.290397	3	6	0.000453549	9606	Homo sapiens	DLL1		R-HSA-2730752;R-HSA-2737728;R-HSA-2691219
R-HSA-9617629	Regulation of FOXO transcriptional activity by acetylation	1	16	0.00108688	0.125199	0.290397	4	9	0.000680324	9606	Homo sapiens	EP300		R-HSA-9620515;R-HSA-9617683;R-HSA-9617735;R-HSA-9617758
R-HSA-4655427	SUMOylation of DNA methylation proteins	1	16	0.00108688	0.125199	0.290397	1	3	0.000226775	9606	Homo sapiens	DNMT1		R-HSA-4655431
R-HSA-2197563	NOTCH2 intracellular domain regulates transcription	1	16	0.00108688	0.125199	0.290397	2	9	0.000680324	9606	Homo sapiens	EP300		R-HSA-2976551;R-HSA-2976563
R-HSA-174178	APC/C:Cdh1 mediated degradation of Cdc20 and other APC/C:Cdh1 targeted proteins in late mitosis/early G1	2	74	0.00502683	0.127641	0.290397	6	6	0.000453549	9606	Homo sapiens	CDC20;UBE2C		R-HSA-174195;R-HSA-9686980;R-HSA-9686969;R-HSA-174088;R-HSA-174105;R-HSA-188191
R-HSA-179419	APC:Cdc20 mediated degradation of cell cycle proteins prior to satisfation of the cell cycle checkpoint	2	74	0.00502683	0.127641	0.290397	6	6	0.000453549	9606	Homo sapiens	CDC20;UBE2C		R-HSA-179410;R-HSA-174171;R-HSA-174104;R-HSA-179417;R-HSA-174255;R-HSA-179421
R-HSA-918233	TRAF3-dependent IRF activation pathway	1	17	0.00115481	0.132486	0.290397	3	9	0.000680324	9606	Homo sapiens	EP300		R-HSA-1028815;R-HSA-1028812;R-HSA-1028817
R-HSA-6811555	PI5P Regulates TP53 Acetylation	1	17	0.00115481	0.132486	0.290397	2	8	0.000604732	9606	Homo sapiens	EP300		R-HSA-6811479;R-HSA-6811508
R-HSA-176409	APC/C:Cdc20 mediated degradation of mitotic proteins	2	76	0.00516269	0.13324	0.290397	13	13	0.00098269	9606	Homo sapiens	CDC20;UBE2C		R-HSA-174144;R-HSA-174120;R-HSA-174121;R-HSA-174255;R-HSA-174157;R-HSA-179410;R-HSA-174227;R-HSA-174202;R-HSA-174171;R-HSA-174104;R-HSA-179417;R-HSA-174238;R-HSA-179421
R-HSA-176814	Activation of APC/C and APC/C:Cdc20 mediated degradation of mitotic proteins	2	77	0.00523062	0.13606	0.290397	15	15	0.00113387	9606	Homo sapiens	CDC20;UBE2C		R-HSA-174144;R-HSA-174119;R-HSA-174120;R-HSA-174121;R-HSA-174255;R-HSA-174157;R-HSA-179410;R-HSA-174227;R-HSA-174132;R-HSA-174202;R-HSA-174171;R-HSA-174104;R-HSA-179417;R-HSA-174238;R-HSA-179421
R-HSA-3906995	Diseases associated with O-glycosylation of proteins	2	78	0.00529855	0.138893	0.290397	3	9	0.000680324	9606	Homo sapiens	MUC1;MUC2		R-HSA-6785524;R-HSA-5096537;R-HSA-5096532
R-HSA-9018519	Estrogen-dependent gene expression	3	154	0.0104612	0.138981	0.290397	22	66	0.00498904	9606	Homo sapiens	MYB;EP300		R-HSA-9011981;R-HSA-9011949;R-HSA-9023884;R-HSA-9008271;R-HSA-9018497;R-HSA-9023840;R-HSA-9018499;R-HSA-9011971;R-HSA-9009378;R-HSA-9011941;R-HSA-9038052;R-HSA-9011975;R-HSA-9023846;R-HSA-9008315;R-HSA-9009371;R-HSA-9012315;R-HSA-9008285;R-HSA-9012319;R-HSA-9011952;R-HSA-9023859;R-HSA-9038163;R-HSA-9023860
R-HSA-8963896	HDL assembly	1	18	0.00122274	0.139713	0.290397	6	9	0.000680324	9606	Homo sapiens	ABCA1		R-HSA-216723;R-HSA-5682103;R-HSA-5682084;R-HSA-5682101;R-HSA-216727;R-HSA-216757
R-HSA-2160916	Hyaluronan uptake and degradation	1	18	0.00122274	0.139713	0.290397	3	10	0.000755915	9606	Homo sapiens	CD44		R-HSA-2160915;R-HSA-2160884;R-HSA-2160892
R-HSA-9673770	Signaling by PDGFRA extracellular domain mutants	1	19	0.00129067	0.14688	0.290397	7	7	0.000529141	9606	Homo sapiens	PDGFRA		R-HSA-9672163;R-HSA-9672162;R-HSA-9672178;R-HSA-9672159;R-HSA-9672174;R-HSA-9672158;R-HSA-9672173
R-HSA-9673767	Signaling by PDGFRA transmembrane, juxtamembrane and kinase domain mutants	1	19	0.00129067	0.14688	0.290397	7	7	0.000529141	9606	Homo sapiens	PDGFRA		R-HSA-9672177;R-HSA-9672176;R-HSA-9672164;R-HSA-9672170;R-HSA-9672168;R-HSA-9672175;R-HSA-9672172
R-HSA-2142712	Synthesis of 12-eicosatetraenoic acid derivatives	1	19	0.00129067	0.14688	0.290397	2	6	0.000453549	9606	Homo sapiens	GPX2		R-HSA-2161959;R-HSA-2161999
R-HSA-975577	N-Glycan antennae elongation	1	19	0.00129067	0.14688	0.290397	1	6	0.000453549	9606	Homo sapiens	ST6GAL1		R-HSA-975902
R-HSA-416700	Other semaphorin interactions	1	19	0.00129067	0.14688	0.290397	1	9	0.000680324	9606	Homo sapiens	TYROBP		R-HSA-416725
R-HSA-176408	Regulation of APC/C activators between G1/S and early anaphase	2	83	0.0056382	0.153246	0.290397	12	14	0.00105828	9606	Homo sapiens	CDC20;UBE2C		R-HSA-188371;R-HSA-174209;R-HSA-141429;R-HSA-174122;R-HSA-174139;R-HSA-174203;R-HSA-174235;R-HSA-174174;R-HSA-141423;R-HSA-174079;R-HSA-174159;R-HSA-141437
R-HSA-354194	GRB2:SOS provides linkage to MAPK signaling for Integrins	1	20	0.0013586	0.153988	0.290397	2	2	0.000151183	9606	Homo sapiens	VWF		R-HSA-354165;R-HSA-354087
R-HSA-176412	Phosphorylation of the APC/C	1	20	0.0013586	0.153988	0.290397	2	2	0.000151183	9606	Homo sapiens	UBE2C		R-HSA-174119;R-HSA-174132
R-HSA-9687136	Aberrant regulation of mitotic exit in cancer due to RB1 defects	1	20	0.0013586	0.153988	0.290397	1	1	7.55915e-05	9606	Homo sapiens	UBE2C		R-HSA-9687377
R-HSA-210744	Regulation of gene expression in late stage (branching morphogenesis) pancreatic bud precursor cells	1	20	0.0013586	0.153988	0.290397	1	4	0.000302366	9606	Homo sapiens	EP300		R-HSA-1980047
R-HSA-1980143	Signaling by NOTCH1	2	84	0.00570613	0.156151	0.290397	15	39	0.00294807	9606	Homo sapiens	EP300;DLL1		R-HSA-157632;R-HSA-4396371;R-HSA-1980078;R-HSA-1980047;R-HSA-1912393;R-HSA-1980074;R-HSA-1980138;R-HSA-1912394;R-HSA-4396347;R-HSA-4396379;R-HSA-1980039;R-HSA-1912391;R-HSA-1980067;R-HSA-4396382;R-HSA-1980065
R-HSA-9006934	Signaling by Receptor Tyrosine Kinases	8	629	0.0427281	0.156973	0.290397	33	704	0.0532164	9606	Homo sapiens	PDGFRA;COL3A1;TIA1;COL1A2;COL6A3;EP300;PLAT;MMP9		R-HSA-186819;R-HSA-1524182;R-HSA-9613460;R-HSA-186826;R-HSA-1433374;R-HSA-9674015;R-HSA-1524186;R-HSA-186765;R-HSA-186834;R-HSA-186773;R-HSA-186778;R-HSA-8874079;R-HSA-9613451;R-HSA-6803838;R-HSA-389086;R-HSA-6803836;R-HSA-389083;R-HSA-186780;R-HSA-6803527;R-HSA-9620723;R-HSA-382052;R-HSA-382055;R-HSA-8864036;R-HSA-382054;R-HSA-382061;R-HSA-380780;R-HSA-380782;R-HSA-382056;R-HSA-382058;R-HSA-1868…
R-HSA-3560783	Defective B4GALT7 causes EDS, progeroid type	1	21	0.00142653	0.161037	0.290397	1	1	7.55915e-05	9606	Homo sapiens	DCN		R-HSA-3560804
R-HSA-4420332	Defective B3GALT6 causes EDSP2 and SEMDJL1	1	21	0.00142653	0.161037	0.290397	1	1	7.55915e-05	9606	Homo sapiens	DCN		R-HSA-4420365
R-HSA-6804114	TP53 Regulates Transcription of Genes Involved in G2 Cell Cycle Arrest	1	21	0.00142653	0.161037	0.290397	2	11	0.000831507	9606	Homo sapiens	EP300		R-HSA-3215152;R-HSA-3215144
R-HSA-9671793	Diseases of hemostasis	1	21	0.00142653	0.161037	0.290397	2	18	0.00136065	9606	Homo sapiens	VWF		R-HSA-9665809;R-HSA-9666383
R-HSA-9651496	Defects of contact activation system (CAS) and kallikrein/kinin system (KKS)	1	21	0.00142653	0.161037	0.290397	2	18	0.00136065	9606	Homo sapiens	VWF		R-HSA-9665809;R-HSA-9666383
R-HSA-6783783	Interleukin-10 signaling	2	86	0.00584199	0.161993	0.290397	1	15	0.00113387	9606	Homo sapiens	CCL2		R-HSA-6784160
R-HSA-2173782	Binding and Uptake of Ligands by Scavenger Receptors	3	167	0.0113443	0.164543	0.290397	2	33	0.00249452	9606	Homo sapiens	COL3A1;COL1A2;IGLL1		R-HSA-3221843;R-HSA-2203516
R-HSA-8939211	ESR-mediated signaling	4	256	0.0173901	0.167324	0.290397	23	110	0.00831507	9606	Homo sapiens	MYB;EP300;MMP9		R-HSA-9624272;R-HSA-9011981;R-HSA-9011949;R-HSA-9023884;R-HSA-9008271;R-HSA-9018497;R-HSA-9023840;R-HSA-9018499;R-HSA-9011971;R-HSA-9009378;R-HSA-9011941;R-HSA-9038052;R-HSA-9011975;R-HSA-9023846;R-HSA-9008315;R-HSA-9009371;R-HSA-9012315;R-HSA-9008285;R-HSA-9012319;R-HSA-9011952;R-HSA-9023859;R-HSA-9038163;R-HSA-9023860
R-HSA-6806834	Signaling by MET	2	88	0.00597785	0.167874	0.290397	1	49	0.00370398	9606	Homo sapiens	COL3A1;COL1A2		R-HSA-8874079
R-HSA-372708	p130Cas linkage to MAPK signaling for integrins	1	22	0.00149446	0.168028	0.290397	3	3	0.000226775	9606	Homo sapiens	VWF		R-HSA-372693;R-HSA-372705;R-HSA-372697
R-HSA-3560801	Defective B3GAT3 causes JDSSDHD	1	22	0.00149446	0.168028	0.290397	1	1	7.55915e-05	9606	Homo sapiens	DCN		R-HSA-3560802
R-HSA-2142770	Synthesis of 15-eicosatetraenoic acid derivatives	1	22	0.00149446	0.168028	0.290397	1	4	0.000302366	9606	Homo sapiens	GPX2		R-HSA-2161791
R-HSA-6804760	Regulation of TP53 Activity through Methylation	1	23	0.00156239	0.174961	0.290397	4	12	0.000907098	9606	Homo sapiens	EP300		R-HSA-6804229;R-HSA-6804242;R-HSA-6804383;R-HSA-6804379
R-HSA-2979096	NOTCH2 Activation and Transmission of Signal to the Nucleus	1	23	0.00156239	0.174961	0.290397	3	11	0.000831507	9606	Homo sapiens	DLL1		R-HSA-2172172;R-HSA-1980048;R-HSA-157629
R-HSA-2142845	Hyaluronan metabolism	1	23	0.00156239	0.174961	0.290397	3	13	0.00098269	9606	Homo sapiens	CD44		R-HSA-2160915;R-HSA-2160884;R-HSA-2160892
R-HSA-9614657	FOXO-mediated transcription of cell death genes	1	23	0.00156239	0.174961	0.290397	3	15	0.00113387	9606	Homo sapiens	EP300		R-HSA-9622579;R-HSA-9622604;R-HSA-9622572
R-HSA-156711	Polo-like kinase mediated events	1	23	0.00156239	0.174961	0.290397	2	15	0.00113387	9606	Homo sapiens	EP300		R-HSA-4088152;R-HSA-4088162
R-HSA-453276	Regulation of mitotic cell cycle	2	92	0.00624958	0.179742	0.290397	37	40	0.00302366	9606	Homo sapiens	CDC20;UBE2C		R-HSA-174144;R-HSA-174209;R-HSA-174088;R-HSA-174159;R-HSA-174157;R-HSA-179410;R-HSA-174227;R-HSA-188371;R-HSA-174224;R-HSA-9686980;R-HSA-174171;R-HSA-174235;R-HSA-174104;R-HSA-174105;R-HSA-179417;R-HSA-174238;R-HSA-174174;R-HSA-188191;R-HSA-179421;R-HSA-174119;R-HSA-174058;R-HSA-174122;R-HSA-9686969;R-HSA-174120;R-HSA-174057;R-HSA-174121;R-HSA-174255;R-HSA-141423;R-HSA-174195;R-HSA-174070;R-HSA-1…
R-HSA-174143	APC/C-mediated degradation of cell cycle proteins	2	92	0.00624958	0.179742	0.290397	37	40	0.00302366	9606	Homo sapiens	CDC20;UBE2C		R-HSA-174144;R-HSA-174209;R-HSA-174088;R-HSA-174159;R-HSA-174157;R-HSA-179410;R-HSA-174227;R-HSA-188371;R-HSA-174224;R-HSA-9686980;R-HSA-174171;R-HSA-174235;R-HSA-174104;R-HSA-174105;R-HSA-179417;R-HSA-174238;R-HSA-174174;R-HSA-188191;R-HSA-179421;R-HSA-174119;R-HSA-174058;R-HSA-174122;R-HSA-9686969;R-HSA-174120;R-HSA-174057;R-HSA-174121;R-HSA-174255;R-HSA-141423;R-HSA-174195;R-HSA-174070;R-HSA-1…
R-HSA-2243919	Crosslinking of collagen fibrils	1	24	0.00163032	0.181837	0.290397	11	13	0.00098269	9606	Homo sapiens	COL1A2		R-HSA-2395302;R-HSA-2395223;R-HSA-2243926;R-HSA-2395314;R-HSA-2395324;R-HSA-2395340;R-HSA-2243931;R-HSA-2002466;R-HSA-2395257;R-HSA-2395322;R-HSA-2250301
R-HSA-2142688	Synthesis of 5-eicosatetraenoic acids	1	24	0.00163032	0.181837	0.290397	1	4	0.000302366	9606	Homo sapiens	GPX2		R-HSA-2161946
R-HSA-77111	Synthesis of Ketone Bodies	1	24	0.00163032	0.181837	0.290397	1	8	0.000604732	9606	Homo sapiens	HMGCS2		R-HSA-73918
R-HSA-2022870	Chondroitin sulfate biosynthesis	1	25	0.00169825	0.188656	0.290397	9	9	0.000680324	9606	Homo sapiens	DCN		R-HSA-9632034;R-HSA-2022911;R-HSA-1971487;R-HSA-9632033;R-HSA-1971482;R-HSA-2018682;R-HSA-1971483;R-HSA-2018659;R-HSA-1971491
R-HSA-1368082	RORA activates gene expression	1	25	0.00169825	0.188656	0.290397	4	4	0.000302366	9606	Homo sapiens	EP300		R-HSA-1368081;R-HSA-5663264;R-HSA-1801587;R-HSA-5663293
R-HSA-1482922	Acyl chain remodelling of PI	1	25	0.00169825	0.188656	0.290397	2	6	0.000453549	9606	Homo sapiens	PLA2G2A		R-HSA-1602377;R-HSA-1482868
R-HSA-173623	Classical antibody-mediated complement activation	2	97	0.00658923	0.19475	0.290397	2	2	0.000151183	9606	Homo sapiens	C1QB;IGLL1		R-HSA-173626;R-HSA-173631
R-HSA-1482925	Acyl chain remodelling of PG	1	26	0.00176618	0.195418	0.290397	2	10	0.000755915	9606	Homo sapiens	PLA2G2A		R-HSA-1602368;R-HSA-1482907
R-HSA-422085	Synthesis, secretion, and deacylation of Ghrelin	1	26	0.00176618	0.195418	0.290397	1	8	0.000604732	9606	Homo sapiens	GCG		R-HSA-422048
R-HSA-9013695	NOTCH4 Intracellular Domain Regulates Transcription	1	26	0.00176618	0.195418	0.290397	1	9	0.000680324	9606	Homo sapiens	EP300		R-HSA-9604664
R-HSA-3108232	SUMO E3 ligases SUMOylate target proteins	3	183	0.0124312	0.197724	0.290397	5	131	0.00990249	9606	Homo sapiens	TOP2A;DNMT1;EP300		R-HSA-3899291;R-HSA-4641350;R-HSA-4655431;R-HSA-5228525;R-HSA-4641342
R-HSA-388841	Costimulation by the CD28 family	2	100	0.00679302	0.203831	0.290397	1	35	0.0026457	9606	Homo sapiens	CD3D;HLA-DQA1		R-HSA-389758
R-HSA-912694	Regulation of IFNA signaling	1	28	0.00190204	0.208776	0.290397	4	5	0.000377958	9606	Homo sapiens	RAC2		R-HSA-997311;R-HSA-997309;R-HSA-912680;R-HSA-997314
R-HSA-6803529	FGFR2 alternative splicing	1	28	0.00190204	0.208776	0.290397	3	4	0.000302366	9606	Homo sapiens	TIA1		R-HSA-6803527;R-HSA-6803838;R-HSA-6803836
R-HSA-9013507	NOTCH3 Activation and Transmission of Signal to the Nucleus	1	28	0.00190204	0.208776	0.290397	3	15	0.00113387	9606	Homo sapiens	DLL1		R-HSA-9013069;R-HSA-157145;R-HSA-9013284
R-HSA-74182	Ketone body metabolism	1	28	0.00190204	0.208776	0.290397	1	11	0.000831507	9606	Homo sapiens	HMGCS2		R-HSA-73918
R-HSA-2029481	FCGR activation	2	103	0.00699681	0.212959	0.290397	6	6	0.000453549	9606	Homo sapiens	IGLL1;CD3D		R-HSA-2029455;R-HSA-2029452;R-HSA-2029449;R-HSA-1861621;R-HSA-2029459;R-HSA-2029457
R-HSA-2024101	CS/DS degradation	1	29	0.00196997	0.215372	0.290397	3	10	0.000755915	9606	Homo sapiens	DCN		R-HSA-1793176;R-HSA-2022056;R-HSA-2065233
R-HSA-2990846	SUMOylation	3	192	0.0130426	0.217059	0.290397	5	140	0.0105828	9606	Homo sapiens	TOP2A;DNMT1;EP300		R-HSA-3899291;R-HSA-4641350;R-HSA-4655431;R-HSA-5228525;R-HSA-4641342
R-HSA-8963898	Plasma lipoprotein assembly	1	30	0.00203791	0.221914	0.290397	6	19	0.00143624	9606	Homo sapiens	ABCA1		R-HSA-216723;R-HSA-5682103;R-HSA-5682084;R-HSA-5682101;R-HSA-216727;R-HSA-216757
R-HSA-5621575	CD209 (DC-SIGN) signaling	1	30	0.00203791	0.221914	0.290397	2	11	0.000831507	9606	Homo sapiens	EP300		R-HSA-5660660;R-HSA-5660666
R-HSA-2219530	Constitutive Signaling by Aberrant PI3K in Cancer	2	106	0.0072006	0.222127	0.290397	1	2	0.000151183	9606	Homo sapiens	PDGFRA;RAC2		R-HSA-2400009
R-HSA-8939236	RUNX1 regulates transcription of genes involved in differentiation of HSCs	2	106	0.0072006	0.222127	0.290397	2	15	0.00113387	9606	Homo sapiens	MYB		R-HSA-8956586;R-HSA-8956608
R-HSA-2730905	Role of LAT2/NTAL/LAB on calcium mobilization	2	107	0.00726853	0.22519	0.290397	2	7	0.000529141	9606	Homo sapiens	FCER1G;IGLL1		R-HSA-2730860;R-HSA-2730884
R-HSA-1971475	A tetrasaccharide linker sequence is required for GAG synthesis	1	31	0.00210584	0.228401	0.290397	5	5	0.000377958	9606	Homo sapiens	DCN		R-HSA-1889981;R-HSA-9638064;R-HSA-1889978;R-HSA-1878002;R-HSA-1889955
R-HSA-1482801	Acyl chain remodelling of PS	1	31	0.00210584	0.228401	0.290397	2	8	0.000604732	9606	Homo sapiens	PLA2G2A		R-HSA-1602374;R-HSA-1482776
R-HSA-3214842	HDMs demethylate histones	1	31	0.00210584	0.228401	0.290397	2	17	0.00128506	9606	Homo sapiens	ARID5B		R-HSA-4724284;R-HSA-5661115
R-HSA-2122948	Activated NOTCH1 Transmits Signal to the Nucleus	1	32	0.00217377	0.234835	0.290397	4	21	0.00158742	9606	Homo sapiens	DLL1		R-HSA-157632;R-HSA-1980074;R-HSA-1980138;R-HSA-1980039
R-HSA-5689901	Metalloprotease DUBs	1	32	0.00217377	0.234835	0.290397	1	6	0.000453549	9606	Homo sapiens	EP300		R-HSA-5691381
R-HSA-69618	Mitotic Spindle Checkpoint	2	111	0.00754025	0.237473	0.290397	7	7	0.000529141	9606	Homo sapiens	CDC20;UBE2C		R-HSA-141409;R-HSA-141431;R-HSA-141429;R-HSA-141422;R-HSA-141423;R-HSA-141439;R-HSA-141437
R-HSA-166786	Creation of C4 and C2 activators	2	111	0.00754025	0.237473	0.290397	2	8	0.000604732	9606	Homo sapiens	C1QB;IGLL1		R-HSA-173626;R-HSA-173631
R-HSA-3781865	Diseases of glycosylation	3	202	0.0137219	0.238983	0.290397	10	77	0.00582055	9606	Homo sapiens	MUC1;MUC2;DCN		R-HSA-3636919;R-HSA-3595175;R-HSA-3560804;R-HSA-6785524;R-HSA-5096537;R-HSA-3560802;R-HSA-5096532;R-HSA-3595178;R-HSA-4420365;R-HSA-3595176
R-HSA-8866652	Synthesis of active ubiquitin: roles of E1 and E2 enzymes	1	33	0.0022417	0.241216	0.290397	2	16	0.00120946	9606	Homo sapiens	UBE2C		R-HSA-8852130;R-HSA-8852129
R-HSA-140837	Intrinsic Pathway of Fibrin Clot Formation	1	33	0.0022417	0.241216	0.290397	2	24	0.0018142	9606	Homo sapiens	VWF		R-HSA-158118;R-HSA-158137
R-HSA-180024	DARPP-32 events	1	35	0.00237756	0.253819	0.290397	7	12	0.000907098	9606	Homo sapiens	PPP1R1B		R-HSA-180038;R-HSA-177284;R-HSA-201787;R-HSA-177275;R-HSA-180073;R-HSA-201790;R-HSA-180047
R-HSA-420092	Glucagon-type ligand receptors	1	35	0.00237756	0.253819	0.290397	3	8	0.000604732	9606	Homo sapiens	GCG		R-HSA-381612;R-HSA-163625;R-HSA-420123
R-HSA-199220	Vitamin B5 (pantothenate) metabolism	1	35	0.00237756	0.253819	0.290397	1	12	0.000907098	9606	Homo sapiens	ENPP2		R-HSA-8938314
R-HSA-2424491	DAP12 signaling	1	36	0.00244549	0.260043	0.290397	10	17	0.00128506	9606	Homo sapiens	TYROBP		R-HSA-2395412;R-HSA-2424484;R-HSA-210289;R-HSA-2424486;R-HSA-2424487;R-HSA-2424480;R-HSA-2396594;R-HSA-2424482;R-HSA-2395439;R-HSA-2395801
R-HSA-1266695	Interleukin-7 signaling	1	36	0.00244549	0.260043	0.290397	14	26	0.00196538	9606	Homo sapiens	IL7R		R-HSA-449958;R-HSA-1295540;R-HSA-6785165;R-HSA-8983077;R-HSA-1295519;R-HSA-8983078;R-HSA-1295516;R-HSA-8983003;R-HSA-1264832;R-HSA-9025969;R-HSA-8983059;R-HSA-449978;R-HSA-8983061;R-HSA-8983063
R-HSA-9687139	Aberrant regulation of mitotic cell cycle due to RB1 defects	1	36	0.00244549	0.260043	0.290397	1	3	0.000226775	9606	Homo sapiens	UBE2C		R-HSA-9687377
R-HSA-5334118	DNA methylation	1	36	0.00244549	0.260043	0.290397	2	7	0.000529141	9606	Homo sapiens	DNMT1		R-HSA-5334160;R-HSA-5334151
R-HSA-9013508	NOTCH3 Intracellular Domain Regulates Transcription	1	36	0.00244549	0.260043	0.290397	3	22	0.00166301	9606	Homo sapiens	EP300		R-HSA-9021451;R-HSA-9021450;R-HSA-9016751
R-HSA-936440	Negative regulators of DDX58/IFIH1 signaling	1	36	0.00244549	0.260043	0.290397	1	13	0.00098269	9606	Homo sapiens	KIAA1324		R-HSA-936412
R-HSA-166663	Initial triggering of complement	2	120	0.00815162	0.265218	0.290397	4	21	0.00158742	9606	Homo sapiens	C1QB;IGLL1		R-HSA-166753;R-HSA-173626;R-HSA-166792;R-HSA-173631
R-HSA-186763	Downstream signal transduction	1	37	0.00251342	0.266215	0.290397	15	16	0.00120946	9606	Homo sapiens	PDGFRA		R-HSA-382052;R-HSA-186819;R-HSA-1524182;R-HSA-382055;R-HSA-186826;R-HSA-380780;R-HSA-380782;R-HSA-382056;R-HSA-1524186;R-HSA-382058;R-HSA-186765;R-HSA-186834;R-HSA-186800;R-HSA-186778;R-HSA-186780
R-HSA-5668599	RHO GTPases Activate NADPH Oxidases	1	38	0.00258135	0.272336	0.290397	3	14	0.00105828	9606	Homo sapiens	RAC2		R-HSA-9626848;R-HSA-5668629;R-HSA-5668605
R-HSA-9675126	Diseases of mitotic cell cycle	1	38	0.00258135	0.272336	0.290397	1	5	0.000377958	9606	Homo sapiens	UBE2C		R-HSA-9687377
R-HSA-2871796	FCERI mediated MAPK activation	2	124	0.00842334	0.277562	0.290397	2	20	0.00151183	9606	Homo sapiens	FCER1G;IGLL1		R-HSA-2730851;R-HSA-2730886
R-HSA-354192	Integrin signaling	1	39	0.00264928	0.278407	0.290397	15	24	0.0018142	9606	Homo sapiens	VWF		R-HSA-354149;R-HSA-429415;R-HSA-354087;R-HSA-372705;R-HSA-429441;R-HSA-377644;R-HSA-354124;R-HSA-377641;R-HSA-377640;R-HSA-377643;R-HSA-372693;R-HSA-354165;R-HSA-354066;R-HSA-372697;R-HSA-354073
R-HSA-8939243	RUNX1 interacts with co-factors whose precise effect on RUNX1 targets is not known	1	39	0.00264928	0.278407	0.290397	2	5	0.000377958	9606	Homo sapiens	EP300		R-HSA-8878050;R-HSA-8878056
R-HSA-6804758	Regulation of TP53 Activity through Acetylation	1	39	0.00264928	0.278407	0.290397	5	14	0.00105828	9606	Homo sapiens	EP300		R-HSA-6811479;R-HSA-5628871;R-HSA-6811508;R-HSA-6805650;R-HSA-3222093
R-HSA-5365859	RA biosynthesis pathway	1	39	0.00264928	0.278407	0.290397	1	11	0.000831507	9606	Homo sapiens	DHRS9		R-HSA-5362518
R-HSA-390522	Striated Muscle Contraction	1	40	0.00271721	0.284427	0.290397	4	4	0.000302366	9606	Homo sapiens	ENPP2		R-HSA-390597;R-HSA-390598;R-HSA-390593;R-HSA-390595
R-HSA-163359	Glucagon signaling in metabolic regulation	1	40	0.00271721	0.284427	0.290397	2	6	0.000453549	9606	Homo sapiens	GCG		R-HSA-825631;R-HSA-163625
R-HSA-1482788	Acyl chain remodelling of PC	1	40	0.00271721	0.284427	0.290397	2	9	0.000680324	9606	Homo sapiens	PLA2G2A		R-HSA-1482816;R-HSA-1602417
R-HSA-381426	Regulation of Insulin-like Growth Factor (IGF) transport and uptake by Insulin-like Growth Factor Binding Proteins (IGFBPs)	2	127	0.00862713	0.286814	0.290397	2	14	0.00105828	9606	Homo sapiens	CTSG;CHGB		R-HSA-8952289;R-HSA-381500
R-HSA-9694548	Maturation of spike protein	1	41	0.00278514	0.290397	0.290397	1	11	0.000831507	9606	Homo sapiens	ST6GAL1		R-HSA-9697018
R-HSA-2871809	FCERI mediated Ca+2 mobilization	2	129	0.00876299	0.292976	0.292976	2	11	0.000831507	9606	Homo sapiens	FCER1G;IGLL1		R-HSA-2730888;R-HSA-2730833
R-HSA-6811558	PI5P, PP2A and IER3 Regulate PI3K/AKT Signaling	2	129	0.00876299	0.292976	0.292976	1	7	0.000529141	9606	Homo sapiens	PDGFRA;RAC2		R-HSA-2316434
R-HSA-9671555	Signaling by PDGFR in disease	1	42	0.00285307	0.296318	0.296318	20	24	0.0018142	9606	Homo sapiens	PDGFRA		R-HSA-9672178;R-HSA-9672177;R-HSA-9672176;R-HSA-9674427;R-HSA-9672159;R-HSA-9674398;R-HSA-9674430;R-HSA-9672158;R-HSA-9674397;R-HSA-9672163;R-HSA-9672162;R-HSA-9672164;R-HSA-9672170;R-HSA-9674408;R-HSA-9672168;R-HSA-9672175;R-HSA-9674414;R-HSA-9672174;R-HSA-9672173;R-HSA-9672172
R-HSA-1482839	Acyl chain remodelling of PE	1	42	0.00285307	0.296318	0.296318	2	9	0.000680324	9606	Homo sapiens	PLA2G2A		R-HSA-1482887;R-HSA-1602398
R-HSA-1500931	Cell-Cell communication	2	133	0.00903471	0.305278	0.305278	2	60	0.00453549	9606	Homo sapiens	TYROBP;FYB		R-HSA-210274;R-HSA-391151
R-HSA-212300	PRC2 methylates histones and DNA	1	44	0.00298893	0.308013	0.308013	2	4	0.000302366	9606	Homo sapiens	DNMT1		R-HSA-212222;R-HSA-212269
R-HSA-3899300	SUMOylation of transcription cofactors	1	44	0.00298893	0.308013	0.308013	1	27	0.00204097	9606	Homo sapiens	EP300		R-HSA-3899291
R-HSA-199418	Negative regulation of the PI3K/AKT network	2	137	0.00930643	0.317542	0.317542	1	10	0.000755915	9606	Homo sapiens	PDGFRA;RAC2		R-HSA-2316434
R-HSA-114608	Platelet degranulation	2	137	0.00930643	0.317542	0.317542	1	11	0.000831507	9606	Homo sapiens	SRGN;VWF		R-HSA-481007
R-HSA-2219528	PI3K/AKT Signaling in Cancer	2	137	0.00930643	0.317542	0.317542	1	21	0.00158742	9606	Homo sapiens	PDGFRA;RAC2		R-HSA-2400009
R-HSA-975576	N-glycan antennae elongation in the medial/trans-Golgi	1	46	0.00312479	0.319516	0.319516	1	14	0.00105828	9606	Homo sapiens	ST6GAL1		R-HSA-975902
R-HSA-212165	Epigenetic regulation of gene expression	2	139	0.00944229	0.323656	0.323656	9	34	0.00257011	9606	Homo sapiens	DNMT1;EP300		R-HSA-5334160;R-HSA-5250930;R-HSA-5334151;R-HSA-427409;R-HSA-5250938;R-HSA-5227490;R-HSA-212222;R-HSA-433672;R-HSA-212269
R-HSA-977606	Regulation of Complement cascade	2	139	0.00944229	0.323656	0.323656	3	42	0.00317484	9606	Homo sapiens	C1QB;IGLL1		R-HSA-9021306;R-HSA-8852481;R-HSA-8852266
R-HSA-3371568	Attenuation phase	1	47	0.00319272	0.325196	0.325196	1	5	0.000377958	9606	Homo sapiens	EP300		R-HSA-3371554
R-HSA-9664323	FCGR3A-mediated IL10 synthesis	2	141	0.00957815	0.329757	0.329757	9	20	0.00151183	9606	Homo sapiens	IGLL1;CD3D		R-HSA-9664275;R-HSA-9664273;R-HSA-9664278;R-HSA-9664261;R-HSA-9664271;R-HSA-9664270;R-HSA-9664397;R-HSA-9664285;R-HSA-9664268
R-HSA-8853884	Transcriptional Regulation by VENTX	1	48	0.00326065	0.330829	0.330829	1	13	0.00098269	9606	Homo sapiens	UBE2C		R-HSA-3790130
R-HSA-9664424	Cell recruitment (pro-inflammatory response)	1	48	0.00326065	0.330829	0.330829	1	23	0.0017386	9606	Homo sapiens	CTSG		R-HSA-448678
R-HSA-9660826	Purinergic signaling in leishmaniasis infection	1	48	0.00326065	0.330829	0.330829	1	23	0.0017386	9606	Homo sapiens	CTSG		R-HSA-448678
R-HSA-9656223	Signaling by RAF1 mutants	1	49	0.00332858	0.336415	0.336415	4	7	0.000529141	9606	Homo sapiens	VWF		R-HSA-9656211;R-HSA-9656209;R-HSA-9656215;R-HSA-9656214
R-HSA-381676	Glucagon-like Peptide-1 (GLP1) regulates insulin secretion	1	49	0.00332858	0.336415	0.336415	2	11	0.000831507	9606	Homo sapiens	GCG		R-HSA-381612;R-HSA-381706
R-HSA-3214841	PKMTs methylate histone lysines	1	49	0.00332858	0.336415	0.336415	1	22	0.00166301	9606	Homo sapiens	EVI1		R-HSA-5634802
R-HSA-76005	Response to elevated platelet cytosolic Ca2+	2	144	0.00978194	0.338881	0.338881	1	14	0.00105828	9606	Homo sapiens	SRGN;VWF		R-HSA-481007
R-HSA-4615885	SUMOylation of DNA replication proteins	1	50	0.00339651	0.341955	0.341955	3	8	0.000604732	9606	Homo sapiens	TOP2A		R-HSA-4641350;R-HSA-5228525;R-HSA-4641342
R-HSA-9637690	Response of Mtb to phagocytosis	1	51	0.00346444	0.347449	0.347449	1	30	0.00226775	9606	Homo sapiens	CTSG		R-HSA-9635424
R-HSA-6802948	Signaling by high-kinase activity BRAF mutants	1	52	0.00353237	0.352897	0.352897	4	6	0.000453549	9606	Homo sapiens	VWF		R-HSA-6802912;R-HSA-6802911;R-HSA-6802910;R-HSA-6803227
R-HSA-5683826	Surfactant metabolism	1	52	0.00353237	0.352897	0.352897	1	29	0.00219215	9606	Homo sapiens	CECR1		R-HSA-5693346
R-HSA-8864260	Transcriptional regulation by the AP-2 (TFAP2) family of transcription factors	1	52	0.00353237	0.352897	0.352897	1	44	0.00332603	9606	Homo sapiens	EP300		R-HSA-8864307
R-HSA-2172127	DAP12 interactions	1	53	0.0036003	0.358301	0.358301	26	33	0.00249452	9606	Homo sapiens	TYROBP		R-HSA-2424484;R-HSA-2424486;R-HSA-2424487;R-HSA-2424480;R-HSA-210309;R-HSA-2424482;R-HSA-2130151;R-HSA-2395439;R-HSA-2272753;R-HSA-2396594;R-HSA-210271;R-HSA-210274;R-HSA-210273;R-HSA-2426566;R-HSA-2426569;R-HSA-2395412;R-HSA-210289;R-HSA-210295;R-HSA-210292;R-HSA-210298;R-HSA-2272795;R-HSA-2172123;R-HSA-2395801;R-HSA-2272668;R-HSA-210300;R-HSA-2172126
R-HSA-9649948	Signaling downstream of RAS mutants	1	54	0.00366823	0.36366	0.36366	4	7	0.000529141	9606	Homo sapiens	VWF		R-HSA-6803233;R-HSA-6802926;R-HSA-6802925;R-HSA-6802922
R-HSA-6802946	Signaling by moderate kinase activity BRAF mutants	1	54	0.00366823	0.36366	0.36366	4	7	0.000529141	9606	Homo sapiens	VWF		R-HSA-6802919;R-HSA-6802914;R-HSA-6803230;R-HSA-6802921
R-HSA-6802949	Signaling by RAS mutants	1	54	0.00366823	0.36366	0.36366	4	9	0.000680324	9606	Homo sapiens	VWF		R-HSA-6803233;R-HSA-6802926;R-HSA-6802925;R-HSA-6802922
R-HSA-174113	SCF-beta-TrCP mediated degradation of Emi1	1	55	0.00373616	0.368974	0.368974	3	3	0.000226775	9606	Homo sapiens	CDC20		R-HSA-174209;R-HSA-174203;R-HSA-174159
R-HSA-6802955	Paradoxical activation of RAF signaling by kinase inactive BRAF	1	55	0.00373616	0.368974	0.368974	4	7	0.000529141	9606	Homo sapiens	VWF		R-HSA-6802918;R-HSA-6803234;R-HSA-6802943;R-HSA-6802942
R-HSA-3560782	Diseases associated with glycosaminoglycan metabolism	1	55	0.00373616	0.368974	0.368974	7	29	0.00219215	9606	Homo sapiens	DCN		R-HSA-3636919;R-HSA-3595175;R-HSA-3560804;R-HSA-3560802;R-HSA-3595178;R-HSA-4420365;R-HSA-3595176
R-HSA-3928665	EPH-ephrin mediated repulsion of cells	1	55	0.00373616	0.368974	0.368974	1	9	0.000680324	9606	Homo sapiens	MMP9		R-HSA-3928657
R-HSA-445355	Smooth Muscle Contraction	1	55	0.00373616	0.368974	0.368974	1	11	0.000831507	9606	Homo sapiens	ANXA1		R-HSA-5263628
R-HSA-3247509	Chromatin modifying enzymes	3	260	0.0176618	0.370286	0.370286	4	85	0.00642528	9606	Homo sapiens	ARID5B;EVI1;EP300		R-HSA-4724284;R-HSA-5634802;R-HSA-3662335;R-HSA-5661115
R-HSA-4839726	Chromatin organization	3	260	0.0176618	0.370286	0.370286	4	85	0.00642528	9606	Homo sapiens	ARID5B;EVI1;EP300		R-HSA-4724284;R-HSA-5634802;R-HSA-3662335;R-HSA-5661115
R-HSA-381119	Unfolded Protein Response (UPR)	2	155	0.0105292	0.371988	0.371988	1	94	0.0071056	9606	Homo sapiens	CCL2		R-HSA-1791056
R-HSA-8878171	Transcriptional regulation by RUNX1	3	261	0.0177298	0.372553	0.372553	16	132	0.00997808	9606	Homo sapiens	MYB;EP300		R-HSA-8936616;R-HSA-8937097;R-HSA-8956586;R-HSA-8878050;R-HSA-8937037;R-HSA-8936621;R-HSA-8956608;R-HSA-8936481;R-HSA-8936995;R-HSA-8878056;R-HSA-8937016;R-HSA-8937050;R-HSA-8935740;R-HSA-8936979;R-HSA-8935731;R-HSA-8936628
R-HSA-6781823	Formation of TC-NER Pre-Incision Complex	1	56	0.00380409	0.374244	0.374244	2	7	0.000529141	9606	Homo sapiens	EP300		R-HSA-6782069;R-HSA-6782004
R-HSA-9031628	NGF-stimulated transcription	1	56	0.00380409	0.374244	0.374244	4	37	0.00279689	9606	Homo sapiens	EP300		R-HSA-9620723;R-HSA-9613460;R-HSA-9613451;R-HSA-9620717
R-HSA-166658	Complement cascade	2	156	0.0105971	0.374968	0.374968	7	71	0.005367	9606	Homo sapiens	C1QB;IGLL1		R-HSA-166753;R-HSA-9021306;R-HSA-8852481;R-HSA-173626;R-HSA-166792;R-HSA-173631;R-HSA-8852266
R-HSA-9664422	FCGR3A-mediated phagocytosis	2	157	0.010665	0.377941	0.377941	12	27	0.00204097	9606	Homo sapiens	IGLL1;CD3D		R-HSA-9664275;R-HSA-9666435;R-HSA-9666433;R-HSA-9664273;R-HSA-9664406;R-HSA-9664261;R-HSA-9666426;R-HSA-9666458;R-HSA-9666425;R-HSA-9666430;R-HSA-9664397;R-HSA-9666428
R-HSA-9664407	Parasite infection	2	157	0.010665	0.377941	0.377941	12	27	0.00204097	9606	Homo sapiens	IGLL1;CD3D		R-HSA-9664275;R-HSA-9666435;R-HSA-9666433;R-HSA-9664273;R-HSA-9664406;R-HSA-9664261;R-HSA-9666426;R-HSA-9666458;R-HSA-9666425;R-HSA-9666430;R-HSA-9664397;R-HSA-9666428
R-HSA-9664417	Leishmania phagocytosis	2	157	0.010665	0.377941	0.377941	12	27	0.00204097	9606	Homo sapiens	IGLL1;CD3D		R-HSA-9664275;R-HSA-9666435;R-HSA-9666433;R-HSA-9664273;R-HSA-9664406;R-HSA-9664261;R-HSA-9666426;R-HSA-9666458;R-HSA-9666425;R-HSA-9666430;R-HSA-9664397;R-HSA-9666428
R-HSA-2122947	NOTCH1 Intracellular Domain Regulates Transcription	1	57	0.00387202	0.379471	0.379471	11	18	0.00136065	9606	Homo sapiens	EP300		R-HSA-4396371;R-HSA-1980078;R-HSA-1980047;R-HSA-1912393;R-HSA-1912394;R-HSA-4396347;R-HSA-4396379;R-HSA-1912391;R-HSA-1980067;R-HSA-4396382;R-HSA-1980065
R-HSA-8941858	Regulation of RUNX3 expression and activity	1	57	0.00387202	0.379471	0.379471	1	9	0.000680324	9606	Homo sapiens	EP300		R-HSA-8952419
R-HSA-2453902	The canonical retinoid cycle in rods (twilight vision)	1	57	0.00387202	0.379471	0.379471	1	25	0.00188979	9606	Homo sapiens	DHRS9		R-HSA-2454081
R-HSA-194840	Rho GTPase cycle	2	160	0.0108688	0.386826	0.386826	5	12	0.000907098	9606	Homo sapiens	RAC2		R-HSA-194913;R-HSA-194854;R-HSA-194922;R-HSA-195146;R-HSA-194894
R-HSA-3371571	HSF1-dependent transactivation	1	59	0.00400788	0.389795	0.389795	1	8	0.000604732	9606	Homo sapiens	EP300		R-HSA-3371554
R-HSA-4085001	Sialic acid metabolism	1	60	0.00407581	0.394892	0.394892	1	21	0.00158742	9606	Homo sapiens	ST6GAL1		R-HSA-4085033
R-HSA-140877	Formation of Fibrin Clot (Clotting Cascade)	1	61	0.00414374	0.399948	0.399948	2	61	0.00461108	9606	Homo sapiens	VWF		R-HSA-158118;R-HSA-158137
R-HSA-5250924	B-WICH complex positively regulates rRNA expression	1	62	0.00421167	0.404962	0.404962	2	3	0.000226775	9606	Homo sapiens	EP300		R-HSA-5250930;R-HSA-5250938
R-HSA-174084	Autodegradation of Cdh1 by Cdh1:APC/C	1	64	0.00434753	0.414865	0.414865	2	2	0.000151183	9606	Homo sapiens	UBE2C		R-HSA-174058;R-HSA-174057
R-HSA-1483166	Synthesis of PA	1	65	0.00441546	0.419755	0.419755	2	17	0.00128506	9606	Homo sapiens	PLA2G2A		R-HSA-1482679;R-HSA-1602446
R-HSA-6791312	TP53 Regulates Transcription of Cell Cycle Genes	1	65	0.00441546	0.419755	0.419755	2	42	0.00317484	9606	Homo sapiens	EP300		R-HSA-3215152;R-HSA-3215144
R-HSA-3299685	Detoxification of Reactive Oxygen Species	1	65	0.00441546	0.419755	0.419755	1	34	0.00257011	9606	Homo sapiens	GPX2		R-HSA-3341277
R-HSA-6782210	Gap-filling DNA repair synthesis and ligation in TC-NER	1	66	0.00448339	0.424604	0.424604	2	2	0.000151183	9606	Homo sapiens	EP300		R-HSA-6782227;R-HSA-6782208
R-HSA-5674135	MAP2K and MAPK activation	1	66	0.00448339	0.424604	0.424604	8	12	0.000907098	9606	Homo sapiens	VWF		R-HSA-9657603;R-HSA-5672980;R-HSA-5672978;R-HSA-9657606;R-HSA-5672972;R-HSA-5672973;R-HSA-9657608;R-HSA-9657599
R-HSA-1433557	Signaling by SCF-KIT	1	66	0.00448339	0.424604	0.424604	1	39	0.00294807	9606	Homo sapiens	MMP9		R-HSA-1433374
R-HSA-453279	Mitotic G1 phase and G1/S transition	2	173	0.0117519	0.424663	0.424663	2	99	0.00748356	9606	Homo sapiens	TOP2A		R-HSA-8964475;R-HSA-8964531
R-HSA-201722	Formation of the beta-catenin:TCF transactivating complex	1	67	0.00455132	0.429413	0.429413	1	13	0.00098269	9606	Homo sapiens	EP300		R-HSA-3322427
R-HSA-186712	Regulation of beta-cell development	1	67	0.00455132	0.429413	0.429413	1	26	0.00196538	9606	Homo sapiens	EP300		R-HSA-1980047
R-HSA-2871837	FCERI mediated NF-kB activation	2	175	0.0118878	0.430379	0.430379	1	19	0.00143624	9606	Homo sapiens	FCER1G;IGLL1		R-HSA-2730882
R-HSA-5688426	Deubiquitination	3	288	0.0195639	0.432997	0.432997	3	77	0.00582055	9606	Homo sapiens	CDC20;KIAA1324;EP300		R-HSA-5691381;R-HSA-5696958;R-HSA-5696600
R-HSA-6782135	Dual incision in TC-NER	1	68	0.00461925	0.434183	0.434183	7	7	0.000529141	9606	Homo sapiens	EP300		R-HSA-6782211;R-HSA-6782131;R-HSA-9684118;R-HSA-6782224;R-HSA-6782141;R-HSA-6782204;R-HSA-6782138
R-HSA-9658195	Leishmania infection	4	403	0.0273759	0.435579	0.435579	19	95	0.00718119	9606	Homo sapiens	IGLL1;GCG;CTSG;CD3D		R-HSA-9664275;R-HSA-448678;R-HSA-9664273;R-HSA-9664406;R-HSA-9664278;R-HSA-9666426;R-HSA-9666458;R-HSA-9666425;R-HSA-9660824;R-HSA-9666430;R-HSA-9664285;R-HSA-9666428;R-HSA-9666435;R-HSA-9666433;R-HSA-9664261;R-HSA-9664271;R-HSA-9664270;R-HSA-9664397;R-HSA-9664268
R-HSA-8943724	Regulation of PTEN gene transcription	1	70	0.00475511	0.443603	0.443603	3	15	0.00113387	9606	Homo sapiens	EVI1		R-HSA-8944104;R-HSA-8943817;R-HSA-8943811
R-HSA-9006927	Signaling by Non-Receptor Tyrosine Kinases	1	71	0.00482304	0.448255	0.448255	6	53	0.00400635	9606	Homo sapiens	GPNMB		R-HSA-8857555;R-HSA-8857583;R-HSA-8857549;R-HSA-8857565;R-HSA-9634702;R-HSA-8857577
R-HSA-8848021	Signaling by PTK6	1	71	0.00482304	0.448255	0.448255	6	53	0.00400635	9606	Homo sapiens	GPNMB		R-HSA-8857555;R-HSA-8857583;R-HSA-8857549;R-HSA-8857565;R-HSA-9634702;R-HSA-8857577
R-HSA-1630316	Glycosaminoglycan metabolism	2	182	0.0123633	0.45015	0.45015	24	88	0.00665205	9606	Homo sapiens	CD44;DCN		R-HSA-2022911;R-HSA-1971487;R-HSA-1889981;R-HSA-1793176;R-HSA-9638064;R-HSA-1971482;R-HSA-2018682;R-HSA-1971483;R-HSA-1889978;R-HSA-2065233;R-HSA-1878002;R-HSA-2022065;R-HSA-9632034;R-HSA-2022063;R-HSA-2022061;R-HSA-9632033;R-HSA-2160915;R-HSA-2160884;R-HSA-2022056;R-HSA-2022052;R-HSA-2160892;R-HSA-2018659;R-HSA-1971491;R-HSA-1889955
R-HSA-9662851	Anti-inflammatory response favouring Leishmania parasite infection	3	297	0.0201753	0.452709	0.452709	10	40	0.00302366	9606	Homo sapiens	IGLL1;GCG;CD3D		R-HSA-9664275;R-HSA-9664273;R-HSA-9664278;R-HSA-9664261;R-HSA-9660824;R-HSA-9664271;R-HSA-9664270;R-HSA-9664397;R-HSA-9664285;R-HSA-9664268
R-HSA-9664433	Leishmania parasite growth and survival	3	297	0.0201753	0.452709	0.452709	10	40	0.00302366	9606	Homo sapiens	IGLL1;GCG;CD3D		R-HSA-9664275;R-HSA-9664273;R-HSA-9664278;R-HSA-9664261;R-HSA-9660824;R-HSA-9664271;R-HSA-9664270;R-HSA-9664397;R-HSA-9664285;R-HSA-9664268
R-HSA-5690714	CD22 mediated BCR regulation	1	72	0.00489097	0.452868	0.452868	3	4	0.000302366	9606	Homo sapiens	IGLL1		R-HSA-5690740;R-HSA-5690702;R-HSA-5690701
R-HSA-5362517	Signaling by Retinoic Acid	1	72	0.00489097	0.452868	0.452868	1	21	0.00158742	9606	Homo sapiens	DHRS9		R-HSA-5362518
R-HSA-373755	Semaphorin interactions	1	72	0.00489097	0.452868	0.452868	1	41	0.00309925	9606	Homo sapiens	TYROBP		R-HSA-416725
R-HSA-5663202	Diseases of signal transduction by growth factor receptors and second messengers	5	529	0.0359351	0.454114	0.454114	66	448	0.033865	9606	Homo sapiens	PDGFRA;VWF;RAC2;EP300;DLL1		R-HSA-6802919;R-HSA-9656211;R-HSA-6802918;R-HSA-9656209;R-HSA-9656215;R-HSA-2220964;R-HSA-6802914;R-HSA-9656214;R-HSA-2220966;R-HSA-6802912;R-HSA-6802926;R-HSA-2220971;R-HSA-6802925;R-HSA-9674398;R-HSA-6802922;R-HSA-9674397;R-HSA-6802921;R-HSA-6802935;R-HSA-2220976;R-HSA-6802934;R-HSA-2220979;R-HSA-6802933;R-HSA-6802932;R-HSA-2220981;R-HSA-2220985;R-HSA-6802943;R-HSA-6802942;R-HSA-2900748;R-HSA-9…
R-HSA-6802952	Signaling by BRAF and RAF fusions	1	73	0.0049589	0.457443	0.457443	4	5	0.000377958	9606	Homo sapiens	VWF		R-HSA-6802935;R-HSA-6802934;R-HSA-6802933;R-HSA-6802932
R-HSA-1793185	Chondroitin sulfate/dermatan sulfate metabolism	1	73	0.0049589	0.457443	0.457443	21	28	0.00211656	9606	Homo sapiens	DCN		R-HSA-2022911;R-HSA-1971487;R-HSA-1889981;R-HSA-1793176;R-HSA-9638064;R-HSA-1971482;R-HSA-2018682;R-HSA-1971483;R-HSA-1889978;R-HSA-2065233;R-HSA-1878002;R-HSA-2022065;R-HSA-9632034;R-HSA-2022063;R-HSA-2022061;R-HSA-9632033;R-HSA-2022056;R-HSA-2022052;R-HSA-2018659;R-HSA-1971491;R-HSA-1889955
R-HSA-9683701	Translation of structural proteins	1	73	0.0049589	0.457443	0.457443	1	37	0.00279689	9606	Homo sapiens	ST6GAL1		R-HSA-9683769
R-HSA-69017	CDK-mediated phosphorylation and removal of Cdc6	1	75	0.00509476	0.466479	0.466479	1	4	0.000302366	9606	Homo sapiens	UBE2C		R-HSA-69015
R-HSA-8936459	RUNX1 regulates genes involved in megakaryocyte differentiation and platelet function	1	78	0.00529855	0.479755	0.479755	12	33	0.00249452	9606	Homo sapiens	EP300		R-HSA-8936616;R-HSA-8937016;R-HSA-8937097;R-HSA-8937050;R-HSA-8935740;R-HSA-8937037;R-HSA-8936621;R-HSA-8936481;R-HSA-8936979;R-HSA-8936995;R-HSA-8935731;R-HSA-8936628
R-HSA-1834949	Cytosolic sensors of pathogen-associated DNA	1	78	0.00529855	0.479755	0.479755	1	49	0.00370398	9606	Homo sapiens	EP300		R-HSA-3134883
R-HSA-2029480	Fcgamma receptor (FCGR) dependent phagocytosis	2	193	0.0131105	0.480427	0.480427	17	42	0.00317484	9606	Homo sapiens	IGLL1;CD3D		R-HSA-2197697;R-HSA-2029467;R-HSA-2029272;R-HSA-2029273;R-HSA-2029270;R-HSA-2029271;R-HSA-1861621;R-HSA-2029268;R-HSA-2029458;R-HSA-2029459;R-HSA-2029457;R-HSA-2029455;R-HSA-2029452;R-HSA-2029453;R-HSA-2029451;R-HSA-2029449;R-HSA-2029476
R-HSA-983231	Factors involved in megakaryocyte development and platelet production	2	194	0.0131785	0.48313	0.48313	2	43	0.00325043	9606	Homo sapiens	MYB;RAC2		R-HSA-992696;R-HSA-994034
R-HSA-2467813	Separation of Sister Chromatids	2	195	0.0132464	0.485824	0.485824	5	8	0.000604732	9606	Homo sapiens	CDC20;UBE2C		R-HSA-174144;R-HSA-2467809;R-HSA-2467811;R-HSA-174202;R-HSA-174121
R-HSA-427413	NoRC negatively regulates rRNA expression	1	80	0.00543441	0.488422	0.488422	3	7	0.000529141	9606	Homo sapiens	DNMT1		R-HSA-427409;R-HSA-5227490;R-HSA-433672
R-HSA-5250913	Positive epigenetic regulation of rRNA expression	1	80	0.00543441	0.488422	0.488422	2	7	0.000529141	9606	Homo sapiens	EP300		R-HSA-5250930;R-HSA-5250938
R-HSA-198725	Nuclear Events (kinase and transcription factor activation)	1	80	0.00543441	0.488422	0.488422	4	48	0.00362839	9606	Homo sapiens	EP300		R-HSA-9620723;R-HSA-9613460;R-HSA-9613451;R-HSA-9620717
R-HSA-1222556	ROS and RNS production in phagocytes	1	82	0.00557027	0.496947	0.496947	1	45	0.00340162	9606	Homo sapiens	RAC2		R-HSA-6789092
R-HSA-1257604	PIP3 activates AKT signaling	3	319	0.0216697	0.499657	0.499657	5	86	0.00650087	9606	Homo sapiens	PDGFRA;RAC2;EVI1		R-HSA-8944104;R-HSA-2316434;R-HSA-8943817;R-HSA-8943811;R-HSA-114542
R-HSA-8852135	Protein ubiquitination	1	84	0.00570613	0.50533	0.50533	2	32	0.00241893	9606	Homo sapiens	UBE2C		R-HSA-8852130;R-HSA-8852129
R-HSA-6781827	Transcription-Coupled Nucleotide Excision Repair (TC-NER)	1	85	0.00577406	0.50947	0.50947	12	17	0.00128506	9606	Homo sapiens	EP300		R-HSA-6782069;R-HSA-6782004;R-HSA-6782211;R-HSA-6782131;R-HSA-6782227;R-HSA-9684118;R-HSA-6782224;R-HSA-6782208;R-HSA-6782141;R-HSA-6782204;R-HSA-6782138;R-HSA-6782234
R-HSA-1234174	Cellular response to hypoxia	1	85	0.00577406	0.50947	0.50947	4	20	0.00151183	9606	Homo sapiens	EP300		R-HSA-1234167;R-HSA-1235035;R-HSA-1235070;R-HSA-1235037
R-HSA-418594	G alpha (i) signalling events	5	565	0.0383805	0.511835	0.511835	11	165	0.0124726	9606	Homo sapiens	ANXA1;DHRS9;SST;PPP1R1B;EVI1		R-HSA-180038;R-HSA-2454081;R-HSA-749454;R-HSA-177284;R-HSA-201787;R-HSA-177275;R-HSA-749456;R-HSA-180073;R-HSA-380073;R-HSA-201790;R-HSA-180047
R-HSA-5689880	Ub-specific processing proteases	2	206	0.0139936	0.514879	0.514879	2	40	0.00302366	9606	Homo sapiens	CDC20;KIAA1324		R-HSA-5696958;R-HSA-5696600
R-HSA-1638091	Heparan sulfate/heparin (HS-GAG) metabolism	1	88	0.00597785	0.521683	0.521683	5	33	0.00249452	9606	Homo sapiens	DCN		R-HSA-1889981;R-HSA-9638064;R-HSA-1889978;R-HSA-1878002;R-HSA-1889955
R-HSA-5654738	Signaling by FGFR2	1	88	0.00597785	0.521683	0.521683	3	46	0.00347721	9606	Homo sapiens	TIA1		R-HSA-6803527;R-HSA-6803838;R-HSA-6803836
R-HSA-977225	Amyloid fiber formation	1	88	0.00597785	0.521683	0.521683	2	33	0.00249452	9606	Homo sapiens	LYZ		R-HSA-976734;R-HSA-977136
R-HSA-5250941	Negative epigenetic regulation of rRNA expression	1	89	0.00604578	0.525687	0.525687	3	12	0.000907098	9606	Homo sapiens	DNMT1		R-HSA-427409;R-HSA-5227490;R-HSA-433672
R-HSA-1912408	Pre-NOTCH Transcription and Translation	1	89	0.00604578	0.525687	0.525687	3	28	0.00211656	9606	Homo sapiens	EP300		R-HSA-1912415;R-HSA-9017835;R-HSA-1912416
R-HSA-9694635	Translation of structural proteins	1	90	0.00611372	0.529658	0.529658	2	40	0.00302366	9606	Homo sapiens	ST6GAL1		R-HSA-9697018;R-HSA-9694718
R-HSA-2559582	Senescence-Associated Secretory Phenotype (SASP)	1	91	0.00618165	0.533596	0.533596	6	22	0.00166301	9606	Homo sapiens	UBE2C		R-HSA-3790137;R-HSA-3788705;R-HSA-3790130;R-HSA-3788725;R-HSA-3788724;R-HSA-3788708
R-HSA-9013694	Signaling by NOTCH4	1	92	0.00624958	0.537501	0.537501	1	20	0.00151183	9606	Homo sapiens	EP300		R-HSA-9604664
R-HSA-5653656	Vesicle-mediated transport	7	825	0.0560424	0.538165	0.538165	18	252	0.0190491	9606	Homo sapiens	COL3A1;COL1A2;FNBP1;IGLL1;IL7R;CD3D		R-HSA-8868071;R-HSA-8868230;R-HSA-8866277;R-HSA-3221843;R-HSA-8867756;R-HSA-8868236;R-HSA-8868651;R-HSA-8867754;R-HSA-8868072;R-HSA-8868648;R-HSA-8868661;R-HSA-8868660;R-HSA-8868659;R-HSA-8868658;R-HSA-8869438;R-HSA-8871194;R-HSA-2203516;R-HSA-8871193
R-HSA-69052	Switching of origins to a post-replicative state	1	93	0.00631751	0.541373	0.541373	1	9	0.000680324	9606	Homo sapiens	UBE2C		R-HSA-69015
R-HSA-450531	Regulation of mRNA stability by proteins that bind AU-rich elements	1	93	0.00631751	0.541373	0.541373	1	26	0.00196538	9606	Homo sapiens	ENPP2		R-HSA-450595
R-HSA-422475	Axon guidance	5	586	0.0398071	0.544385	0.544385	4	298	0.0225263	9606	Homo sapiens	COL3A1;TYROBP;COL6A3;CD24;MMP9		R-HSA-416725;R-HSA-437234;R-HSA-375151;R-HSA-3928657
R-HSA-141424	Amplification of signal from the kinetochores	1	94	0.00638544	0.545213	0.545213	4	4	0.000302366	9606	Homo sapiens	CDC20		R-HSA-141409;R-HSA-141431;R-HSA-141422;R-HSA-141439
R-HSA-141444	Amplification of signal from unattached kinetochores via a MAD2 inhibitory signal	1	94	0.00638544	0.545213	0.545213	4	4	0.000302366	9606	Homo sapiens	CDC20		R-HSA-141409;R-HSA-141431;R-HSA-141422;R-HSA-141439
R-HSA-69278	Cell Cycle, Mitotic	5	596	0.0404864	0.559534	0.559534	50	350	0.026457	9606	Homo sapiens	TOP2A;CDC20;UBE2C;EP300		R-HSA-174209;R-HSA-375302;R-HSA-174088;R-HSA-1638803;R-HSA-174227;R-HSA-174224;R-HSA-69015;R-HSA-174235;R-HSA-174104;R-HSA-2468287;R-HSA-174105;R-HSA-174238;R-HSA-188191;R-HSA-174119;R-HSA-174122;R-HSA-9686969;R-HSA-174120;R-HSA-174121;R-HSA-174255;R-HSA-174132;R-HSA-174139;R-HSA-8964531;R-HSA-1638821;R-HSA-174144;R-HSA-2467809;R-HSA-2467811;R-HSA-174159;R-HSA-174157;R-HSA-179410;R-HSA-188371;R-H…
R-HSA-397014	Muscle contraction	2	224	0.0152164	0.560054	0.560054	5	42	0.00317484	9606	Homo sapiens	ANXA1;ENPP2		R-HSA-390597;R-HSA-390598;R-HSA-390593;R-HSA-390595;R-HSA-5263628
R-HSA-174824	Plasma lipoprotein assembly, remodeling, and clearance	1	98	0.00665716	0.560258	0.560258	6	84	0.00634969	9606	Homo sapiens	ABCA1		R-HSA-216723;R-HSA-5682103;R-HSA-5682084;R-HSA-5682101;R-HSA-216727;R-HSA-216757
R-HSA-373076	Class A/1 (Rhodopsin-like receptors)	4	475	0.0322668	0.563547	0.563547	5	158	0.0119435	9606	Homo sapiens	ANXA1;SST;EVI1;CCL2		R-HSA-374758;R-HSA-443986;R-HSA-373071;R-HSA-444476;R-HSA-391913
R-HSA-373080	Class B/2 (Secretin family receptors)	1	99	0.00672509	0.563942	0.563942	3	20	0.00151183	9606	Homo sapiens	GCG		R-HSA-381612;R-HSA-163625;R-HSA-420123
R-HSA-5619084	ABC transporter disorders	1	99	0.00672509	0.563942	0.563942	1	22	0.00166301	9606	Homo sapiens	ABCA1		R-HSA-5682111
R-HSA-4086400	PCP/CE pathway	1	99	0.00672509	0.563942	0.563942	1	24	0.0018142	9606	Homo sapiens	RAC2		R-HSA-3858475
R-HSA-6802957	Oncogenic MAPK signaling	1	101	0.00686095	0.571217	0.571217	24	46	0.00347721	9606	Homo sapiens	VWF		R-HSA-6802919;R-HSA-9656211;R-HSA-6802918;R-HSA-9656209;R-HSA-9656215;R-HSA-6802914;R-HSA-6803234;R-HSA-9656214;R-HSA-6803233;R-HSA-6802912;R-HSA-6802926;R-HSA-6802925;R-HSA-6802922;R-HSA-6802921;R-HSA-6802935;R-HSA-6802934;R-HSA-6802933;R-HSA-6802932;R-HSA-6802911;R-HSA-6802943;R-HSA-6802910;R-HSA-6803230;R-HSA-6802942;R-HSA-6803227
R-HSA-2682334	EPH-Ephrin signaling	1	101	0.00686095	0.571217	0.571217	1	56	0.00423312	9606	Homo sapiens	MMP9		R-HSA-3928657
R-HSA-983695	Antigen activates B Cell Receptor (BCR) leading to generation of second messengers	1	103	0.00699681	0.578372	0.578372	10	25	0.00188979	9606	Homo sapiens	IGLL1		R-HSA-9606162;R-HSA-9606163;R-HSA-983709;R-HSA-983707;R-HSA-9606151;R-HSA-983703;R-HSA-1112666;R-HSA-983700;R-HSA-9606159;R-HSA-983696
R-HSA-400253	Circadian Clock	1	104	0.00706474	0.581905	0.581905	10	59	0.0044599	9606	Homo sapiens	EP300		R-HSA-400342;R-HSA-1368087;R-HSA-1368081;R-HSA-1368065;R-HSA-5663264;R-HSA-1801587;R-HSA-5663246;R-HSA-5663293;R-HSA-549475;R-HSA-5663273
R-HSA-2454202	Fc epsilon receptor (FCERI) signaling	2	235	0.0159636	0.586167	0.586167	12	63	0.00476226	9606	Homo sapiens	FCER1G;IGLL1		R-HSA-2730888;R-HSA-2730843;R-HSA-2454208;R-HSA-2454192;R-HSA-2730860;R-HSA-2454240;R-HSA-2730833;R-HSA-2730851;R-HSA-2454239;R-HSA-2730882;R-HSA-2730884;R-HSA-2730886
R-HSA-2168880	Scavenging of heme from plasma	1	106	0.0072006	0.588883	0.588883	1	12	0.000907098	9606	Homo sapiens	IGLL1		R-HSA-2203516
R-HSA-422356	Regulation of insulin secretion	1	106	0.0072006	0.588883	0.588883	2	34	0.00257011	9606	Homo sapiens	GCG		R-HSA-381612;R-HSA-381706
R-HSA-190236	Signaling by FGFR	1	107	0.00726853	0.592329	0.592329	3	142	0.010734	9606	Homo sapiens	TIA1		R-HSA-6803527;R-HSA-6803838;R-HSA-6803836
R-HSA-9006925	Intracellular signaling by second messengers	3	366	0.0248624	0.592623	0.592623	5	114	0.00861743	9606	Homo sapiens	PDGFRA;RAC2;EVI1		R-HSA-8944104;R-HSA-2316434;R-HSA-8943817;R-HSA-8943811;R-HSA-114542
R-HSA-381340	Transcriptional regulation of white adipocyte differentiation	1	108	0.00733646	0.595746	0.595746	10	18	0.00136065	9606	Homo sapiens	EP300		R-HSA-1183058;R-HSA-560472;R-HSA-560473;R-HSA-560491;R-HSA-560493;R-HSA-560510;R-HSA-381309;R-HSA-1183003;R-HSA-560498;R-HSA-560517
R-HSA-9675108	Nervous system development	5	622	0.0422526	0.597735	0.597735	4	324	0.0244916	9606	Homo sapiens	COL3A1;TYROBP;COL6A3;CD24;MMP9		R-HSA-416725;R-HSA-437234;R-HSA-375151;R-HSA-3928657
R-HSA-8957275	Post-translational protein phosphorylation	1	109	0.00740439	0.599134	0.599134	1	1	7.55915e-05	9606	Homo sapiens	CHGB		R-HSA-8952289
R-HSA-9614085	FOXO-mediated transcription	1	110	0.00747232	0.602494	0.602494	7	85	0.00642528	9606	Homo sapiens	EP300		R-HSA-9620515;R-HSA-9617683;R-HSA-9622579;R-HSA-9617735;R-HSA-9617758;R-HSA-9622604;R-HSA-9622572
R-HSA-3214847	HATs acetylate histones	1	110	0.00747232	0.602494	0.602494	1	15	0.00113387	9606	Homo sapiens	EP300		R-HSA-3662335
R-HSA-9009391	Extra-nuclear estrogen signaling	1	110	0.00747232	0.602494	0.602494	1	38	0.00287248	9606	Homo sapiens	MMP9		R-HSA-9624272
R-HSA-111885	Opioid Signalling	1	112	0.00760818	0.609131	0.609131	7	59	0.0044599	9606	Homo sapiens	PPP1R1B		R-HSA-180038;R-HSA-177284;R-HSA-201787;R-HSA-177275;R-HSA-180073;R-HSA-201790;R-HSA-180047
R-HSA-392499	Metabolism of proteins	19	2363	0.160519	0.610159	0.610159	46	892	0.0674276	9606	Homo sapiens	CPA3;TOP2A;DNMT1;ST6GAL1;UBE2C;GCG;LYZ;CDC20;CECR1;MUC1;MUC2;CEACAM5;KIAA1324;EP300;CCL2;CTSG;CHGB		R-HSA-4641350;R-HSA-4655431;R-HSA-5694487;R-HSA-977228;R-HSA-1964505;R-HSA-913675;R-HSA-1964501;R-HSA-1791056;R-HSA-400459;R-HSA-5696600;R-HSA-976734;R-HSA-975902;R-HSA-914012;R-HSA-383313;R-HSA-914008;R-HSA-2022411;R-HSA-914010;R-HSA-4085033;R-HSA-914005;R-HSA-9023633;R-HSA-2028294;R-HSA-9023632;R-HSA-914006;R-HSA-3899291;R-HSA-977071;R-HSA-381799;R-HSA-5228525;R-HSA-5691381;R-HSA-381798;R-HSA-8…
R-HSA-1912422	Pre-NOTCH Expression and Processing	1	113	0.00767611	0.612409	0.612409	3	38	0.00287248	9606	Homo sapiens	EP300		R-HSA-1912415;R-HSA-9017835;R-HSA-1912416
R-HSA-68882	Mitotic Anaphase	2	249	0.0169146	0.617738	0.617738	5	32	0.00241893	9606	Homo sapiens	CDC20;UBE2C		R-HSA-174144;R-HSA-2467809;R-HSA-2467811;R-HSA-174202;R-HSA-174121
R-HSA-163125	Post-translational modification: synthesis of GPI-anchored proteins	1	115	0.00781197	0.618882	0.618882	1	16	0.00120946	9606	Homo sapiens	CEACAM5		R-HSA-8940388
R-HSA-2555396	Mitotic Metaphase and Anaphase	2	250	0.0169825	0.619922	0.619922	5	33	0.00249452	9606	Homo sapiens	CDC20;UBE2C		R-HSA-174144;R-HSA-2467809;R-HSA-2467811;R-HSA-174202;R-HSA-174121
R-HSA-5617472	Activation of anterior HOX genes in hindbrain development during early embryogenesis	1	116	0.0078799	0.622078	0.622078	11	43	0.00325043	9606	Homo sapiens	EP300		R-HSA-5617877;R-HSA-5617431;R-HSA-5617862;R-HSA-5617859;R-HSA-5617874;R-HSA-5617452;R-HSA-5693644;R-HSA-5617471;R-HSA-5617454;R-HSA-5617896;R-HSA-5617867
R-HSA-5619507	Activation of HOX genes during differentiation	1	116	0.0078799	0.622078	0.622078	11	43	0.00325043	9606	Homo sapiens	EP300		R-HSA-5617877;R-HSA-5617431;R-HSA-5617862;R-HSA-5617859;R-HSA-5617874;R-HSA-5617452;R-HSA-5693644;R-HSA-5617471;R-HSA-5617454;R-HSA-5617896;R-HSA-5617867
R-HSA-8878159	Transcriptional regulation by RUNX3	1	118	0.00801576	0.62839	0.62839	12	47	0.0035528	9606	Homo sapiens	EP300		R-HSA-8951977;R-HSA-1980047;R-HSA-8952058;R-HSA-8878243;R-HSA-8951966;R-HSA-8951951;R-HSA-4396347;R-HSA-8952081;R-HSA-8878237;R-HSA-8878220;R-HSA-8952419;R-HSA-8952101
R-HSA-5696398	Nucleotide Excision Repair	1	119	0.00808369	0.631507	0.631507	12	37	0.00279689	9606	Homo sapiens	EP300		R-HSA-6782069;R-HSA-6782004;R-HSA-6782211;R-HSA-6782131;R-HSA-6782227;R-HSA-9684118;R-HSA-6782224;R-HSA-6782208;R-HSA-6782141;R-HSA-6782204;R-HSA-6782138;R-HSA-6782234
R-HSA-2672351	Stimuli-sensing channels	1	120	0.00815162	0.634598	0.634598	5	28	0.00211656	9606	Homo sapiens	CLCA1		R-HSA-2744361;R-HSA-9659568;R-HSA-5333671;R-HSA-2744242;R-HSA-2684901
R-HSA-157118	Signaling by NOTCH	2	258	0.017526	0.637049	0.637049	30	154	0.0116411	9606	Homo sapiens	EP300;DLL1		R-HSA-1912415;R-HSA-9021451;R-HSA-157632;R-HSA-9021450;R-HSA-9013069;R-HSA-2976551;R-HSA-1980048;R-HSA-4396371;R-HSA-1980047;R-HSA-1912393;R-HSA-1912394;R-HSA-4396379;R-HSA-1980039;R-HSA-1912391;R-HSA-157145;R-HSA-4396382;R-HSA-2976563;R-HSA-9017835;R-HSA-9016751;R-HSA-9604664;R-HSA-9013284;R-HSA-2172172;R-HSA-1980078;R-HSA-1980074;R-HSA-1980138;R-HSA-4396347;R-HSA-1912416;R-HSA-1980067;R-HSA-198…
R-HSA-9648025	EML4 and NUDC in mitotic spindle formation	1	121	0.00821955	0.637664	0.637664	1	5	0.000377958	9606	Homo sapiens	CDC20		R-HSA-9648114
R-HSA-8953854	Metabolism of RNA	6	782	0.0531214	0.641929	0.641929	3	187	0.0141356	9606	Homo sapiens	ENPP2;CD44		R-HSA-450595;R-HSA-428287;R-HSA-428296
R-HSA-5628897	TP53 Regulates Metabolic Genes	1	125	0.00849127	0.649672	0.649672	1	34	0.00257011	9606	Homo sapiens	GPX2		R-HSA-3341277
R-HSA-500792	GPCR ligand binding	5	665	0.0451736	0.656723	0.656723	8	185	0.0139844	9606	Homo sapiens	ANXA1;SST;EVI1;CCL2;GCG		R-HSA-374758;R-HSA-443986;R-HSA-381612;R-HSA-373071;R-HSA-444476;R-HSA-163625;R-HSA-391913;R-HSA-420123
R-HSA-2029485	Role of phospholipids in phagocytosis	1	129	0.00876299	0.661286	0.661286	5	12	0.000907098	9606	Homo sapiens	IGLL1		R-HSA-2029272;R-HSA-2029273;R-HSA-2029270;R-HSA-2029271;R-HSA-2029268
R-HSA-373760	L1CAM interactions	1	130	0.00883092	0.664129	0.664129	1	54	0.00408194	9606	Homo sapiens	CD24		R-HSA-437234
R-HSA-5668914	Diseases of metabolism	3	408	0.0277155	0.6658	0.6658	10	191	0.014438	9606	Homo sapiens	MUC1;MUC2;DCN		R-HSA-3636919;R-HSA-3595175;R-HSA-3560804;R-HSA-6785524;R-HSA-5096537;R-HSA-3560802;R-HSA-5096532;R-HSA-3595178;R-HSA-4420365;R-HSA-3595176
R-HSA-446219	Synthesis of substrates in N-glycan biosythesis	1	131	0.00889885	0.666948	0.666948	1	49	0.00370398	9606	Homo sapiens	ST6GAL1		R-HSA-4085033
R-HSA-162582	Signal Transduction	27	3423	0.232525	0.667385	0.667385	170	2408	0.182024	9606	Homo sapiens	ABCA1;PDGFRA;TIA1;ANXA1;VWF;PLAT;GCG;MMP9;DLL1;CDC20;COL3A1;COL1A2;DHRS9;GPNMB;SST;MYB;PPP1R1B;RAC2;EVI1;COL6A3;EP300;CCL2		R-HSA-9023884;R-HSA-9613460;R-HSA-9008271;R-HSA-5666129;R-HSA-5362518;R-HSA-9018497;R-HSA-3322427;R-HSA-2976551;R-HSA-9018499;R-HSA-1433374;R-HSA-4396371;R-HSA-3858475;R-HSA-9008285;R-HSA-354066;R-HSA-4396379;R-HSA-9613451;R-HSA-6803838;R-HSA-6803836;R-HSA-354073;R-HSA-4396382;R-HSA-420123;R-HSA-9634702;R-HSA-2976563;R-HSA-6803527;R-HSA-354087;R-HSA-194854;R-HSA-9016751;R-HSA-5666160;R-HSA-902955…
R-HSA-69239	Synthesis of DNA	1	133	0.00903471	0.672517	0.672517	1	26	0.00196538	9606	Homo sapiens	UBE2C		R-HSA-69015
R-HSA-2500257	Resolution of Sister Chromatid Cohesion	1	134	0.00910264	0.675267	0.675267	4	8	0.000604732	9606	Homo sapiens	CDC20		R-HSA-2484822;R-HSA-1638803;R-HSA-2468287;R-HSA-1638821
R-HSA-3371556	Cellular response to heat stress	1	135	0.00917057	0.677994	0.677994	1	29	0.00219215	9606	Homo sapiens	EP300		R-HSA-3371554
R-HSA-9635486	Infection with Mycobacterium tuberculosis	1	135	0.00917057	0.677994	0.677994	1	73	0.00551818	9606	Homo sapiens	CTSG		R-HSA-9635424
R-HSA-69620	Cell Cycle Checkpoints	2	280	0.0190204	0.681054	0.681054	7	56	0.00423312	9606	Homo sapiens	CDC20;UBE2C		R-HSA-141409;R-HSA-141431;R-HSA-141429;R-HSA-141422;R-HSA-141423;R-HSA-141439;R-HSA-141437
R-HSA-6809371	Formation of the cornified envelope	1	138	0.00937436	0.686039	0.686039	9	27	0.00204097	9606	Homo sapiens	PKP2		R-HSA-6814695;R-HSA-6810357;R-HSA-6811539;R-HSA-6814387;R-HSA-8942224;R-HSA-6814734;R-HSA-6814764;R-HSA-6814298;R-HSA-6810937
R-HSA-416476	G alpha (q) signalling events	2	283	0.0192242	0.686708	0.686708	3	35	0.0026457	9606	Homo sapiens	ANXA1;GCG		R-HSA-749448;R-HSA-749452;R-HSA-379048
R-HSA-69306	DNA Replication	1	142	0.00964608	0.696456	0.696456	1	47	0.0035528	9606	Homo sapiens	UBE2C		R-HSA-69015
R-HSA-187037	Signaling by NTRK1 (TRKA)	1	143	0.00971401	0.699006	0.699006	4	102	0.00771033	9606	Homo sapiens	EP300		R-HSA-9620723;R-HSA-9613460;R-HSA-9613451;R-HSA-9620717
R-HSA-9678108	SARS-CoV-1 Infection	1	143	0.00971401	0.699006	0.699006	1	113	0.00854184	9606	Homo sapiens	ST6GAL1		R-HSA-9683769
R-HSA-9694516	SARS-CoV-2 Infection	1	144	0.00978194	0.701535	0.701535	2	116	0.00876861	9606	Homo sapiens	ST6GAL1		R-HSA-9697018;R-HSA-9694718
R-HSA-163685	Integration of energy metabolism	1	145	0.00984987	0.704043	0.704043	4	62	0.00468667	9606	Homo sapiens	GCG		R-HSA-825631;R-HSA-381612;R-HSA-163625;R-HSA-381706
R-HSA-2132295	MHC class II antigen presentation	1	148	0.0100537	0.711442	0.711442	24	26	0.00196538	9606	Homo sapiens	HLA-DQA1		R-HSA-2130336;R-HSA-2213248;R-HSA-8951498;R-HSA-8951500;R-HSA-2130500;R-HSA-2130725;R-HSA-2130504;R-HSA-2130378;R-HSA-2130731;R-HSA-2130349;R-HSA-2130478;R-HSA-2130640;R-HSA-2130641;R-HSA-2213235;R-HSA-2213236;R-HSA-2213239;R-HSA-2130486;R-HSA-2213241;R-HSA-2130393;R-HSA-8856157;R-HSA-2213243;R-HSA-2130619;R-HSA-2213244;R-HSA-2213246
R-HSA-5663220	RHO GTPases Activate Formins	1	149	0.0101216	0.713867	0.713867	3	27	0.00204097	9606	Homo sapiens	CDC20		R-HSA-5666160;R-HSA-5666129;R-HSA-5666169
R-HSA-2029482	Regulation of actin dynamics for phagocytic cup formation	1	158	0.010733	0.734805	0.734805	6	24	0.0018142	9606	Homo sapiens	IGLL1		R-HSA-2197697;R-HSA-2029453;R-HSA-2029467;R-HSA-2029451;R-HSA-2029476;R-HSA-2029458
R-HSA-9660821	ADORA2B mediated anti-inflammatory cytokines production	1	159	0.0108009	0.737036	0.737036	1	12	0.000907098	9606	Homo sapiens	GCG		R-HSA-9660824
R-HSA-446193	Biosynthesis of the N-glycan precursor (dolichol lipid-linked oligosaccharide, LLO) and transfer to a nascent protein	1	159	0.0108009	0.737036	0.737036	1	63	0.00476226	9606	Homo sapiens	ST6GAL1		R-HSA-4085033
R-HSA-1640170	Cell Cycle	5	734	0.0498607	0.739307	0.739307	54	449	0.0339406	9606	Homo sapiens	TOP2A;CDC20;UBE2C;EP300		R-HSA-174209;R-HSA-375302;R-HSA-174088;R-HSA-1638803;R-HSA-174227;R-HSA-174224;R-HSA-69015;R-HSA-174235;R-HSA-174104;R-HSA-2468287;R-HSA-174105;R-HSA-174238;R-HSA-188191;R-HSA-174119;R-HSA-174122;R-HSA-9686969;R-HSA-174120;R-HSA-174121;R-HSA-174255;R-HSA-174132;R-HSA-174139;R-HSA-8964531;R-HSA-1638821;R-HSA-174144;R-HSA-2467809;R-HSA-2467811;R-HSA-174159;R-HSA-174157;R-HSA-179410;R-HSA-188371;R-H…
R-HSA-983168	Antigen processing: Ubiquitination & Proteasome degradation	2	315	0.021398	0.74206	0.74206	5	9	0.000680324	9606	Homo sapiens	CDC20;UBE2C		R-HSA-983147;R-HSA-983157;R-HSA-983156;R-HSA-983140;R-HSA-983152
R-HSA-425393	Transport of inorganic cations/anions and amino acids/oligopeptides	1	164	0.0111405	0.747912	0.747912	1	75	0.00566936	9606	Homo sapiens	SLC12A2		R-HSA-426086
R-HSA-446652	Interleukin-1 family signaling	1	165	0.0112085	0.750033	0.750033	1	80	0.00604732	9606	Homo sapiens	CTSG		R-HSA-448678
R-HSA-2142753	Arachidonic acid metabolism	1	166	0.0112764	0.752137	0.752137	4	77	0.00582055	9606	Homo sapiens	GPX2		R-HSA-2161959;R-HSA-2161946;R-HSA-2161791;R-HSA-2161999
R-HSA-166520	Signaling by NTRKs	1	166	0.0112764	0.752137	0.752137	4	164	0.012397	9606	Homo sapiens	EP300		R-HSA-9620723;R-HSA-9613460;R-HSA-9613451;R-HSA-9620717
R-HSA-3858494	Beta-catenin independent WNT signaling	1	166	0.0112764	0.752137	0.752137	1	51	0.00385517	9606	Homo sapiens	RAC2		R-HSA-3858475
R-HSA-194315	Signaling by Rho GTPases	3	470	0.0319272	0.755749	0.755749	11	125	0.00944894	9606	Homo sapiens	CDC20;RAC2		R-HSA-9626848;R-HSA-5668629;R-HSA-194913;R-HSA-194854;R-HSA-5666160;R-HSA-5666129;R-HSA-194922;R-HSA-195146;R-HSA-5668605;R-HSA-194894;R-HSA-5666169
R-HSA-2187338	Visual phototransduction	1	169	0.0114802	0.758342	0.758342	1	92	0.00695442	9606	Homo sapiens	DHRS9		R-HSA-2454081
R-HSA-195258	RHO GTPase Effectors	2	328	0.0222811	0.762068	0.762068	6	113	0.00854184	9606	Homo sapiens	CDC20;RAC2		R-HSA-9626848;R-HSA-5668629;R-HSA-5666160;R-HSA-5666129;R-HSA-5668605;R-HSA-5666169
R-HSA-6807070	PTEN Regulation	1	171	0.0116161	0.762393	0.762393	3	56	0.00423312	9606	Homo sapiens	EVI1		R-HSA-8944104;R-HSA-8943817;R-HSA-8943811
R-HSA-195721	Signaling by WNT	2	332	0.0225528	0.76795	0.76795	2	157	0.0118679	9606	Homo sapiens	RAC2;EP300		R-HSA-3858475;R-HSA-3322427
R-HSA-5633007	Regulation of TP53 Activity	1	178	0.0120916	0.776049	0.776049	9	98	0.00740797	9606	Homo sapiens	EP300		R-HSA-6811479;R-HSA-5628871;R-HSA-6804229;R-HSA-6811508;R-HSA-6805650;R-HSA-6804242;R-HSA-6804383;R-HSA-3222093;R-HSA-6804379
R-HSA-69242	S Phase	1	180	0.0122274	0.779806	0.779806	1	54	0.00408194	9606	Homo sapiens	UBE2C		R-HSA-69015
R-HSA-5673001	RAF/MAP kinase cascade	2	345	0.0234359	0.78621	0.78621	9	75	0.00566936	9606	Homo sapiens	PDGFRA;VWF		R-HSA-9657603;R-HSA-5672980;R-HSA-5672965;R-HSA-5672978;R-HSA-9657606;R-HSA-5672972;R-HSA-5672973;R-HSA-9657608;R-HSA-9657599
R-HSA-597592	Post-translational protein modification	11	1597	0.108484	0.791786	0.791786	31	526	0.0397611	9606	Homo sapiens	CDC20;TOP2A;MUC1;ST6GAL1;DNMT1;MUC2;UBE2C;CEACAM5;KIAA1324;EP300;CHGB		R-HSA-4641350;R-HSA-4655431;R-HSA-5694487;R-HSA-977228;R-HSA-1964505;R-HSA-913675;R-HSA-1964501;R-HSA-5696600;R-HSA-975902;R-HSA-914012;R-HSA-914008;R-HSA-914010;R-HSA-4085033;R-HSA-914005;R-HSA-914006;R-HSA-3899291;R-HSA-977071;R-HSA-5228525;R-HSA-5691381;R-HSA-8852130;R-HSA-8852129;R-HSA-5696958;R-HSA-8952289;R-HSA-914017;R-HSA-8940388;R-HSA-914018;R-HSA-981497;R-HSA-981814;R-HSA-4641342;R-HSA-…
R-HSA-5684996	MAPK1/MAPK3 signaling	2	352	0.0239114	0.795515	0.795515	9	82	0.0061985	9606	Homo sapiens	PDGFRA;VWF		R-HSA-9657603;R-HSA-5672980;R-HSA-5672965;R-HSA-5672978;R-HSA-9657606;R-HSA-5672972;R-HSA-5672973;R-HSA-9657608;R-HSA-9657599
R-HSA-909733	Interferon alpha/beta signaling	1	191	0.0129747	0.799377	0.799377	13	22	0.00166301	9606	Homo sapiens	RAC2		R-HSA-912680;R-HSA-909732;R-HSA-909729;R-HSA-997314;R-HSA-909730;R-HSA-997311;R-HSA-909724;R-HSA-997309;R-HSA-909726;R-HSA-909720;R-HSA-909722;R-HSA-909719;R-HSA-909718
R-HSA-983705	Signaling by the B Cell Receptor (BCR)	1	191	0.0129747	0.799377	0.799377	13	44	0.00332603	9606	Homo sapiens	IGLL1		R-HSA-9606162;R-HSA-9606163;R-HSA-5690740;R-HSA-1112666;R-HSA-983709;R-HSA-983707;R-HSA-9606151;R-HSA-983703;R-HSA-5690702;R-HSA-983700;R-HSA-5690701;R-HSA-9606159;R-HSA-983696
R-HSA-199991	Membrane Trafficking	4	666	0.0452415	0.812021	0.812021	16	219	0.0165545	9606	Homo sapiens	FNBP1;IL7R;CD3D		R-HSA-8868071;R-HSA-8868230;R-HSA-8866277;R-HSA-8867756;R-HSA-8868236;R-HSA-8868651;R-HSA-8867754;R-HSA-8868072;R-HSA-8868648;R-HSA-8868661;R-HSA-8868660;R-HSA-8868659;R-HSA-8868658;R-HSA-8869438;R-HSA-8871194;R-HSA-8871193
R-HSA-2559583	Cellular Senescence	1	200	0.013586	0.814098	0.814098	6	90	0.00680324	9606	Homo sapiens	UBE2C		R-HSA-3790137;R-HSA-3788705;R-HSA-3790130;R-HSA-3788725;R-HSA-3788724;R-HSA-3788708
R-HSA-68877	Mitotic Prometaphase	1	211	0.0143333	0.830643	0.830643	6	20	0.00151183	9606	Homo sapiens	CDC20		R-HSA-9648114;R-HSA-2484822;R-HSA-375302;R-HSA-1638803;R-HSA-2468287;R-HSA-1638821
R-HSA-983712	Ion channel transport	1	212	0.0144012	0.832073	0.832073	5	44	0.00332603	9606	Homo sapiens	CLCA1		R-HSA-2744361;R-HSA-9659568;R-HSA-5333671;R-HSA-2744242;R-HSA-2684901
R-HSA-69275	G2/M Transition	1	212	0.0144012	0.832073	0.832073	2	78	0.00589614	9606	Homo sapiens	EP300		R-HSA-4088152;R-HSA-4088162
R-HSA-453274	Mitotic G2-G2/M phases	1	214	0.0145371	0.834896	0.834896	2	80	0.00604732	9606	Homo sapiens	EP300		R-HSA-4088152;R-HSA-4088162
R-HSA-1266738	Developmental Biology	8	1263	0.0857958	0.837432	0.837432	40	556	0.0420289	9606	Homo sapiens	COL3A1;TYROBP;MYB;PKP2;COL6A3;EP300;CD24;MMP9		R-HSA-5617877;R-HSA-1183058;R-HSA-6814695;R-HSA-5617431;R-HSA-9616214;R-HSA-5617874;R-HSA-1183003;R-HSA-6814764;R-HSA-560517;R-HSA-560472;R-HSA-560473;R-HSA-1980047;R-HSA-9634433;R-HSA-6810357;R-HSA-5617862;R-HSA-416725;R-HSA-6814387;R-HSA-5617859;R-HSA-6809393;R-HSA-8942224;R-HSA-5693644;R-HSA-5617867;R-HSA-6810937;R-HSA-9616243;R-HSA-560491;R-HSA-560493;R-HSA-6814734;R-HSA-5617471;R-HSA-375151;…
R-HSA-201681	TCF dependent signaling in response to WNT	1	216	0.0146729	0.837673	0.837673	1	71	0.005367	9606	Homo sapiens	EP300		R-HSA-3322427
R-HSA-948021	Transport to the Golgi and subsequent modification	1	219	0.0148767	0.841751	0.841751	1	60	0.00453549	9606	Homo sapiens	ST6GAL1		R-HSA-975902
R-HSA-6805567	Keratinization	1	226	0.0153522	0.850875	0.850875	10	34	0.00257011	9606	Homo sapiens	PKP2		R-HSA-6814695;R-HSA-6810357;R-HSA-6811539;R-HSA-6814387;R-HSA-6809393;R-HSA-8942224;R-HSA-6814734;R-HSA-6814764;R-HSA-6814298;R-HSA-6810937
R-HSA-5683057	MAPK family signaling cascades	2	403	0.0273759	0.853185	0.853185	9	122	0.00922216	9606	Homo sapiens	PDGFRA;VWF		R-HSA-9657603;R-HSA-5672980;R-HSA-5672965;R-HSA-5672978;R-HSA-9657606;R-HSA-5672972;R-HSA-5672973;R-HSA-9657608;R-HSA-9657599
R-HSA-1483206	Glycerophospholipid biosynthesis	1	232	0.0157598	0.858279	0.858279	12	133	0.0100537	9606	Homo sapiens	PLA2G2A		R-HSA-1482887;R-HSA-1482679;R-HSA-1602377;R-HSA-1482868;R-HSA-1602398;R-HSA-1482816;R-HSA-1602446;R-HSA-1602368;R-HSA-1602417;R-HSA-1482907;R-HSA-1602374;R-HSA-1482776
R-HSA-68886	M Phase	2	416	0.0282589	0.865323	0.865323	11	91	0.00687883	9606	Homo sapiens	CDC20;UBE2C		R-HSA-9648114;R-HSA-174144;R-HSA-2484822;R-HSA-375302;R-HSA-2467809;R-HSA-2467811;R-HSA-174202;R-HSA-1638803;R-HSA-2468287;R-HSA-174121;R-HSA-1638821
R-HSA-196849	Metabolism of water-soluble vitamins and cofactors	1	255	0.0173222	0.883434	0.883434	1	144	0.0108852	9606	Homo sapiens	ENPP2		R-HSA-8938314
R-HSA-71387	Metabolism of carbohydrates	2	456	0.0309762	0.897163	0.897163	24	243	0.0183687	9606	Homo sapiens	CD44;DCN		R-HSA-2022911;R-HSA-1971487;R-HSA-1889981;R-HSA-1793176;R-HSA-9638064;R-HSA-1971482;R-HSA-2018682;R-HSA-1971483;R-HSA-1889978;R-HSA-2065233;R-HSA-1878002;R-HSA-2022065;R-HSA-9632034;R-HSA-2022063;R-HSA-2022061;R-HSA-9632033;R-HSA-2160915;R-HSA-2160884;R-HSA-2022056;R-HSA-2022052;R-HSA-2160892;R-HSA-2018659;R-HSA-1971491;R-HSA-1889955
R-HSA-983169	Class I MHC mediated antigen processing & presentation	2	465	0.0315875	0.903298	0.903298	5	48	0.00362839	9606	Homo sapiens	CDC20;UBE2C		R-HSA-983147;R-HSA-983157;R-HSA-983156;R-HSA-983140;R-HSA-983152
R-HSA-5619115	Disorders of transmembrane transporters	1	280	0.0190204	0.905773	0.905773	1	87	0.00657646	9606	Homo sapiens	ABCA1		R-HSA-5682111
R-HSA-212436	Generic Transcription Pathway	9	1554	0.105563	0.911902	0.911902	53	824	0.0622874	9606	Homo sapiens	GPX2;UBE2C;SST;MYB;EP300;DLL1		R-HSA-8937097;R-HSA-9617683;R-HSA-3215152;R-HSA-8951951;R-HSA-8878220;R-HSA-3790130;R-HSA-1980047;R-HSA-5628871;R-HSA-6811508;R-HSA-8951966;R-HSA-8952081;R-HSA-3215144;R-HSA-8878237;R-HSA-8936979;R-HSA-8936616;R-HSA-8951977;R-HSA-9622579;R-HSA-8956586;R-HSA-8878243;R-HSA-8936621;R-HSA-8936481;R-HSA-8936995;R-HSA-8952101;R-HSA-8937016;R-HSA-6811479;R-HSA-9620515;R-HSA-8935740;R-HSA-8864307;R-HSA-8…
R-HSA-3700989	Transcriptional Regulation by TP53	2	486	0.0330141	0.916318	0.916318	12	259	0.0195782	9606	Homo sapiens	GPX2;EP300		R-HSA-6811479;R-HSA-3215152;R-HSA-5628871;R-HSA-6804229;R-HSA-6811508;R-HSA-6805650;R-HSA-6804242;R-HSA-6804383;R-HSA-3215144;R-HSA-3222093;R-HSA-6804379;R-HSA-3341277
R-HSA-2262752	Cellular responses to stress	3	700	0.0475511	0.935456	0.935456	12	230	0.017386	9606	Homo sapiens	GPX2;UBE2C;EP300		R-HSA-3790137;R-HSA-3371554;R-HSA-1234167;R-HSA-3788705;R-HSA-1235035;R-HSA-3790130;R-HSA-1235070;R-HSA-3788725;R-HSA-3788724;R-HSA-3788708;R-HSA-1235037;R-HSA-3341277
R-HSA-1483257	Phospholipid metabolism	1	325	0.0220773	0.935812	0.935812	12	218	0.0164789	9606	Homo sapiens	PLA2G2A		R-HSA-1482887;R-HSA-1482679;R-HSA-1602377;R-HSA-1482868;R-HSA-1602398;R-HSA-1482816;R-HSA-1602446;R-HSA-1602368;R-HSA-1602417;R-HSA-1482907;R-HSA-1602374;R-HSA-1482776
R-HSA-9679506	SARS-CoV Infections	1	328	0.0222811	0.937436	0.937436	3	255	0.0192758	9606	Homo sapiens	ST6GAL1		R-HSA-9697018;R-HSA-9683769;R-HSA-9694718
R-HSA-8953897	Cellular responses to external stimuli	3	718	0.0487739	0.94235	0.94235	12	261	0.0197294	9606	Homo sapiens	GPX2;UBE2C;EP300		R-HSA-3790137;R-HSA-3371554;R-HSA-1234167;R-HSA-3788705;R-HSA-1235035;R-HSA-3790130;R-HSA-1235070;R-HSA-3788725;R-HSA-3788724;R-HSA-3788708;R-HSA-1235037;R-HSA-3341277
R-HSA-1643685	Disease	15	2538	0.172407	0.950588	0.950588	103	1589	0.120115	9606	Homo sapiens	ABCA1;PDGFRA;ST6GAL1;VWF;UBE2C;GCG;CD3D;DLL1;DCN;MUC1;MUC2;IGLL1;RAC2;EP300;CTSG		R-HSA-9656211;R-HSA-9656209;R-HSA-9656215;R-HSA-9656214;R-HSA-9664406;R-HSA-9666458;R-HSA-9660824;R-HSA-9674398;R-HSA-9674397;R-HSA-9666435;R-HSA-9666433;R-HSA-5096537;R-HSA-5096532;R-HSA-9664397;R-HSA-2900748;R-HSA-9674427;R-HSA-2730752;R-HSA-4396393;R-HSA-4396392;R-HSA-9674430;R-HSA-2400009;R-HSA-4396402;R-HSA-2900765;R-HSA-4396401;R-HSA-9674408;R-HSA-9674414;R-HSA-2769007;R-HSA-6803234;R-HSA-6…
R-HSA-73857	RNA Polymerase II Transcription	9	1693	0.115006	0.952357	0.952357	53	885	0.0668985	9606	Homo sapiens	GPX2;UBE2C;SST;MYB;EP300;DLL1		R-HSA-8937097;R-HSA-9617683;R-HSA-3215152;R-HSA-8951951;R-HSA-8878220;R-HSA-3790130;R-HSA-1980047;R-HSA-5628871;R-HSA-6811508;R-HSA-8951966;R-HSA-8952081;R-HSA-3215144;R-HSA-8878237;R-HSA-8936979;R-HSA-8936616;R-HSA-8951977;R-HSA-9622579;R-HSA-8956586;R-HSA-8878243;R-HSA-8936621;R-HSA-8936481;R-HSA-8936995;R-HSA-8952101;R-HSA-8937016;R-HSA-6811479;R-HSA-9620515;R-HSA-8935740;R-HSA-8864307;R-HSA-8…
R-HSA-74160	Gene expression (Transcription)	10	1851	0.125739	0.954792	0.954792	62	996	0.0752891	9606	Homo sapiens	GPX2;DNMT1;UBE2C;SST;MYB;EP300;DLL1		R-HSA-8937097;R-HSA-9617683;R-HSA-3215152;R-HSA-8951951;R-HSA-8878220;R-HSA-3790130;R-HSA-433672;R-HSA-1980047;R-HSA-5628871;R-HSA-6811508;R-HSA-8951966;R-HSA-427409;R-HSA-8952081;R-HSA-3215144;R-HSA-8878237;R-HSA-8936979;R-HSA-8936616;R-HSA-8951977;R-HSA-9622579;R-HSA-5250930;R-HSA-8956586;R-HSA-8878243;R-HSA-8936621;R-HSA-8936481;R-HSA-5250938;R-HSA-8936995;R-HSA-8952101;R-HSA-5227490;R-HSA-212…
R-HSA-73894	DNA Repair	1	369	0.0250662	0.955951	0.955951	12	332	0.0250964	9606	Homo sapiens	EP300		R-HSA-6782069;R-HSA-6782004;R-HSA-6782211;R-HSA-6782131;R-HSA-6782227;R-HSA-9684118;R-HSA-6782224;R-HSA-6782208;R-HSA-6782141;R-HSA-6782204;R-HSA-6782138;R-HSA-6782234
R-HSA-196854	Metabolism of vitamins and cofactors	1	383	0.0260173	0.960933	0.960933	1	206	0.0155718	9606	Homo sapiens	ENPP2		R-HSA-8938314
R-HSA-556833	Metabolism of lipids	7	1451	0.0985667	0.96439	0.96439	23	947	0.0715852	9606	Homo sapiens	ABCA1;GPX2;PLA2G2A;EP300;HMGCS2		R-HSA-1482679;R-HSA-1482868;R-HSA-1602398;R-HSA-2161959;R-HSA-1801587;R-HSA-1602417;R-HSA-560517;R-HSA-1482907;R-HSA-1482776;R-HSA-2161999;R-HSA-560473;R-HSA-1482887;R-HSA-1602377;R-HSA-1368065;R-HSA-1482816;R-HSA-1602446;R-HSA-1602368;R-HSA-2161946;R-HSA-1989765;R-HSA-1602374;R-HSA-1989760;R-HSA-2161791;R-HSA-73918
R-HSA-425407	SLC-mediated transmembrane transport	1	418	0.0283948	0.971077	0.971077	1	191	0.014438	9606	Homo sapiens	SLC12A2		R-HSA-426086
R-HSA-446203	Asparagine N-linked glycosylation	1	421	0.0285986	0.971813	0.971813	2	144	0.0108852	9606	Homo sapiens	ST6GAL1		R-HSA-975902;R-HSA-4085033
R-HSA-372790	Signaling by GPCR	7	1497	0.101691	0.971981	0.971981	25	445	0.0336382	9606	Homo sapiens	ANXA1;DHRS9;SST;PPP1R1B;EVI1;CCL2;GCG		R-HSA-749448;R-HSA-180038;R-HSA-749454;R-HSA-177284;R-HSA-749452;R-HSA-373071;R-HSA-180047;R-HSA-443986;R-HSA-749456;R-HSA-420123;R-HSA-379044;R-HSA-374758;R-HSA-2454081;R-HSA-381612;R-HSA-180073;R-HSA-163625;R-HSA-380073;R-HSA-391913;R-HSA-379048;R-HSA-201787;R-HSA-177275;R-HSA-444476;R-HSA-744887;R-HSA-201790;R-HSA-744886
R-HSA-8978868	Fatty acid metabolism	1	429	0.029142	0.973688	0.973688	4	217	0.0164034	9606	Homo sapiens	GPX2		R-HSA-2161959;R-HSA-2161946;R-HSA-2161791;R-HSA-2161999
R-HSA-388396	GPCR downstream signalling	6	1355	0.0920454	0.974441	0.974441	17	260	0.0196538	9606	Homo sapiens	ANXA1;DHRS9;SST;PPP1R1B;EVI1;GCG		R-HSA-379044;R-HSA-749448;R-HSA-180038;R-HSA-2454081;R-HSA-749454;R-HSA-177284;R-HSA-749452;R-HSA-180073;R-HSA-380073;R-HSA-180047;R-HSA-379048;R-HSA-201787;R-HSA-177275;R-HSA-749456;R-HSA-744887;R-HSA-201790;R-HSA-744886
R-HSA-382551	Transport of small molecules	3	967	0.0656885	0.989032	0.989032	12	441	0.0333359	9606	Homo sapiens	ABCA1;SLC12A2;CLCA1		R-HSA-426086;R-HSA-216723;R-HSA-2744361;R-HSA-5682103;R-HSA-5682084;R-HSA-5682101;R-HSA-9659568;R-HSA-216727;R-HSA-216757;R-HSA-5333671;R-HSA-2744242;R-HSA-2684901
R-HSA-418555	G alpha (s) signalling events	1	602	0.040894	0.994117	0.994117	3	19	0.00143624	9606	Homo sapiens	GCG		R-HSA-379044;R-HSA-744887;R-HSA-744886
R-HSA-5663205	Infectious disease	5	1468	0.0997215	0.995391	0.995391	23	751	0.0567692	9606	Homo sapiens	ST6GAL1;IGLL1;GCG;CTSG;CD3D		R-HSA-9664275;R-HSA-448678;R-HSA-9664273;R-HSA-9664406;R-HSA-9664278;R-HSA-9666426;R-HSA-9666458;R-HSA-9697018;R-HSA-9666425;R-HSA-9683769;R-HSA-9660824;R-HSA-9666430;R-HSA-9694718;R-HSA-9664285;R-HSA-9666428;R-HSA-9666435;R-HSA-9666433;R-HSA-9635424;R-HSA-9664261;R-HSA-9664271;R-HSA-9664270;R-HSA-9664397;R-HSA-9664268
R-HSA-1430728	Metabolism	11	3658	0.248489	0.999998	0.999998	52	2247	0.169854	9606	Homo sapiens	ABCA1;GPX2;PLA2G2A;ENPP2;EP300;GCG;HMGCS2;CD44;DCN		R-HSA-1971487;R-HSA-1793176;R-HSA-1971482;R-HSA-1971483;R-HSA-2161959;R-HSA-560517;R-HSA-1482907;R-HSA-1482776;R-HSA-381706;R-HSA-1482887;R-HSA-825631;R-HSA-1368065;R-HSA-1602446;R-HSA-1989765;R-HSA-1989760;R-HSA-1482679;R-HSA-1889981;R-HSA-9638064;R-HSA-1889978;R-HSA-381612;R-HSA-163625;R-HSA-2022065;R-HSA-9632034;R-HSA-2022063;R-HSA-2022061;R-HSA-9632033;R-HSA-2160915;R-HSA-2022056;R-HSA-216194…

## Sheet: GSEA-BP-GO-100overexpressed-genes
Overlap Results
Collection(s):	GO:BP
# overlaps shown:	10
# genesets in collections:	7573
# genes in comparison (n):	92
# genes in universe (N):	40071
Gene Set Name	# Genes in Gene Set (K)	Description	# Genes in Overlap (k)	k/K	p-value	FDR q-value
GO_CELL_ACTIVATION	1475	A change in the morphology or behavior of a cell resulting from exposure to an activating factor such as a cellular or soluble ligand. [GOC:mgi_curators]	30	0.0203	1.18e-20	8.92e-17
GO_REGULATION_OF_IMMUNE_SYSTEM_PROCESS	1637	Any process that modulates the frequency, rate, or extent of an immune system process. [GOC:add]	29	0.0177	2.45e-18	9.29e-15
GO_REGULATION_OF_IMMUNE_RESPONSE	1018	Any process that modulates the frequency, rate or extent of the immune response, the immunological reaction of an organism to an immunogenic stimulus. [GOC:ai]	23	0.0226	8.6e-17	2.17e-13
GO_RESPONSE_TO_BIOTIC_STIMULUS	1615	Any process that results in a change in state or activity of a cell or an organism (in terms of movement, secretion, enzyme production, gene expression, etc.) as a result of a biotic stimulus, a stimulus caused or produced by a living organism. [GOC:hb]	25	0.0155	1.85e-14	3.5e-11
GO_POSITIVE_REGULATION_OF_IMMUNE_SYSTEM_PROCESS	1101	Any process that activates or increases the frequency, rate, or extent of an immune system process. [GOC:add]	21	0.0191	6.18e-14	9.35e-11
GO_IMMUNE_EFFECTOR_PROCESS	1292	Any process of the immune system that can potentially contribute to an immune response. [GO_REF:0000022, GOC:add, ISBN:0781735149]	22	0.017	1.38e-13	1.56e-10
GO_LEUKOCYTE_MEDIATED_IMMUNITY	885	Any process involved in the carrying out of an immune response by a leukocyte. [GO_REF:0000022, GOC:add, ISBN:0781735149]	19	0.0215	1.44e-13	1.56e-10
GO_HUMORAL_IMMUNE_RESPONSE	370	An immune response mediated through a body fluid. [GOC:hb, ISBN:0198506732]	14	0.0378	1.68e-13	1.59e-10
GO_CELL_MOTILITY	1819	Any process involved in the controlled self-propelled movement of a cell that results in translocation of the cell from one place to another. [GOC:dgh, GOC:dph, GOC:isa_complete, GOC:mlg]	24	0.0132	2.07e-12	1.74e-09
GO_CELL_ACTIVATION_INVOLVED_IN_IMMUNE_RESPONSE	720	A change in the morphology or behavior of a cell resulting from exposure to an activating factor such as a cellular or soluble ligand, leading to the initiation or perpetuation of an immune response. [GO_REF:0000022, GOC:add, ISBN:0781735149]	16	0.0222	8.9e-12	6.74e-09
Gene/Gene Set Overlap Matrix
Entrez Gene Id	Gene Symbol	Gene Description	GO_CELL_ACTIVATION	GO_REGULATION_OF_IMMUNE_SYSTEM_PROCESS	GO_REGULATION_OF_IMMUNE_RESPONSE	GO_RESPONSE_TO_BIOTIC_STIMULUS	GO_POSITIVE_REGULATION_OF_IMMUNE_SYSTEM_PROCESS	GO_IMMUNE_EFFECTOR_PROCESS	GO_LEUKOCYTE_MEDIATED_IMMUNITY	GO_HUMORAL_IMMUNE_RESPONSE	GO_CELL_MOTILITY	GO_CELL_ACTIVATION_INVOLVED_IN_IMMUNE_RESPONSE
3543	IGLL1	immunoglobulin lambda like polypeptide 1 [Source:HGNC Symbol;Acc:HGNC:5870]	GO_CELL_ACTIVATION	GO_REGULATION_OF_IMMUNE_SYSTEM_PROCESS	GO_REGULATION_OF_IMMUNE_RESPONSE	GO_RESPONSE_TO_BIOTIC_STIMULUS	GO_POSITIVE_REGULATION_OF_IMMUNE_SYSTEM_PROCESS	GO_IMMUNE_EFFECTOR_PROCESS	GO_LEUKOCYTE_MEDIATED_IMMUNITY	GO_HUMORAL_IMMUNE_RESPONSE	GO_CELL_MOTILITY
1511	CTSG	cathepsin G [Source:HGNC Symbol;Acc:HGNC:2532]	GO_CELL_ACTIVATION	GO_REGULATION_OF_IMMUNE_SYSTEM_PROCESS	GO_REGULATION_OF_IMMUNE_RESPONSE	GO_RESPONSE_TO_BIOTIC_STIMULUS	GO_POSITIVE_REGULATION_OF_IMMUNE_SYSTEM_PROCESS	GO_IMMUNE_EFFECTOR_PROCESS	GO_LEUKOCYTE_MEDIATED_IMMUNITY	GO_HUMORAL_IMMUNE_RESPONSE		GO_CELL_ACTIVATION_INVOLVED_IN_IMMUNE_RESPONSE
2207	FCER1G	Fc fragment of IgE receptor Ig [Source:HGNC Symbol;Acc:HGNC:3611]	GO_CELL_ACTIVATION	GO_REGULATION_OF_IMMUNE_SYSTEM_PROCESS	GO_REGULATION_OF_IMMUNE_RESPONSE	GO_RESPONSE_TO_BIOTIC_STIMULUS	GO_POSITIVE_REGULATION_OF_IMMUNE_SYSTEM_PROCESS	GO_IMMUNE_EFFECTOR_PROCESS	GO_LEUKOCYTE_MEDIATED_IMMUNITY		GO_CELL_MOTILITY	GO_CELL_ACTIVATION_INVOLVED_IN_IMMUNE_RESPONSE
7305	TYROBP	transmembrane immune signaling adaptor TYROBP [Source:HGNC Symbol;Acc:HGNC:12449]	GO_CELL_ACTIVATION	GO_REGULATION_OF_IMMUNE_SYSTEM_PROCESS	GO_REGULATION_OF_IMMUNE_RESPONSE	GO_RESPONSE_TO_BIOTIC_STIMULUS	GO_POSITIVE_REGULATION_OF_IMMUNE_SYSTEM_PROCESS	GO_IMMUNE_EFFECTOR_PROCESS	GO_LEUKOCYTE_MEDIATED_IMMUNITY			GO_CELL_ACTIVATION_INVOLVED_IN_IMMUNE_RESPONSE
301	ANXA1	annexin A1 [Source:HGNC Symbol;Acc:HGNC:533]	GO_CELL_ACTIVATION	GO_REGULATION_OF_IMMUNE_SYSTEM_PROCESS	GO_REGULATION_OF_IMMUNE_RESPONSE	GO_RESPONSE_TO_BIOTIC_STIMULUS	GO_POSITIVE_REGULATION_OF_IMMUNE_SYSTEM_PROCESS	GO_IMMUNE_EFFECTOR_PROCESS			GO_CELL_MOTILITY	GO_CELL_ACTIVATION_INVOLVED_IN_IMMUNE_RESPONSE
100133941	CD24	CD24 molecule [Source:HGNC Symbol;Acc:HGNC:1645]	GO_CELL_ACTIVATION	GO_REGULATION_OF_IMMUNE_SYSTEM_PROCESS	GO_REGULATION_OF_IMMUNE_RESPONSE	GO_RESPONSE_TO_BIOTIC_STIMULUS	GO_POSITIVE_REGULATION_OF_IMMUNE_SYSTEM_PROCESS				GO_CELL_MOTILITY
7412	VCAM1	vascular cell adhesion molecule 1 [Source:HGNC Symbol;Acc:HGNC:12663]	GO_CELL_ACTIVATION	GO_REGULATION_OF_IMMUNE_SYSTEM_PROCESS	GO_REGULATION_OF_IMMUNE_RESPONSE	GO_RESPONSE_TO_BIOTIC_STIMULUS	GO_POSITIVE_REGULATION_OF_IMMUNE_SYSTEM_PROCESS				GO_CELL_MOTILITY
2033	EP300	E1A binding protein p300 [Source:HGNC Symbol;Acc:HGNC:3373]	GO_CELL_ACTIVATION	GO_REGULATION_OF_IMMUNE_SYSTEM_PROCESS	GO_REGULATION_OF_IMMUNE_RESPONSE	GO_RESPONSE_TO_BIOTIC_STIMULUS	GO_POSITIVE_REGULATION_OF_IMMUNE_SYSTEM_PROCESS
5880	RAC2	Rac family small GTPase 2 [Source:HGNC Symbol;Acc:HGNC:9802]	GO_CELL_ACTIVATION	GO_REGULATION_OF_IMMUNE_SYSTEM_PROCESS	GO_REGULATION_OF_IMMUNE_RESPONSE		GO_POSITIVE_REGULATION_OF_IMMUNE_SYSTEM_PROCESS	GO_IMMUNE_EFFECTOR_PROCESS	GO_LEUKOCYTE_MEDIATED_IMMUNITY		GO_CELL_MOTILITY	GO_CELL_ACTIVATION_INVOLVED_IN_IMMUNE_RESPONSE
3575	IL7R	interleukin 7 receptor [Source:HGNC Symbol;Acc:HGNC:6024]	GO_CELL_ACTIVATION	GO_REGULATION_OF_IMMUNE_SYSTEM_PROCESS	GO_REGULATION_OF_IMMUNE_RESPONSE		GO_POSITIVE_REGULATION_OF_IMMUNE_SYSTEM_PROCESS	GO_IMMUNE_EFFECTOR_PROCESS	GO_LEUKOCYTE_MEDIATED_IMMUNITY
4602	MYB	MYB proto-oncogene, transcription factor [Source:HGNC Symbol;Acc:HGNC:7545]	GO_CELL_ACTIVATION	GO_REGULATION_OF_IMMUNE_SYSTEM_PROCESS	GO_REGULATION_OF_IMMUNE_RESPONSE		GO_POSITIVE_REGULATION_OF_IMMUNE_SYSTEM_PROCESS	GO_IMMUNE_EFFECTOR_PROCESS				GO_CELL_ACTIVATION_INVOLVED_IN_IMMUNE_RESPONSE
915	CD3D	CD3d molecule [Source:HGNC Symbol;Acc:HGNC:1673]	GO_CELL_ACTIVATION	GO_REGULATION_OF_IMMUNE_SYSTEM_PROCESS	GO_REGULATION_OF_IMMUNE_RESPONSE		GO_POSITIVE_REGULATION_OF_IMMUNE_SYSTEM_PROCESS
925	CD8A	CD8a molecule [Source:HGNC Symbol;Acc:HGNC:1706]	GO_CELL_ACTIVATION	GO_REGULATION_OF_IMMUNE_SYSTEM_PROCESS	GO_REGULATION_OF_IMMUNE_RESPONSE			GO_IMMUNE_EFFECTOR_PROCESS	GO_LEUKOCYTE_MEDIATED_IMMUNITY
1281	COL3A1	collagen type III alpha 1 chain [Source:HGNC Symbol;Acc:HGNC:2201]	GO_CELL_ACTIVATION	GO_REGULATION_OF_IMMUNE_SYSTEM_PROCESS	GO_REGULATION_OF_IMMUNE_RESPONSE						GO_CELL_MOTILITY
1278	COL1A2	collagen type I alpha 2 chain [Source:HGNC Symbol;Acc:HGNC:2198]	GO_CELL_ACTIVATION	GO_REGULATION_OF_IMMUNE_SYSTEM_PROCESS	GO_REGULATION_OF_IMMUNE_RESPONSE						GO_CELL_MOTILITY
6347	CCL2	C-C motif chemokine ligand 2 [Source:HGNC Symbol;Acc:HGNC:10618]	GO_CELL_ACTIVATION	GO_REGULATION_OF_IMMUNE_SYSTEM_PROCESS		GO_RESPONSE_TO_BIOTIC_STIMULUS	GO_POSITIVE_REGULATION_OF_IMMUNE_SYSTEM_PROCESS			GO_HUMORAL_IMMUNE_RESPONSE	GO_CELL_MOTILITY
5320	PLA2G2A	phospholipase A2 group IIA [Source:HGNC Symbol;Acc:HGNC:9031]	GO_CELL_ACTIVATION	GO_REGULATION_OF_IMMUNE_SYSTEM_PROCESS		GO_RESPONSE_TO_BIOTIC_STIMULUS				GO_HUMORAL_IMMUNE_RESPONSE
1776	DNASE1L3	deoxyribonuclease 1 like 3 [Source:HGNC Symbol;Acc:HGNC:2959]	GO_CELL_ACTIVATION	GO_REGULATION_OF_IMMUNE_SYSTEM_PROCESS				GO_IMMUNE_EFFECTOR_PROCESS	GO_LEUKOCYTE_MEDIATED_IMMUNITY			GO_CELL_ACTIVATION_INVOLVED_IN_IMMUNE_RESPONSE
28514	DLL1	delta like canonical Notch ligand 1 [Source:HGNC Symbol;Acc:HGNC:2908]	GO_CELL_ACTIVATION	GO_REGULATION_OF_IMMUNE_SYSTEM_PROCESS				GO_IMMUNE_EFFECTOR_PROCESS				GO_CELL_ACTIVATION_INVOLVED_IN_IMMUNE_RESPONSE
10457	GPNMB	glycoprotein nmb [Source:HGNC Symbol;Acc:HGNC:4462]	GO_CELL_ACTIVATION	GO_REGULATION_OF_IMMUNE_SYSTEM_PROCESS							GO_CELL_MOTILITY
728358	DEFA1B	defensin alpha 1B [Source:HGNC Symbol;Acc:HGNC:33596]	GO_CELL_ACTIVATION			GO_RESPONSE_TO_BIOTIC_STIMULUS		GO_IMMUNE_EFFECTOR_PROCESS	GO_LEUKOCYTE_MEDIATED_IMMUNITY	GO_HUMORAL_IMMUNE_RESPONSE	GO_CELL_MOTILITY	GO_CELL_ACTIVATION_INVOLVED_IN_IMMUNE_RESPONSE
1113	CHGA	chromogranin A [Source:HGNC Symbol;Acc:HGNC:1929]	GO_CELL_ACTIVATION			GO_RESPONSE_TO_BIOTIC_STIMULUS		GO_IMMUNE_EFFECTOR_PROCESS	GO_LEUKOCYTE_MEDIATED_IMMUNITY	GO_HUMORAL_IMMUNE_RESPONSE	GO_CELL_MOTILITY	GO_CELL_ACTIVATION_INVOLVED_IN_IMMUNE_RESPONSE
4069	LYZ	lysozyme [Source:HGNC Symbol;Acc:HGNC:6740]	GO_CELL_ACTIVATION			GO_RESPONSE_TO_BIOTIC_STIMULUS		GO_IMMUNE_EFFECTOR_PROCESS	GO_LEUKOCYTE_MEDIATED_IMMUNITY	GO_HUMORAL_IMMUNE_RESPONSE		GO_CELL_ACTIVATION_INVOLVED_IN_IMMUNE_RESPONSE
960	CD44	CD44 molecule (Indian blood group) [Source:HGNC Symbol;Acc:HGNC:1681]	GO_CELL_ACTIVATION			GO_RESPONSE_TO_BIOTIC_STIMULUS		GO_IMMUNE_EFFECTOR_PROCESS	GO_LEUKOCYTE_MEDIATED_IMMUNITY		GO_CELL_MOTILITY	GO_CELL_ACTIVATION_INVOLVED_IN_IMMUNE_RESPONSE
4318	MMP9	matrix metallopeptidase 9 [Source:HGNC Symbol;Acc:HGNC:7176]	GO_CELL_ACTIVATION					GO_IMMUNE_EFFECTOR_PROCESS	GO_LEUKOCYTE_MEDIATED_IMMUNITY		GO_CELL_MOTILITY	GO_CELL_ACTIVATION_INVOLVED_IN_IMMUNE_RESPONSE
10562	OLFM4	olfactomedin 4 [Source:HGNC Symbol;Acc:HGNC:17190]	GO_CELL_ACTIVATION					GO_IMMUNE_EFFECTOR_PROCESS	GO_LEUKOCYTE_MEDIATED_IMMUNITY			GO_CELL_ACTIVATION_INVOLVED_IN_IMMUNE_RESPONSE
83716	CRISPLD2	cysteine rich secretory protein LCCL domain containing 2 [Source:HGNC Symbol;Acc:HGNC:25248]	GO_CELL_ACTIVATION					GO_IMMUNE_EFFECTOR_PROCESS	GO_LEUKOCYTE_MEDIATED_IMMUNITY			GO_CELL_ACTIVATION_INVOLVED_IN_IMMUNE_RESPONSE
51816	ADA2	adenosine deaminase 2 [Source:HGNC Symbol;Acc:HGNC:1839]	GO_CELL_ACTIVATION					GO_IMMUNE_EFFECTOR_PROCESS	GO_LEUKOCYTE_MEDIATED_IMMUNITY			GO_CELL_ACTIVATION_INVOLVED_IN_IMMUNE_RESPONSE
5156	PDGFRA	platelet derived growth factor receptor alpha [Source:HGNC Symbol;Acc:HGNC:8803]	GO_CELL_ACTIVATION								GO_CELL_MOTILITY
7450	VWF	von Willebrand factor [Source:HGNC Symbol;Acc:HGNC:12726]	GO_CELL_ACTIVATION
713	C1QB	complement C1q B chain [Source:HGNC Symbol;Acc:HGNC:1242]		GO_REGULATION_OF_IMMUNE_SYSTEM_PROCESS	GO_REGULATION_OF_IMMUNE_RESPONSE	GO_RESPONSE_TO_BIOTIC_STIMULUS	GO_POSITIVE_REGULATION_OF_IMMUNE_SYSTEM_PROCESS	GO_IMMUNE_EFFECTOR_PROCESS	GO_LEUKOCYTE_MEDIATED_IMMUNITY	GO_HUMORAL_IMMUNE_RESPONSE
4582	MUC1	mucin 1, cell surface associated [Source:HGNC Symbol;Acc:HGNC:7508]		GO_REGULATION_OF_IMMUNE_SYSTEM_PROCESS	GO_REGULATION_OF_IMMUNE_RESPONSE	GO_RESPONSE_TO_BIOTIC_STIMULUS	GO_POSITIVE_REGULATION_OF_IMMUNE_SYSTEM_PROCESS
3117	HLA-DQA1	major histocompatibility complex, class II, DQ alpha 1 [Source:HGNC Symbol;Acc:HGNC:4942]		GO_REGULATION_OF_IMMUNE_SYSTEM_PROCESS	GO_REGULATION_OF_IMMUNE_RESPONSE	GO_RESPONSE_TO_BIOTIC_STIMULUS	GO_POSITIVE_REGULATION_OF_IMMUNE_SYSTEM_PROCESS
4583	MUC2	mucin 2, oligomeric mucus/gel-forming [Source:HGNC Symbol;Acc:HGNC:7512]		GO_REGULATION_OF_IMMUNE_SYSTEM_PROCESS	GO_REGULATION_OF_IMMUNE_RESPONSE	GO_RESPONSE_TO_BIOTIC_STIMULUS	GO_POSITIVE_REGULATION_OF_IMMUNE_SYSTEM_PROCESS
28874	IGKV3D-20	immunoglobulin kappa variable 3D-20 [Source:HGNC Symbol;Acc:HGNC:5825]		GO_REGULATION_OF_IMMUNE_SYSTEM_PROCESS	GO_REGULATION_OF_IMMUNE_RESPONSE		GO_POSITIVE_REGULATION_OF_IMMUNE_SYSTEM_PROCESS	GO_IMMUNE_EFFECTOR_PROCESS	GO_LEUKOCYTE_MEDIATED_IMMUNITY	GO_HUMORAL_IMMUNE_RESPONSE	GO_CELL_MOTILITY
11118	BTN3A2	butyrophilin subfamily 3 member A2 [Source:HGNC Symbol;Acc:HGNC:1139]		GO_REGULATION_OF_IMMUNE_SYSTEM_PROCESS	GO_REGULATION_OF_IMMUNE_RESPONSE		GO_POSITIVE_REGULATION_OF_IMMUNE_SYSTEM_PROCESS	GO_IMMUNE_EFFECTOR_PROCESS	GO_LEUKOCYTE_MEDIATED_IMMUNITY
2533	FYB1	FYN binding protein 1 [Source:HGNC Symbol;Acc:HGNC:4036]		GO_REGULATION_OF_IMMUNE_SYSTEM_PROCESS	GO_REGULATION_OF_IMMUNE_RESPONSE		GO_POSITIVE_REGULATION_OF_IMMUNE_SYSTEM_PROCESS
29990	PILRB	paired immunoglobin like type 2 receptor beta [Source:HGNC Symbol;Acc:HGNC:18297]		GO_REGULATION_OF_IMMUNE_SYSTEM_PROCESS	GO_REGULATION_OF_IMMUNE_RESPONSE
3059	HCLS1	hematopoietic cell-specific Lyn substrate 1 [Source:HGNC Symbol;Acc:HGNC:4844]		GO_REGULATION_OF_IMMUNE_SYSTEM_PROCESS			GO_POSITIVE_REGULATION_OF_IMMUNE_SYSTEM_PROCESS
5068	REG3A	regenerating family member 3 alpha [Source:HGNC Symbol;Acc:HGNC:8601]				GO_RESPONSE_TO_BIOTIC_STIMULUS				GO_HUMORAL_IMMUNE_RESPONSE
5967	REG1A	regenerating family member 1 alpha [Source:HGNC Symbol;Acc:HGNC:9951]				GO_RESPONSE_TO_BIOTIC_STIMULUS				GO_HUMORAL_IMMUNE_RESPONSE
1671	DEFA6	defensin alpha 6 [Source:HGNC Symbol;Acc:HGNC:2765]				GO_RESPONSE_TO_BIOTIC_STIMULUS				GO_HUMORAL_IMMUNE_RESPONSE
55600	ITLN1	intelectin 1 [Source:HGNC Symbol;Acc:HGNC:18259]				GO_RESPONSE_TO_BIOTIC_STIMULUS				GO_HUMORAL_IMMUNE_RESPONSE
1634	DCN	decorin [Source:HGNC Symbol;Acc:HGNC:2705]				GO_RESPONSE_TO_BIOTIC_STIMULUS					GO_CELL_MOTILITY
19	ABCA1	ATP binding cassette subfamily A member 1 [Source:HGNC Symbol;Acc:HGNC:29]				GO_RESPONSE_TO_BIOTIC_STIMULUS
83998	REG4	regenerating family member 4 [Source:HGNC Symbol;Acc:HGNC:22977]				GO_RESPONSE_TO_BIOTIC_STIMULUS
6480	ST6GAL1	ST6 beta-galactoside alpha-2,6-sialyltransferase 1 [Source:HGNC Symbol;Acc:HGNC:10860]								GO_HUMORAL_IMMUNE_RESPONSE
1048	CEACAM5	CEA cell adhesion molecule 5 [Source:HGNC Symbol;Acc:HGNC:1817]									GO_CELL_MOTILITY
9289	ADGRG1	adhesion G protein-coupled receptor G1 [Source:HGNC Symbol;Acc:HGNC:4512]									GO_CELL_MOTILITY
6750	SST	somatostatin [Source:HGNC Symbol;Acc:HGNC:11329]									GO_CELL_MOTILITY
6558	SLC12A2	solute carrier family 12 member 2 [Source:HGNC Symbol;Acc:HGNC:10911]									GO_CELL_MOTILITY
5168	ENPP2	ectonucleotide pyrophosphatase/phosphodiesterase 2 [Source:HGNC Symbol;Acc:HGNC:3357]									GO_CELL_MOTILITY
5327	PLAT	plasminogen activator, tissue type [Source:HGNC Symbol;Acc:HGNC:9051]									GO_CELL_MOTILITY
84159	ARID5B	AT-rich interaction domain 5B [Source:HGNC Symbol;Acc:HGNC:17362]									GO_CELL_MOTILITY
27299	ADAMDEC1	ADAM like decysin 1 [Source:HGNC Symbol;Acc:HGNC:16299]
1293	COL6A3	collagen type VI alpha 3 chain [Source:HGNC Symbol;Acc:HGNC:2213]
5318	PKP2	plakophilin 2 [Source:HGNC Symbol;Acc:HGNC:9024]
2641	GCG	glucagon [Source:HGNC Symbol;Acc:HGNC:4191]
1786	DNMT1	DNA methyltransferase 1 [Source:HGNC Symbol;Acc:HGNC:2976]
7072	TIA1	TIA1 cytotoxic granule associated RNA binding protein [Source:HGNC Symbol;Acc:HGNC:11802]
5552	SRGN	serglycin [Source:HGNC Symbol;Acc:HGNC:9361]
2122	MECOM	MDS1 and EVI1 complex locus [Source:HGNC Symbol;Acc:HGNC:3498]
83879	CDCA7	cell division cycle associated 7 [Source:HGNC Symbol;Acc:HGNC:14628]
7153	TOP2A	DNA topoisomerase II alpha [Source:HGNC Symbol;Acc:HGNC:11989]
27122	DKK3	dickkopf WNT signaling pathway inhibitor 3 [Source:HGNC Symbol;Acc:HGNC:2893]
25878	MXRA5	matrix remodeling associated 5 [Source:HGNC Symbol;Acc:HGNC:7539]
991	CDC20	cell division cycle 20 [Source:HGNC Symbol;Acc:HGNC:1723]
11065	UBE2C	ubiquitin conjugating enzyme E2 C [Source:HGNC Symbol;Acc:HGNC:15937]
57535	ELAPOR1	endosome-lysosome associated apoptosis and autophagy regulator 1 [Source:HGNC Symbol;Acc:HGNC:29618]
84152	PPP1R1B	protein phosphatase 1 regulatory inhibitor subunit 1B [Source:HGNC Symbol;Acc:HGNC:9287]
4820	NKTR	natural killer cell triggering receptor [Source:HGNC Symbol;Acc:HGNC:7833]
1359	CPA3	carboxypeptidase A3 [Source:HGNC Symbol;Acc:HGNC:2298]
10170	DHRS9	dehydrogenase/reductase 9 [Source:HGNC Symbol;Acc:HGNC:16888]
23048	FNBP1	formin binding protein 1 [Source:HGNC Symbol;Acc:HGNC:17069]
283316	CD163L1	CD163 molecule like 1 [Source:HGNC Symbol;Acc:HGNC:30375]
1179	CLCA1	chloride channel accessory 1 [Source:HGNC Symbol;Acc:HGNC:2015]
25849	PARM1	prostate androgen-regulated mucin-like protein 1 [Source:HGNC Symbol;Acc:HGNC:24536]
54504	CPVL	carboxypeptidase vitellogenic like [Source:HGNC Symbol;Acc:HGNC:14399]
3158	HMGCS2	3-hydroxy-3-methylglutaryl-CoA synthase 2 [Source:HGNC Symbol;Acc:HGNC:5008]
2877	GPX2	glutathione peroxidase 2 [Source:HGNC Symbol;Acc:HGNC:4554]
253012	HEPACAM2	HEPACAM family member 2 [Source:HGNC Symbol;Acc:HGNC:27364]
84666	RETNLB	resistin like beta [Source:HGNC Symbol;Acc:HGNC:20388]
10147	SUGP2	SURP and G-patch domain containing 2 [Source:HGNC Symbol;Acc:HGNC:18641]
1114	CHGB	chromogranin B [Source:HGNC Symbol;Acc:HGNC:1930]
8537	BCAS1	brain enriched myelin associated protein 1 [Source:HGNC Symbol;Acc:HGNC:974]
142683	ITLN2	intelectin 2 [Source:HGNC Symbol;Acc:HGNC:20599]
23360	FNBP4	formin binding protein 4 [Source:HGNC Symbol;Acc:HGNC:19752]
401546	C9orf152	chromosome 9 open reading frame 152 [Source:HGNC Symbol;Acc:HGNC:31455]
474344	GIMAP6	GTPase, IMAP family member 6 [Source:HGNC Symbol;Acc:HGNC:21918]
57035	RSRP1	arginine and serine rich protein 1 [Source:HGNC Symbol;Acc:HGNC:25234]
64231	MS4A6A	membrane spanning 4-domains A6A [Source:HGNC Symbol;Acc:HGNC:13375]
8857	FCGBP	Fc fragment of IgG binding protein [Source:HGNC Symbol;Acc:HGNC:13572]
